# Supplementary material for: Redetermined crystal structure of α-dl-me­thio­nine at 340 K
Source: Acta Crystallogr Sect E Struct Rep Online. 2014 Oct 15;70(Pt 11):337–40. doi: 10.1107/S1600536814022211 (PMC4257343; doi:10.1107/S1600536814022211)
Supplement: Supplementary file 1 [file e-70-00337-sup1.cif]

##############################################################################
#                                                                            #
# This CIF contains the data in a paper accepted for publication in          #
# Acta Crystallographica Section E. It conforms to the requirements of       #
# Notes for Authors for Acta Crystallographica Section E, and has been       #
# peer reviewed under the auspices of the IUCr Commission on Journals.       #
#                                                                            #
# Full details of the Crystallographic Information File format               #
# are given in the paper "The Crystallographic Information File (CIF):       #
# a New Standard Archive File for Crystallography" by S. R. Hall, F. H.      #
# Allen and I. D. Brown [Acta Cryst. (1991), A47, 655-685].                  #
#                                                                            #
# The current version of the core CIF dictionary is obtainable from          #
# ftp://ftp.iucr.org/pub/cif_core.dic.                                       #
#                                                                            #
# Software is freely available for graphical display of the structure(s)     #
# in this CIF. For information consult the CIF software page                 #
# http://www.iucr.org/resources/cif/software.                                #
#                                                                            #
# This file may be used for bona fide research purposes within the           #
# scientific community so long as proper attribution is given to the journal # 
# article from which it was obtained.                                        #
#                                                                            #
##############################################################################
data_I
_audit_creation_method     SHELXL-2013
_database_code_depnum_ccdc_archive     'CCDC 1028063'
_chemical_name_systematic
;
2-Amino-4-(methylsulfanyl)butanoic acid
;
_chemical_name_common     <i>DL</i>-methionine
_chemical_formula_moiety     'C5 H11 N O2 S'
_chemical_formula_sum     'C5 H11 N O2 S'
_chemical_formula_iupac     'C5 H11 N O2 S'
_chemical_formula_weight     149.21
_chemical_melting_point     ?
_shelx_space_group_comment
;
The symmetry employed for this shelxl refinement is uniquely defined
by the following loop, which should always be used as a source of
symmetry information in preference to the above space-group names.
They are only intended as comments.
;
_space_group_crystal_system     monoclinic
_space_group_name_H-M_alt     'P 21/c'
_space_group_name_Hall     '-P 2ybc'
loop_
    _space_group_symop_operation_xyz
    'x, y, z'
    '-x, y+1/2, -z+1/2'
    '-x, -y, -z'
    'x, -y-1/2, z-1/2'
_cell_length_a     16.811(5)
_cell_length_b     4.7281(14)
_cell_length_c     9.886(3)
_cell_angle_alpha     90
_cell_angle_beta     101.950(7)
_cell_angle_gamma     90
_cell_volume     768.7(4)
_cell_formula_units_Z     4
_cell_measurement_reflns_used     9952
_cell_measurement_theta_min     2.48
_cell_measurement_theta_max     28.26
_cell_measurement_temperature     340(2)
_exptl_crystal_description     plate
_exptl_crystal_colour     colourless
_exptl_crystal_size_max     0.62
_exptl_crystal_size_mid     0.55
_exptl_crystal_size_min     0.13
_exptl_crystal_density_diffrn     1.289
_exptl_crystal_F_000     320
_exptl_absorpt_coefficient_mu     0.354
_exptl_absorpt_correction_type     multi-scan
_exptl_absorpt_process_details
;
(SADABS; Bruker, 2013)
;
_exptl_absorpt_correction_T_min     0.819
_exptl_absorpt_correction_T_max     1.000
_diffrn_ambient_temperature     340(2)
_diffrn_radiation_type     MoK\a
_diffrn_radiation_wavelength     0.71073
_diffrn_radiation_source     'fine-focus sealed tube'
_diffrn_radiation_monochromator     graphite
_diffrn_measurement_device_type     'Bruker D8 Vantage single crystal CCD'
_diffrn_measurement_method
                           'Sets of exposures each taken over 0.5\% \w rotation'
_diffrn_detector_area_resol_mean     8.3
_diffrn_reflns_number     15046
_diffrn_reflns_av_R_equivalents     0.0408
_diffrn_reflns_theta_min     2.477
_diffrn_reflns_theta_max     26.018
_diffrn_reflns_theta_full     25.242
_diffrn_measured_fraction_theta_max     0.999
_diffrn_measured_fraction_theta_full     0.999
_diffrn_reflns_limit_h_min     -20
_diffrn_reflns_limit_h_max     20
_diffrn_reflns_limit_k_min     -5
_diffrn_reflns_limit_k_max     5
_diffrn_reflns_limit_l_min     -12
_diffrn_reflns_limit_l_max     12
_refine_special_details
;
Disorder, two side chain orientations.
;
_reflns_number_total     1513
_reflns_number_gt     1332
_reflns_threshold_expression     I>2\s(I)
_refine_ls_structure_factor_coef     Fsqd
_refine_ls_matrix_type     full
_refine_ls_R_factor_all     0.0552
_refine_ls_R_factor_gt     0.0490
_refine_ls_wR_factor_gt     0.1241
_refine_ls_wR_factor_ref     0.1289
_refine_ls_goodness_of_fit_ref     1.068
_refine_ls_restrained_S_all     1.068
_refine_ls_number_reflns     1513
_refine_ls_number_parameters     107
_refine_ls_number_restraints     9
_refine_ls_hydrogen_treatment     mixed
_refine_ls_weighting_scheme     calc
_refine_ls_weighting_details
              'w=1/[\s^2^(Fo^2^)+(0.0499P)^2^+0.5391P] where P=(Fo^2^+2Fc^2^)/3'
_atom_sites_solution_hydrogens     geom
_atom_sites_solution_primary     ?
_atom_sites_solution_secondary     ?
_refine_ls_shift/su_max     0.000
_refine_ls_shift/su_mean     0.000
_refine_diff_density_max     0.270
_refine_diff_density_min     -0.290
_refine_ls_extinction_method     none
_refine_ls_extinction_coef     .
loop_
    _atom_type_symbol
    _atom_type_description
    _atom_type_scat_dispersion_real
    _atom_type_scat_dispersion_imag
    _atom_type_scat_source
    'C' 'C' 0.0033 0.0016
                         'International Tables Vol C Tables 4.2.6.8 and 6.1.1.4'
    'H' 'H' 0.0000 0.0000
                         'International Tables Vol C Tables 4.2.6.8 and 6.1.1.4'
    'N' 'N' 0.0061 0.0033
                         'International Tables Vol C Tables 4.2.6.8 and 6.1.1.4'
    'O' 'O' 0.0106 0.0060
                         'International Tables Vol C Tables 4.2.6.8 and 6.1.1.4'
    'S' 'S' 0.1246 0.1234
                         'International Tables Vol C Tables 4.2.6.8 and 6.1.1.4'
_computing_data_collection
;
APEX2 (Bruker, 2013)
;
_computing_cell_refinement
;
SAINT (Bruker, 2013)
;
_computing_data_reduction
;
SAINT (Bruker, 2013)
;
_computing_structure_solution
;
SHELXS2013 (Bruker, 2013)
;
_computing_structure_refinement
;
SHELXL2013 (Sheldrick, 2008)
;
_computing_molecular_graphics
;
Mercury (Macrae <i>et al.</i>,  2008)
;
_computing_publication_material
;
SHELXL2013 (Sheldrick, 2008)
;
loop_
    _atom_site_type_symbol
    _atom_site_label
    _atom_site_fract_x
    _atom_site_fract_y
    _atom_site_fract_z
    _atom_site_U_iso_or_equiv
    _atom_site_adp_type
    _atom_site_calc_flag
    _atom_site_occupancy
    _atom_site_disorder_assembly
    _atom_site_disorder_group
    N N1 0.59254(10) 0.4431(4) 0.14177(16) 0.0345(4) Uani d 1 . .
    H H1 0.6057(14) 0.310(5) 0.088(2) 0.052 Uiso d 1 . .
    H H2 0.5958(14) 0.614(6) 0.099(2) 0.052 Uiso d 1 . .
    H H3 0.5381(16) 0.412(5) 0.144(2) 0.052 Uiso d 1 . .
    O O1 0.56499(8) 0.8214(3) 0.32823(13) 0.0414(4) Uani d 1 . .
    O O2 0.62423(10) 0.5530(3) 0.50516(13) 0.0492(4) Uani d 1 . .
    C C1 0.60684(11) 0.6163(4) 0.37937(17) 0.0305(4) Uani d 1 . .
    C C2 0.64538(12) 0.4338(8) 0.2836(3) 0.0307(7) Uani d 0.9509(18) A 1
    H H21 0.6505 0.2385 0.3175 0.037 Uiso calc 0.9509(18) A 1
    C C3 0.73009(12) 0.5543(5) 0.2799(2) 0.0423(5) Uani d 0.9509(18) A 1
    H H31 0.7240 0.7509 0.2515 0.051 Uiso calc 0.9509(18) A 1
    H H32 0.7631 0.5497 0.3728 0.051 Uiso calc 0.9509(18) A 1
    C C4 0.77480(16) 0.4004(7) 0.1849(3) 0.0697(8) Uani d 0.9509(18) A 1
    H H41 0.7407 0.3955 0.0929 0.084 Uiso calc 0.9509(18) A 1
    H H42 0.7840 0.2067 0.2165 0.084 Uiso calc 0.9509(18) A 1
    S S1 0.87076(5) 0.5570(3) 0.17503(10) 0.0907(4) Uani d 0.9509(18) A 1
    C C5 0.9285(2) 0.4833(15) 0.3418(5) 0.140(2) Uani d 0.9509(18) A 1
    H H51 0.9820 0.5616 0.3507 0.211 Uiso calc 0.9509(18) A 1
    H H52 0.9324 0.2823 0.3552 0.211 Uiso calc 0.9509(18) A 1
    H H53 0.9025 0.5659 0.4100 0.211 Uiso calc 0.9509(18) A 1
    C C2B 0.6365(12) 0.435(16) 0.258(10) 0.0307(7) Uani d 0.0491(18) A 2
    H H22B 0.6223 0.2457 0.2854 0.037 Uiso calc 0.0491(18) A 2
    C C3B 0.7299(13) 0.406(8) 0.293(4) 0.042 Uiso d 0.0491(18) A 2
    H H33B 0.7467 0.3580 0.3903 0.050 Uiso calc 0.0491(18) A 2
    H H34B 0.7450 0.2491 0.2403 0.050 Uiso calc 0.0491(18) A 2
    C C4B 0.7757(10) 0.665(6) 0.265(5) 0.069 Uiso d 0.0491(18) A 2
    H H43B 0.7592 0.8227 0.3153 0.083 Uiso calc 0.0491(18) A 2
    H H44B 0.7602 0.7089 0.1669 0.083 Uiso calc 0.0491(18) A 2
    S S1B 0.8843(9) 0.632(5) 0.311(2) 0.0907(4) Uani d 0.0491(18) A 2
    C C5B 0.902(2) 0.347(12) 0.205(7) 0.138 Uiso d 0.0491(18) A 2
    H H54B 0.9590 0.3181 0.2150 0.207 Uiso calc 0.0491(18) A 2
    H H55B 0.8781 0.3901 0.1100 0.207 Uiso calc 0.0491(18) A 2
    H H56B 0.8770 0.1791 0.2319 0.207 Uiso calc 0.0491(18) A 2
loop_
    _atom_site_aniso_label
    _atom_site_aniso_U_11
    _atom_site_aniso_U_22
    _atom_site_aniso_U_33
    _atom_site_aniso_U_12
    _atom_site_aniso_U_13
    _atom_site_aniso_U_23
    N1 0.0413(9) 0.0351(9) 0.0287(8) -0.0045(7) 0.0110(7) -0.0053(7)
    O1 0.0466(8) 0.0371(8) 0.0425(8) 0.0092(6) 0.0137(6) -0.0001(6)
    O2 0.0812(11) 0.0411(8) 0.0276(7) 0.0022(7) 0.0165(7) 0.0011(6)
    C1 0.0359(9) 0.0274(8) 0.0306(9) -0.0060(7) 0.0125(7) -0.0012(7)
    C2 0.0386(10) 0.0273(9) 0.0269(19) 0.0018(9) 0.0084(9) 0.0009(10)
    C3 0.0366(11) 0.0439(12) 0.0478(12) -0.0009(9) 0.0122(9) -0.0041(10)
    C4 0.0514(14) 0.080(2) 0.0857(19) -0.0088(14) 0.0323(14) -0.0238(16)
    S1 0.0536(5) 0.1247(9) 0.1036(7) -0.0132(5) 0.0393(4) -0.0009(6)
    C5 0.057(2) 0.234(6) 0.127(4) 0.021(3) 0.013(2) 0.005(4)
    C2B 0.0386(10) 0.0273(9) 0.0269(19) 0.0018(9) 0.0084(9) 0.0009(10)
    S1B 0.0536(5) 0.1247(9) 0.1036(7) -0.0132(5) 0.0393(4) -0.0009(6)
_geom_special_details
;
All e.s.d.'s (except the e.s.d. in the dihedral angle between two l.s. planes)
are estimated using the full covariance matrix. The cell e.s.d.'s are taken
into account individually in the estimation of e.s.d.'s in distances, angles
and torsion angles; correlations between e.s.d.'s in cell parameters are only
used when they are defined by crystal symmetry. An approximate (isotropic)
treatment of cell e.s.d.'s is used for estimating e.s.d.'s involving l.s.
planes.
;
loop_
    _geom_bond_atom_site_label_1
    _geom_bond_atom_site_label_2
    _geom_bond_site_symmetry_2
    _geom_bond_distance
    _geom_bond_publ_flag
    N1 C2B . 1.23(8) ?
    N1 C2 . 1.497(3) ?
    N1 H1 . 0.88(3) ?
    N1 H2 . 0.92(3) ?
    N1 H3 . 0.93(3) ?
    O1 C1 . 1.242(2) ?
    O2 C1 . 1.253(2) ?
    C1 C2 . 1.521(4) ?
    C1 C2B . 1.63(10) ?
    C2 C3 . 1.541(3) ?
    C2 H21 . 0.9800 ?
    C3 C4 . 1.506(3) ?
    C3 H31 . 0.9700 ?
    C3 H32 . 0.9700 ?
    C4 S1 . 1.796(3) ?
    C4 H41 . 0.9700 ?
    C4 H42 . 0.9700 ?
    S1 C5 . 1.766(5) ?
    C5 H51 . 0.9600 ?
    C5 H52 . 0.9600 ?
    C5 H53 . 0.9600 ?
    C2B C3B . 1.542(6) ?
    C2B H22B . 0.9800 ?
    C3B C4B . 1.505(6) ?
    C3B H33B . 0.9700 ?
    C3B H34B . 0.9700 ?
    C4B S1B . 1.794(6) ?
    C4B H43B . 0.9700 ?
    C4B H44B . 0.9700 ?
    S1B C5B . 1.765(7) ?
    C5B H54B . 0.9600 ?
    C5B H55B . 0.9600 ?
    C5B H56B . 0.9600 ?
loop_
    _geom_angle_atom_site_label_1
    _geom_angle_atom_site_label_2
    _geom_angle_atom_site_label_3
    _geom_angle_site_symmetry_1
    _geom_angle_site_symmetry_3
    _geom_angle
    _geom_angle_publ_flag
    C2B N1 H1 . . 112(4) ?
    C2 N1 H1 . . 111.8(15) ?
    C2B N1 H2 . . 112(3) ?
    C2 N1 H2 . . 112.0(14) ?
    H1 N1 H2 . . 108(2) ?
    C2B N1 H3 . . 112(3) ?
    C2 N1 H3 . . 111.9(14) ?
    H1 N1 H3 . . 106(2) ?
    H2 N1 H3 . . 107(2) ?
    O1 C1 O2 . . 125.88(17) ?
    O1 C1 C2 . . 117.89(17) ?
    O2 C1 C2 . . 116.11(18) ?
    O1 C1 C2B . . 110(2) ?
    O2 C1 C2B . . 124(2) ?
    N1 C2 C1 . . 108.6(2) ?
    N1 C2 C3 . . 109.8(2) ?
    C1 C2 C3 . . 108.7(2) ?
    N1 C2 H21 . . 109.9 ?
    C1 C2 H21 . . 109.9 ?
    C3 C2 H21 . . 109.9 ?
    C4 C3 C2 . . 114.8(3) ?
    C4 C3 H31 . . 108.6 ?
    C2 C3 H31 . . 108.6 ?
    C4 C3 H32 . . 108.6 ?
    C2 C3 H32 . . 108.6 ?
    H31 C3 H32 . . 107.5 ?
    C3 C4 S1 . . 113.9(2) ?
    C3 C4 H41 . . 108.8 ?
    S1 C4 H41 . . 108.8 ?
    C3 C4 H42 . . 108.8 ?
    S1 C4 H42 . . 108.8 ?
    H41 C4 H42 . . 107.7 ?
    C5 S1 C4 . . 101.2(2) ?
    S1 C5 H51 . . 109.5 ?
    S1 C5 H52 . . 109.5 ?
    H51 C5 H52 . . 109.5 ?
    S1 C5 H53 . . 109.5 ?
    H51 C5 H53 . . 109.5 ?
    H52 C5 H53 . . 109.5 ?
    N1 C2B C3B . . 127(6) ?
    N1 C2B C1 . . 117(4) ?
    C3B C2B C1 . . 110(5) ?
    N1 C2B H22B . . 98.6 ?
    C3B C2B H22B . . 98.6 ?
    C1 C2B H22B . . 98.6 ?
    C4B C3B C2B . . 114.8(7) ?
    C4B C3B H33B . . 108.6 ?
    C2B C3B H33B . . 108.6 ?
    C4B C3B H34B . . 108.6 ?
    C2B C3B H34B . . 108.6 ?
    H33B C3B H34B . . 107.5 ?
    C3B C4B S1B . . 114.5(6) ?
    C3B C4B H43B . . 108.6 ?
    S1B C4B H43B . . 108.6 ?
    C3B C4B H44B . . 108.6 ?
    S1B C4B H44B . . 108.6 ?
    H43B C4B H44B . . 107.6 ?
    C5B S1B C4B . . 101.5(5) ?
    S1B C5B H54B . . 109.5 ?
    S1B C5B H55B . . 109.5 ?
    H54B C5B H55B . . 109.5 ?
    S1B C5B H56B . . 109.5 ?
    H54B C5B H56B . . 109.5 ?
    H55B C5B H56B . . 109.5 ?
loop_
    _geom_torsion_atom_site_label_1
    _geom_torsion_atom_site_label_2
    _geom_torsion_atom_site_label_3
    _geom_torsion_atom_site_label_4
    _geom_torsion_site_symmetry_1
    _geom_torsion_site_symmetry_2
    _geom_torsion_site_symmetry_3
    _geom_torsion_site_symmetry_4
    _geom_torsion
    _geom_torsion_publ_flag
    N1 C2 C3 C4 . . . . -59.3(4) y
    C2 C3 C4 S1 . . . . 176.7(2) y
    C3 C4 S1 C5 . . . . 69.4(3) y
    N1 C2B C3B C4B . . . . 73(8) y
    C2B C3B C4B S1B . . . . 178(5) y
    C3B C4B S1B C5B . . . . 60(3) y
    O1 C1 C2 N1 . . . . -29.4(3) ?
    O2 C1 C2 N1 . . . . 154.35(18) ?
    O1 C1 C2 C3 . . . . 90.0(2) ?
    O2 C1 C2 C3 . . . . -86.2(2) ?
    C1 C2 C3 C4 . . . . -178.0(2) ?
    C1 C2B C3B C4B . . . . -78(5) ?
loop_
    _geom_hbond_atom_site_label_D
    _geom_hbond_atom_site_label_H
    _geom_hbond_atom_site_label_A
    _geom_hbond_site_symmetry_A
    _geom_hbond_distance_DH
    _geom_hbond_distance_HA
    _geom_hbond_distance_DA
    _geom_hbond_angle_DHA
    N1 H1 O2 4_565 0.88(3) 1.95(3) 2.812(2) 164(2)
    N1 H2 O2 4_575 0.92(3) 1.94(3) 2.843(2) 168(2)
    N1 H3 O1 2_645 0.93(3) 1.86(3) 2.785(2) 171(2)
    C2 H21 O1 1_545 0.98 2.46 3.264(3) 140
_shelx_hkl_file
;
   0   0  -1    0.00    0.00
   0   0   2  684.75   28.56
   0   0   2  633.39   33.71
   0   0  -2  665.46   33.71
   0   0  -2  654.58   34.36
   0   0   3    0.02    0.04
   0   0   3   -0.01    0.02
   0   0  -3    0.02    0.02
   0   0  -3   -0.01    0.03
   0   0  -3    0.02    0.01
   0   0  -3    0.02    0.02
   0   0  -3    0.01    0.02
   0   0   3    0.01    0.01
   0   0   4   28.62    1.55
   0   0   4   28.25    1.52
   0   0  -4   29.55    1.55
   0   0  -4   32.02    1.29
   0   0  -4   29.51    1.53
   0   0  -4   27.74    1.52
   0   0   4   30.21    1.29
   0   0  -5    0.16    0.05
   0   0  -5    0.21    0.05
   0   0  -5    0.18    0.03
   0   0   5    0.14    0.08
   0   0  -5    0.14    0.05
   0   0   6  182.95   10.21
   0   0   6  191.66    8.49
   0   0  -6  183.57   10.21
   0   0  -6  186.74   10.01
   0   0  -6  182.73   10.01
   0   0   6  220.43   11.42
   0   0  -6  215.07   11.42
   0   0  -6  202.33    8.48
   0   0  -7    0.14    0.07
   0   0  -7    0.24    0.05
   0   0   7    0.17    0.13
   0   0   7    0.11    0.05
   0   0  -7    0.12    0.07
   0   0   7    0.29    0.07
   0   0  -7   -0.09    0.11
   0   0   8    2.10    0.19
   0   0  -8    2.04    0.25
   0   0  -8    1.99    0.14
   0   0   8    1.54    0.15
   0   0   8    2.03    0.27
   0   0  -9    0.05    0.06
   0   0  -9    0.21    0.17
   0   0  -9    0.01    0.12
   0   0   9   -0.14    0.19
   0   0  10    1.27    0.23
   0   0 -10    1.18    0.28
   0   0 -10    1.29    0.13
   0   0  10    1.08    0.32
   0   0  11    0.54    0.34
   0   0 -11   -0.02    0.09
   0   0  11   -0.09    0.16
   0   0 -12    0.06    0.11
   0   0  12    0.17    0.44
   0   0  12    0.21    0.18
   0   1   0    0.00    0.02
   0   1   0    0.00    0.01
   0   1   0    0.00    0.01
   0   1   0    0.07    0.05
   0   1   0    0.00    0.01
   0  -1   0    0.02    0.05
   0  -1   0   -0.01    0.02
   0  -1   0    0.01    0.01
   0   1   1    5.11    0.35
   0   1  -1    5.15    0.23
   0   1  -1    5.33    0.34
   0   1   1    5.06    0.23
   0   1   1    5.30    0.26
   0   1   1    4.91    0.26
   0   1  -1    5.14    0.28
   0   1  -1    4.87    0.26
   0   1  -1    4.86    0.26
   0   1   1    4.81    0.29
   0  -1  -1    4.90    0.26
   0  -1   1    5.10    0.23
   0  -1  -1    4.89    0.35
   0  -1   1    4.63    0.34
   0  -1  -1    4.82    0.29
   0  -1   1    5.06    0.28
   0  -1   1    5.05    0.27
   0  -1  -1    5.17    0.23
   0   1   2   93.92    5.36
   0   1  -2   93.45    4.75
   0   1  -2   88.05    4.49
   0   1   2   90.72    4.50
   0   1  -2   93.87    4.67
   0   1   2   92.44    4.77
   0   1  -2   88.52    5.33
   0   1  -2   89.45    4.68
   0   1   2   93.69    3.96
   0  -1  -2   92.06    4.76
   0  -1   2   89.42    4.76
   0  -1  -2  102.28    5.36
   0  -1  -2   91.17    4.53
   0  -1   2   91.48    3.96
   0  -1   2   80.77    5.34
   0  -1   2   86.08    4.49
   0  -1   2   92.14    4.67
   0  -1  -2   90.09    3.95
   0   1   3  256.01   12.52
   0   1   3  266.80   10.99
   0   1   3  250.08   13.23
   0   1  -3  260.70   12.98
   0   1   3  274.07   14.78
   0   1  -3  260.35   14.75
   0   1   3  251.03   13.23
   0   1  -3  254.36   11.01
   0   1  -3  243.82   12.99
   0   1  -3  234.74   12.48
   0  -1   3  240.19   12.48
   0  -1   3  247.91   13.24
   0  -1  -3  254.23   12.52
   0  -1   3  250.30   10.97
   0  -1   3  251.53   12.99
   0   1   4    9.49    0.54
   0   1  -4   10.44    0.55
   0   1  -4    9.79    0.54
   0   1  -4    9.58    0.50
   0   1  -4   11.10    0.63
   0   1  -4   10.37    0.45
   0   1  -4   10.17    0.55
   0   1   4    9.85    0.51
   0   1   4    9.65    0.61
   0   1   4   10.25    0.57
   0   1   4   10.83    0.45
   0  -1  -4   10.37    0.45
   0  -1   4   10.05    0.46
   0  -1   4    9.36    0.54
   0  -1   4    8.88    0.64
   0  -1   4    9.51    0.55
   0  -1  -4    9.94    0.51
   0   1   5    4.87    0.22
   0   1  -5    4.34    0.27
   0   1  -5    4.78    0.22
   0   1   5    4.44    0.31
   0   1   5    4.63    0.24
   0   1   5    4.27    0.27
   0   1  -5    4.81    0.29
   0  -1  -5    4.85    0.22
   0  -1   5    4.58    0.28
   0  -1   5    4.43    0.23
   0  -1   5    4.12    0.35
   0  -1  -5    4.57    0.25
   0  -1   5    4.24    0.28
   0   1   6    5.70    0.30
   0   1   6    5.67    0.29
   0   1  -6    6.41    0.39
   0   1   6    5.43    0.38
   0   1  -6    5.56    0.35
   0   1   6    5.46    0.26
   0   1   6    5.56    0.33
   0   1  -6    5.78    0.27
   0   1  -6    5.81    0.34
   0  -1  -6    5.70    0.27
   0  -1   6    5.23    0.34
   0  -1   6    5.30    0.28
   0  -1  -6    5.33    0.40
   0  -1   6    5.08    0.43
   0  -1  -6    5.57    0.31
   0  -1  -6    5.75    0.31
   0   1   7    3.50    0.18
   0   1   7    3.02    0.22
   0   1   7    2.76    0.28
   0   1  -7    3.41    0.26
   0   1   7    3.14    0.17
   0   1  -7    2.92    0.23
   0   1   7    3.51    0.19
   0   1  -7    3.33    0.18
   0  -1   7    3.00    0.24
   0  -1   7    3.11    0.35
   0  -1   7    2.89    0.20
   0  -1  -7    3.34    0.18
   0  -1  -7    3.48    0.21
   0  -1  -7    3.16    0.20
   0  -1  -7    3.30    0.31
   0   1   8    1.47    0.20
   0   1   8    1.35    0.09
   0   1  -8    1.53    0.23
   0   1  -8    1.13    0.10
   0   1   8    1.16    0.10
   0  -1   8    1.18    0.27
   0  -1   8    0.86    0.18
   0  -1  -8    0.90    0.11
   0  -1  -8    1.36    0.15
   0   1  -9   39.29    1.83
   0   1  -9   44.20    2.20
   0   1  -9   39.87    2.48
   0  -1   9   39.93    2.54
   0  -1  -9   42.06    1.84
   0  -1   9   44.62    2.25
   0  -1  -9   40.64    2.16
   0   1  10    0.23    0.11
   0   1 -10    0.01    0.07
   0  -1  10   -0.04    0.30
   0  -1 -10   -0.20    0.15
   0  -1  10    0.14    0.14
   0   1  11    0.29    0.28
   0  -1  11    0.66    0.18
   0  -1  11    0.11    0.37
   0   1  12    0.11    0.18
   0   1 -12    0.01    0.10
   0  -1  12    0.05    0.47
   0  -1 -12    0.05    0.12
   0  -1  12   -0.25    0.18
   0   2   0  328.61   16.86
   0   2   0  328.34   16.05
   0   2   0  320.19   16.58
   0   2   0  329.64   16.01
   0   2   0  324.66   14.08
   0   2   0  331.49   16.60
   0   2   0  313.59   18.87
   0  -2   0  323.98   14.05
   0  -2   0  306.31   18.88
   0  -2   0  325.62   16.86
   0   2   1    7.03    0.39
   0   2  -1    7.17    0.40
   0   2  -1    7.23    0.52
   0   2  -1    7.29    0.39
   0   2  -1    7.72    0.41
   0   2   1    6.96    0.53
   0   2   1    6.89    0.42
   0   2   1    7.55    0.34
   0   2  -1    7.31    0.35
   0   2   1    7.30    0.39
   0   2   1    7.26    0.39
   0   2  -1    7.57    0.41
   0   2  -1    7.02    0.39
   0  -2   1    7.31    0.35
   0  -2   1    6.80    0.53
   0  -2  -1    7.40    0.34
   0  -2  -1    6.78    0.53
   0   2   2    3.18    0.23
   0   2  -2    3.28    0.19
   0   2   2    2.98    0.18
   0   2   2    2.79    0.32
   0   2   2    3.19    0.17
   0   2  -2    3.16    0.19
   0   2   2    3.17    0.19
   0   2  -2    3.20    0.21
   0   2  -2    3.38    0.18
   0   2   2    3.22    0.19
   0   2   2    3.18    0.16
   0   2  -2    3.24    0.30
   0  -2   2    2.80    0.31
   0  -2  -2    3.25    0.32
   0  -2   2    3.24    0.18
   0  -2   2    3.49    0.22
   0  -2  -2    3.59    0.23
   0   2  -3    2.79    0.17
   0   2  -3    2.89    0.16
   0   2   3    3.00    0.23
   0   2   3    2.86    0.16
   0   2   3    2.63    0.32
   0   2   3    3.04    0.15
   0   2   3    3.00    0.18
   0   2  -3    2.77    0.18
   0   2  -3    2.87    0.19
   0   2  -3    3.07    0.21
   0   2   3    2.81    0.18
   0   2  -3    3.08    0.29
   0   2  -3    3.04    0.19
   0  -2   3    2.74    0.31
   0  -2  -3    3.03    0.32
   0  -2  -3    2.79    0.20
   0  -2   3    2.80    0.17
   0  -2   3    2.78    0.20
   0   2   4    2.19    0.13
   0   2  -4    1.86    0.14
   0   2  -4    2.07    0.13
   0   2  -4    1.74    0.15
   0   2   4    2.03    0.14
   0   2   4    1.94    0.14
   0   2   4    1.75    0.19
   0   2   4    2.01    0.31
   0   2  -4    1.90    0.13
   0   2   4    2.27    0.11
   0   2   4    2.10    0.20
   0   2  -4    2.28    0.26
   0   2  -4    2.11    0.18
   0  -2   4    1.83    0.26
   0  -2   4    1.85    0.17
   0  -2   4    2.00    0.14
   0   2  -5    0.21    0.07
   0   2  -5    0.32    0.09
   0   2   5    0.37    0.05
   0   2   5    0.36    0.11
   0   2   5    0.70    0.22
   0   2  -5    0.31    0.06
   0   2   5    0.27    0.06
   0   2  -5    0.23    0.16
   0   2   5    0.25    0.10
   0   2  -5    0.35    0.10
   0   2   5    0.24    0.06
   0   2   5    0.30    0.06
   0   2  -5    0.28    0.05
   0  -2   5    0.24    0.06
   0  -2   5    0.18    0.08
   0  -2  -5    0.36    0.06
   0   2  -6   12.63    0.64
   0   2   6   12.60    0.57
   0   2   6   12.60    0.76
   0   2   6   11.51    0.93
   0   2   6   12.90    0.69
   0   2  -6   13.43    0.70
   0   2  -6   12.92    0.58
   0   2   6   12.13    0.79
   0   2  -6   13.00    0.64
   0   2   6   12.13    0.65
   0   2  -6   12.92    0.72
   0   2  -6   12.27    0.71
   0   2  -6   13.45    0.83
   0   2   6   12.88    0.66
   0  -2   6   12.20    0.72
   0  -2   6   11.16    0.59
   0  -2   6   11.31    0.87
   0  -2  -6   12.85    0.58
   0   2  -7    6.11    0.34
   0   2  -7    6.09    0.32
   0   2  -7    6.26    0.43
   0   2  -7    6.39    0.32
   0   2   7    6.10    0.36
   0   2  -7    7.33    0.50
   0   2   7    6.57    0.35
   0   2   7    5.89    0.66
   0   2   7    6.19    0.44
   0   2   7    6.12    0.30
   0  -2   7    6.02    0.42
   0  -2  -7    6.40    0.32
   0  -2   7    6.15    0.56
   0   2  -8    3.17    0.32
   0   2  -8    3.89    0.22
   0   2   8    3.92    0.25
   0   2   8    4.05    0.24
   0   2   8    4.17    0.27
   0   2   8    4.10    0.67
   0  -2   8    3.27    0.32
   0  -2   8    4.01    0.54
   0  -2  -8    4.00    0.23
   0   2  -9    0.02    0.07
   0   2  -9   -0.25    0.16
   0   2   9   -0.06    0.08
   0   2   9   -0.14    0.08
   0   2   9    0.01    0.08
   0  -2   9    0.29    0.29
   0  -2  -9   -0.03    0.09
   0   2  10    0.40    0.11
   0   2  10    0.49    0.10
   0   2 -10    0.47    0.10
   0   2  10    0.81    0.22
   0  -2  10    0.55    0.19
   0  -2 -10    0.63    0.13
   0  -2  10    1.00    0.37
   0   2  11    0.41    0.14
   0   2 -11    0.26    0.11
   0   2  11    0.79    0.28
   0  -2 -11    0.28    0.14
   0  -2  11    0.51    0.22
   0  -2  11    0.53    0.47
   0  -2  12    0.54    0.28
   0   3   0   -0.03    0.06
   0   3   0   -0.02    0.08
   0   3   0    0.09    0.05
   0   3   0    0.01    0.04
   0   3   0    0.00    0.04
   0  -3   0   -0.09    0.08
   0  -3   0    0.00    0.05
   0  -3   0   -0.05    0.17
   0   3   1    2.79    0.24
   0   3  -1    2.69    0.20
   0   3  -1    2.93    0.36
   0   3   1    2.77    0.18
   0   3   1    2.85    0.19
   0   3   1    2.64    0.20
   0   3   1    2.98    0.18
   0   3   1    2.62    0.19
   0   3   1    2.73    0.37
   0   3  -1    2.98    0.19
   0   3  -1    2.89    0.21
   0   3  -1    2.96    0.18
   0   3  -1    2.74    0.19
   0   3  -1    2.95    0.22
   0  -3   1    2.45    0.37
   0  -3  -1    2.59    0.23
   0  -3   1    2.97    0.24
   0  -3   1    2.83    0.18
   0  -3  -1    2.80    0.18
   0  -3  -1    2.65    0.38
   0   3   2    2.10    0.36
   0   3  -2    3.14    0.21
   0   3  -2    2.30    0.34
   0   3   2    2.87    0.17
   0   3  -2    2.85    0.20
   0   3   2    2.70    0.24
   0   3  -2    2.56    0.19
   0   3  -2    2.98    0.18
   0   3  -2    2.94    0.20
   0   3  -2    2.89    0.22
   0   3   2    2.86    0.17
   0   3   2    2.92    0.18
   0   3   2    2.73    0.19
   0   3   2    2.54    0.19
   0  -3   2    2.76    0.18
   0  -3  -2    2.79    0.23
   0  -3   2    3.12    0.25
   0  -3  -2    2.75    0.38
   0  -3  -2    2.95    0.18
   0  -3   2    2.63    0.37
   0   3   3    0.22    0.13
   0   3  -3    0.18    0.09
   0   3  -3    0.09    0.08
   0   3   3    0.06    0.05
   0   3  -3    0.15    0.05
   0   3  -3    0.23    0.09
   0   3  -3    0.16    0.07
   0   3   3    0.14    0.05
   0   3   3    0.11    0.04
   0   3   3    0.29    0.23
   0   3   3    0.20    0.05
   0   3  -3    0.18    0.06
   0   3  -3    0.28    0.19
   0   3   3    0.24    0.06
   0   3   3    0.18    0.06
   0  -3   3   -0.11    0.16
   0  -3  -3    0.26    0.21
   0  -3   3    0.18    0.10
   0  -3   3    0.21    0.06
   0   3   4    1.07    0.31
   0   3  -4    0.89    0.15
   0   3  -4    0.64    0.12
   0   3  -4    0.87    0.14
   0   3   4    0.82    0.12
   0   3   4    0.88    0.09
   0   3  -4    1.24    0.29
   0   3   4    0.75    0.18
   0   3  -4    0.81    0.11
   0   3   4    0.88    0.11
   0  -3  -4    0.97    0.29
   0  -3  -4    1.13    0.15
   0  -3   4    0.88    0.11
   0  -3   4    1.10    0.31
   0   3   5   15.48    1.21
   0   3  -5   17.31    0.77
   0   3  -5   16.58    0.87
   0   3  -5   16.86    0.92
   0   3   5   15.59    0.98
   0   3   5   16.52    0.77
   0   3  -5   16.39    1.13
   0   3   5   16.84    0.91
   0   3   5   17.01    0.88
   0   3   5   16.55    0.87
   0   3   5   15.10    1.05
   0   3  -5   18.31    0.95
   0   3  -5   16.83    0.86
   0   3  -5   17.05    0.92
   0   3   5   16.35    0.75
   0  -3   5   16.55    0.95
   0   3  -6   10.37    0.59
   0   3  -6    9.89    0.53
   0   3   6    9.48    0.66
   0   3  -6    9.51    0.51
   0   3   6   10.07    0.56
   0   3   6    9.52    0.48
   0   3   6    9.36    0.55
   0   3  -6   10.29    0.62
   0   3   6    8.84    0.45
   0   3  -6    9.54    0.47
   0   3   6    9.74    0.88
   0  -3   6    9.16    0.82
   0  -3   6    9.61    0.60
   0   3   7    0.77    0.13
   0   3   7    1.03    0.15
   0   3  -7    0.92    0.10
   0   3   7    0.75    0.14
   0   3  -7    0.96    0.12
   0   3  -7    0.59    0.18
   0   3   7    0.68    0.19
   0   3  -7    0.66    0.12
   0  -3   7    1.24    0.38
   0  -3   7    0.78    0.18
   0   3   8    0.35    0.11
   0   3   8    0.30    0.18
   0  -3   8    0.68    0.40
   0  -3   8    0.21    0.16
   0   3   9    0.29    0.12
   0   3  -9    0.16    0.09
   0   3   9    0.39    0.12
   0   3  -9    0.80    0.23
   0   3   9    0.45    0.21
   0  -3   9    0.29    0.20
   0  -3   9    0.81    0.46
   0   3  10    0.74    0.14
   0   3  10    0.45    0.27
   0   3 -10    0.50    0.11
   0   3  10    0.41    0.16
   0  -3  10    1.42    0.53
   0  -3  10    0.56    0.25
   0   3  11    0.93    0.34
   0   3  11    0.80    0.18
   0   3  11    0.95    0.20
   0   3 -11    0.90    0.14
   0  -3  11    1.48    0.64
   0  -3  11    1.06    0.31
   0   4   0    2.21    0.18
   0   4   0    2.62    0.20
   0   4   0    2.17    0.19
   0   4   0    2.25    0.21
   0  -4   0    2.19    0.46
   0  -4   0    2.47    0.27
   0   4  -1    1.15    0.14
   0   4  -1    1.01    0.15
   0   4  -1    1.30    0.18
   0   4   1    1.43    0.26
   0   4   1    1.07    0.13
   0   4   1    1.13    0.15
   0  -4   1    1.25    0.35
   0  -4  -1    1.27    0.22
   0  -4  -1    0.92    0.34
   0  -4   1    1.19    0.24
   0   4   2    0.56    0.10
   0   4   2    0.45    0.09
   0   4   2    0.62    0.10
   0   4  -2    0.44    0.10
   0   4  -2    0.66    0.15
   0   4   2    0.27    0.16
   0   4   2    0.37    0.09
   0   4  -2    0.80    0.17
   0   4  -2    0.53    0.10
   0  -4   2    0.44    0.16
   0  -4  -2    0.54    0.31
   0  -4   2    0.51    0.31
   0  -4  -2    0.22    0.13
   0   4   3    0.04    0.08
   0   4  -3    0.25    0.13
   0   4   3    0.09    0.07
   0   4   3    0.28    0.19
   0   4   3    0.08    0.07
   0   4  -3   -0.08    0.07
   0   4  -3   -0.11    0.11
   0   4  -3    0.08    0.07
   0  -4  -3    0.32    0.29
   0  -4   3    0.06    0.27
   0  -4   3    0.03    0.15
   0   4   4    2.19    0.21
   0   4  -4    2.28    0.20
   0   4   4    2.51    0.19
   0   4  -4    2.07    0.25
   0   4   4    2.11    0.35
   0  -4  -4    2.57    0.25
   0  -4   4    2.37    0.48
   0  -4   4    2.26    0.32
   0  -4  -4    2.80    0.54
   0   4   5    0.51    0.24
   0   4  -5    0.73    0.14
   0   4   5    0.82    0.14
   0   4  -5    0.55    0.11
   0   4  -5    0.77    0.22
   0  -4   5    0.71    0.20
   0  -4  -5    0.40    0.36
   0  -4   5    0.63    0.38
   0   4  -6    0.16    0.09
   0   4   6    0.13    0.08
   0   4   6    0.10    0.10
   0   4  -6   -0.03    0.08
   0   4   6    0.08    0.09
   0   4  -6   -0.10    0.20
   0  -4   6    0.16    0.18
   0  -4   6   -0.18    0.38
   0   4   7    0.47    0.24
   0   4   7    0.43    0.12
   0   4   7    0.24    0.11
   0   4  -7    0.50    0.11
   0  -4   7    0.89    0.50
   0  -4   7    0.85    0.22
   0   4  -8    0.02    0.09
   0   4  -8    0.14    0.10
   0  -4   8    0.53    0.54
   0  -4   8   -0.01    0.20
   0   4   9    1.47    0.26
   0   4   9    1.76    0.42
   0   4  -9    1.09    0.17
   0   4   9    0.88    0.17
   0  -4   9    1.40    0.65
   0   5   0    0.15    0.19
   0   5   0    0.23    0.11
   0   5   0    0.22    0.10
   0   5   0    0.03    0.12
   0  -5   0    0.13    0.41
   0   5   1    0.89    0.15
   0   5  -1    0.94    0.18
   0   5  -1    0.92    0.14
   0   5   1    0.91    0.18
   0   5  -1    0.85    0.20
   0   5   1    0.85    0.15
   0   5   1    0.75    0.12
   0  -5   1    1.05    0.46
   0  -5  -1    0.11    0.39
   0  -5   1    0.91    0.23
   0   5   2    0.36    0.13
   0   5   2    0.31    0.26
   0   5  -2    0.41    0.12
   0   5   2    0.47    0.13
   0   5  -2    0.35    0.13
   0   5   2    0.42    0.12
   0  -5   2    0.15    0.38
   0  -5   2    0.25    0.23
   0  -5  -2    0.34    0.18
   0  -5  -2    0.69    0.45
   0   5  -3    0.60    0.13
   0   5   3    0.93    0.18
   0   5  -3    0.53    0.13
   0   5   3    0.64    0.14
   0   5   3    0.53    0.12
   0   5   3    0.66    0.14
   0  -5   3    0.89    0.26
   0  -5  -3    0.88    0.48
   0  -5   3    0.30    0.40
   0   5  -4    0.36    0.12
   0   5   4    0.33    0.14
   0   5   4    0.30    0.13
   0   5   4    0.43    0.13
   0   5  -4    0.27    0.12
   0  -5  -4    0.43    0.48
   0  -5   4    0.41    0.46
   0  -5  -4    0.45    0.17
   0  -5   4    0.29    0.27
   0   5  -5    0.10    0.12
   0   5   5   -0.01    0.13
   0   5  -5   -0.08    0.11
   0   5   5    0.01    0.12
   0   5   5    0.08    0.12
   0  -5   5   -0.19    0.29
   0  -5  -5   -0.44    0.47
   0  -5   5   -0.03    0.49
   0   5   6    0.79    0.17
   0   5   6    0.36    0.30
   0   5  -6    1.05    0.21
   0  -5   6    0.92    0.33
   0  -5   6    0.99    0.59
   0   5   7    0.10    0.15
   0   5   7    0.00    0.30
   0   5  -7    0.02    0.13
   0   5   7    0.06    0.14
   0   5  -7   -0.03    0.12
   0  -5   7   -0.24    0.33
   0   6   0    2.35    0.28
   0   6   0    1.75    0.26
   0  -6   0    1.82    0.71
   0   6  -1    1.16    0.20
   0   6   1    0.73    0.18
   0   6  -1    1.06    0.20
   0   6   1    1.36    0.23
   0   6   1    1.59    0.27
   0  -6   1    1.01    0.67
   0  -6  -1    1.19    0.61
   0   6   2    0.09    0.16
   0   6  -2    0.13    0.15
   0   6   2    0.19    0.12
   0   6  -2    0.21    0.17
   0   6   2    0.22    0.16
   0   6  -2   -0.03    0.14
   0  -6   2   -0.09    0.65
   0  -6  -2    0.73    0.64
   0   6   3    0.77    0.20
   0   6   3    0.49    0.17
   0   6  -3    0.52    0.18
   0   6  -3    0.21    0.17
   0   6  -3    0.77    0.21
   0  -6   3    1.10    0.66
   0  -6  -3    0.49    0.69
   1   0 -13    0.17    0.14
   1   0 -12    0.16    0.11
  -1   0  12    0.94    0.43
  -1   0  12    0.11    0.19
  -1   0  11   -0.04    0.12
  -1   0  11   -0.32    0.30
   1   0 -11   -0.04    0.09
   1   0 -10    2.13    0.16
   1   0 -10    2.81    0.28
  -1   0  10    2.05    0.36
   1   0  -9   -0.07    0.17
   1   0  -9   -0.06    0.12
   1   0  -9    0.00    0.06
  -1   0   8   83.90    4.43
   1   0  -8   71.88    4.41
  -1   0   8   73.00    3.94
   1   0  -8   73.44    3.86
  -1   0   8   69.97    3.27
   1   0  -8   76.89    3.26
  -1   0   7   -0.03    0.05
   1   0  -7   -0.03    0.11
   1   0  -7    0.01    0.06
  -1   0   7    0.02    0.06
   1   0  -7   -0.03    0.07
  -1   0   7   -0.06    0.12
   1   0  -7    0.13    0.07
   1   0  -7    0.00    0.04
   1   0  -6    0.92    0.12
   1   0  -6    1.09    0.12
   1   0  -6    0.94    0.11
  -1   0   6    1.06    0.10
   1   0  -5   -0.05    0.03
  -1   0   5    0.02    0.03
  -1   0   5    0.01    0.07
   1   0  -5   -0.02    0.02
  -1   0   5    0.02    0.03
   1   0  -5   -0.02    0.04
   1   0  -5   -0.03    0.04
   1   0  -5   -0.07    0.06
  -1   0   5   -0.01    0.03
  -1   0   4    0.16    0.03
   1   0  -4    0.22    0.03
   1   0  -4    0.16    0.04
   1   0  -4    0.18    0.04
   1   0  -4    0.16    0.04
  -1   0   4    0.22    0.04
  -1   0   4    0.21    0.05
  -1   0   3    0.00    0.01
  -1   0   3   -0.03    0.03
   1   0  -3    0.01    0.01
   1   0  -3   -0.01    0.02
   1   0  -3   -0.03    0.02
   1   0  -3    0.03    0.02
   1   0  -2   97.05    5.02
   1   0  -2  103.01    4.27
   1   0  -2   94.79    5.13
  -1   0   2  103.70    4.26
  -1   0   2   95.11    5.03
  -1   0   2   95.69    5.14
   1   0  -1    0.01    0.00
   1   0  -1    0.01    0.01
  -1   0  -1    0.02    0.01
  -1   0  -1    0.01    0.01
   1   0   1    0.01    0.01
   1   0   1    0.00    0.01
   1   0   2    6.92    0.38
   1   0   2    6.11    0.33
   1   0   2    5.34    0.34
  -1   0  -2    6.38    0.28
  -1   0  -2    5.77    0.34
  -1   0  -2    5.92    0.31
   1   0   2    6.88    0.31
   1   0   2    6.34    0.28
  -1   0  -2    6.60    0.33
  -1   0  -3    0.03    0.03
   1   0   3    0.02    0.02
  -1   0  -3    0.00    0.02
   1   0   3    0.00    0.01
   1   0   3    0.07    0.02
   1   0   3    0.00    0.01
  -1   0  -3   -0.02    0.02
  -1   0  -3    0.00    0.02
  -1   0  -4    1.57    0.09
  -1   0  -4    1.69    0.11
   1   0   4    1.66    0.11
  -1   0  -4    1.17    0.11
   1   0   4    1.60    0.14
  -1   0  -4    1.27    0.08
   1   0   4    1.38    0.09
   1   0   5   -0.06    0.04
   1   0   5   -0.04    0.07
  -1   0  -5    0.00    0.03
  -1   0  -5    0.02    0.02
  -1   0  -5    0.11    0.05
  -1   0  -5   -0.03    0.04
   1   0   5    0.10    0.05
   1   0   5    0.04    0.02
  -1   0  -5   -0.01    0.04
  -1   0  -6   13.55    0.60
   1   0   6   14.36    0.83
  -1   0  -6   15.06    0.82
   1   0   6   12.33    0.73
  -1   0  -6   13.08    0.72
  -1   0  -6   13.30    0.72
   1   0   6   13.02    0.60
  -1   0  -6   12.20    0.73
   1   0   6   12.67    0.71
   1   0   7   -0.02    0.06
  -1   0  -7   -0.01    0.04
   1   0   7    0.05    0.07
  -1   0  -7    0.02    0.07
   1   0   7   -0.15    0.11
  -1   0  -7    0.04    0.08
   1   0   7   -0.09    0.05
  -1   0  -7    0.00    0.07
  -1   0  -8    0.06    0.06
  -1   0  -8    0.00    0.13
  -1   0  -8    0.22    0.10
   1   0   8   -0.09    0.15
   1   0   8   -0.11    0.08
  -1   0  -9   -0.07    0.17
   1   0   9   -0.27    0.19
  -1   0  -9    0.03    0.06
   1   0  10    6.85    0.58
   1   0  10    6.82    0.46
  -1   0 -10    5.88    0.55
  -1   0 -10    6.25    0.33
   1   0  11    0.12    0.16
   1   0  11    0.01    0.33
  -1   0 -11   -0.11    0.09
  -1   0 -12    0.70    0.14
   1   0  12    0.48    0.47
   1   0  12    0.85    0.22
  -1   1  12    0.04    0.34
   1   1 -12    0.07    0.10
   1  -1 -12    0.05    0.12
  -1  -1  12   -0.09    0.45
   1   1 -11    0.27    0.10
  -1   1  11    0.50    0.28
  -1  -1  11    0.14    0.37
  -1  -1  11    0.54    0.18
   1  -1 -11    0.38    0.11
  -1   1  10    0.57    0.21
  -1   1  10    0.10    0.10
   1   1 -10    0.26    0.08
  -1  -1  10    0.37    0.14
   1  -1 -10    0.27    0.14
   1  -1 -10    0.34    0.09
  -1  -1  10    0.21    0.31
   1   1  -9    7.64    0.39
   1  -1  -9    8.33    0.40
   1  -1  -9    7.91    0.63
   1  -1  -9    8.34    0.47
  -1   1   8    7.02    0.34
   1   1  -8    7.30    0.34
  -1   1   8    7.37    0.36
  -1   1   8    7.24    0.43
   1  -1  -8    6.88    0.34
  -1  -1   8    6.92    0.45
   1  -1  -8    6.63    0.53
  -1  -1   8    6.85    0.58
  -1   1   7    2.64    0.15
   1   1  -7    2.87    0.20
   1   1  -7    2.69    0.22
  -1   1   7    2.71    0.20
  -1   1   7    2.30    0.25
   1   1  -7    2.50    0.15
  -1   1   7    2.42    0.15
  -1  -1   7    2.52    0.32
   1  -1  -7    2.72    0.17
   1  -1  -7    2.53    0.17
   1  -1  -7    2.53    0.27
  -1  -1   7    2.29    0.17
   1  -1  -7    2.60    0.15
  -1  -1   7    2.58    0.22
   1   1  -6    0.07    0.08
  -1   1   6    0.03    0.03
  -1   1   6   -0.01    0.08
  -1   1   6    0.04    0.03
  -1   1   6    0.07    0.05
   1   1  -6    0.01    0.09
   1   1  -6   -0.02    0.05
   1   1  -6    0.06    0.04
   1   1  -6    0.13    0.07
  -1   1   6    0.16    0.08
  -1  -1   6    0.08    0.05
   1  -1  -6    0.16    0.05
   1  -1  -6    0.17    0.10
   1  -1  -6    0.08    0.04
   1  -1  -6    0.03    0.04
  -1  -1   6    0.06    0.07
  -1  -1   6    0.15    0.13
   1   1  -5  120.53    4.97
  -1   1   5  121.73    4.97
  -1   1   5  113.93    5.65
  -1   1   5  125.57    6.69
  -1   1   5  113.36    5.86
  -1   1   5  111.65    6.01
  -1   1   5  112.93    5.98
   1   1  -5  115.95    5.88
   1   1  -5  115.74    5.98
   1   1  -5  110.80    5.87
  -1  -1   5  112.96    4.98
   1  -1  -5  108.08    6.70
  -1  -1   5  103.80    6.71
   1  -1  -5  117.55    4.97
   1  -1  -5  115.97    5.85
  -1  -1   5  111.05    5.99
  -1   1   4   33.67    2.00
  -1   1   4   35.79    1.48
  -1   1   4   33.29    1.68
   1   1  -4   38.03    2.01
   1   1  -4   34.80    1.77
   1   1  -4   34.41    1.78
  -1   1   4   34.29    1.74
   1   1  -4   33.41    1.67
   1   1  -4   32.15    1.67
  -1   1   4   33.21    1.68
   1   1  -4   33.02    1.76
   1   1  -4   34.10    1.48
  -1   1   4   33.07    1.79
  -1   1   4   34.24    1.81
  -1  -1   4   30.83    2.02
  -1  -1   4   32.50    1.79
   1  -1  -4   35.30    1.48
  -1  -1   4   32.88    1.49
  -1   1   3   71.37    3.59
   1   1  -3   72.42    3.73
   1   1  -3   74.93    3.80
   1   1  -3   69.49    3.58
   1   1  -3   73.66    4.27
  -1   1   3   73.61    3.71
   1   1  -3   74.07    3.16
  -1   1   3   70.04    4.26
   1   1  -3   75.07    3.74
  -1   1   3   72.78    3.59
   1   1  -3   72.20    3.58
  -1   1   3   78.14    3.15
  -1   1   3   81.65    4.31
  -1  -1   3   68.25    3.73
  -1  -1   3   66.20    4.27
  -1  -1   3   69.70    3.80
  -1  -1   3   67.47    3.17
   1  -1  -3   74.91    3.82
   1  -1  -3   74.56    3.15
  -1   1   2  156.64    6.60
  -1   1   2  149.88    7.54
   1   1  -2  150.28    7.51
   1   1  -2  155.88    7.94
   1   1  -2  155.50    7.81
  -1   1   2  152.98    7.53
   1   1  -2  151.73    8.87
  -1   1   2  161.76    8.90
  -1   1   2  147.01    6.61
  -1   1   2  154.58    7.94
   1   1  -2  146.24    6.62
   1   1  -2  149.89    7.51
   1  -1  -2  157.77    7.93
  -1  -1   2  152.24    6.59
  -1  -1   2  149.75    7.94
  -1  -1   2  150.09    7.80
  -1  -1   2  140.91    8.87
  -1   1   1  575.84   29.95
   1   1  -1  566.22   33.49
  -1   1   1  584.09   33.53
   1   1  -1  602.42   29.86
  -1   1   1  577.30   29.28
   1   1  -1  581.85   29.34
   1   1  -1  571.40   28.26
  -1   1   1  569.70   24.85
   1   1  -1  568.16   24.88
   1  -1  -1  571.94   29.94
  -1  -1   1  576.01   24.88
   1  -1  -1  582.30   28.29
   1  -1  -1  594.29   33.55
   1  -1  -1  570.11   24.85
  -1  -1   1  536.16   33.50
  -1  -1   1  547.75   28.26
   1  -1  -1  548.28   29.26
  -1  -1   1  591.15   29.88
  -1   1   0   28.20    1.36
   1   1   0   28.30    1.36
  -1   1   0   25.89    1.64
   1   1   0   27.91    1.20
  -1   1   0   26.94    1.44
   1   1   0   28.61    1.41
  -1   1   0   27.65    1.41
  -1   1   0   27.64    1.19
   1   1   0   26.46    1.63
   1  -1   0   27.02    1.40
  -1  -1   0   26.88    1.36
   1  -1   0   27.91    1.19
  -1  -1   0   27.89    1.20
  -1  -1   0   27.56    1.40
   1  -1   0   25.76    1.64
  -1  -1   0   25.80    1.63
   1  -1   0   27.86    1.36
   1  -1   0   27.08    1.45
  -1   1  -1 1000.00   49.74
   1   1   1  934.88   55.67
   1   1   1  982.29   49.72
   1   1   1  897.56   47.01
   1   1   1  956.00   41.34
  -1   1  -1  928.15   55.65
  -1  -1  -1  942.86   55.69
   1  -1   1  982.73   41.35
  -1  -1  -1  996.71   49.71
   1  -1   1  901.43   55.68
   1  -1   1  971.17   49.77
  -1   1  -2   97.95    5.28
   1   1   2  104.41    5.10
   1   1   2  103.51    6.04
  -1   1  -2  100.28    6.03
   1   1   2  103.99    5.38
  -1   1  -2  101.87    5.08
   1   1   2  107.02    5.38
   1   1   2  104.86    4.48
  -1   1  -2  107.58    5.38
   1  -1   2  101.55    5.08
   1  -1   2  100.38    5.27
   1  -1   2  105.98    4.47
  -1  -1  -2  103.28    4.49
   1  -1   2   94.25    6.03
  -1  -1  -2  108.62    6.04
  -1  -1  -2  102.71    5.10
   1   1   3    1.01    0.10
  -1   1  -3    0.86    0.06
  -1   1  -3    1.02    0.09
  -1   1  -3    0.96    0.07
   1   1   3    0.90    0.08
   1   1   3    0.98    0.10
  -1   1  -3    1.18    0.13
   1   1   3    1.06    0.17
   1   1   3    0.95    0.07
  -1   1  -3    1.01    0.09
   1  -1   3    0.89    0.07
   1  -1   3    1.11    0.09
   1  -1   3    1.00    0.07
  -1  -1  -3    1.16    0.07
   1  -1   3    0.93    0.09
  -1   1  -4   23.66    1.12
   1   1   4   22.46    1.20
  -1   1  -4   22.22    1.19
   1   1   4   25.07    1.41
   1   1   4   24.25    1.00
  -1   1  -4   23.37    1.00
   1   1   4   21.72    1.17
   1   1   4   19.32    1.35
   1   1   4   24.15    1.23
  -1   1  -4   23.53    1.21
  -1   1  -4   23.72    1.20
   1   1   4   23.10    1.13
   1  -1   4   21.98    1.19
   1  -1   4   21.92    1.22
   1  -1   4   19.93    1.37
   1  -1   4   23.01    1.01
   1  -1   4   21.78    1.13
  -1  -1  -4   23.32    1.00
   1   1   5    2.80    0.16
   1   1   5    3.18    0.32
  -1   1  -5    3.12    0.19
   1   1   5    3.35    0.22
   1   1   5    2.73    0.18
  -1   1  -5    2.86    0.21
   1   1   5    2.91    0.15
  -1   1  -5    2.97    0.15
  -1   1  -5    2.56    0.20
  -1   1  -5    3.14    0.24
   1   1   5    2.99    0.23
  -1  -1  -5    2.99    0.15
   1  -1   5    2.76    0.16
  -1  -1  -5    3.03    0.17
   1  -1   5    2.69    0.21
   1  -1   5    2.55    0.20
   1  -1   5    2.78    0.16
   1  -1   5    2.44    0.26
   1   1   6   11.61    0.68
  -1   1  -6   12.01    0.68
  -1   1  -6   12.38    0.69
   1   1   6   13.45    0.86
   1   1   6   13.84    0.76
  -1   1  -6   12.55    0.56
   1   1   6   12.65    0.66
   1   1   6   11.84    0.55
  -1   1  -6   13.82    0.77
   1   1   6   12.25    0.72
  -1  -1  -6   12.30    0.66
   1  -1   6   10.67    0.80
  -1  -1  -6   12.65    0.63
   1  -1   6   11.49    0.69
   1  -1   6   11.66    0.57
   1  -1   6   12.16    0.68
  -1  -1  -6   11.92    0.64
  -1  -1  -6   12.03    0.56
  -1   1  -7    0.15    0.07
   1   1   7    0.40    0.23
   1   1   7    0.08    0.06
   1   1   7    0.10    0.05
   1   1   7    0.15    0.04
  -1   1  -7    0.20    0.11
   1   1   7   -0.01    0.11
  -1   1  -7    0.37    0.11
  -1   1  -7    0.20    0.06
  -1  -1  -7    0.24    0.06
  -1  -1  -7    0.07    0.06
   1  -1   7    0.20    0.07
   1  -1   7    0.12    0.17
  -1  -1  -7    0.08    0.08
  -1   1  -8    1.31    0.11
   1   1   8    1.41    0.10
   1   1   8    1.50    0.12
   1   1   8    1.75    0.37
   1  -1   8    1.62    0.21
  -1  -1  -8    1.12    0.16
   1  -1   8    1.29    0.31
  -1  -1  -8    1.39    0.13
  -1   1  -9    4.47    0.42
  -1   1  -9    6.19    0.38
   1   1   9    4.96    0.28
   1   1   9    5.28    0.71
   1  -1   9    5.36    0.39
  -1  -1  -9    5.14    0.28
  -1  -1  -9    4.65    0.34
   1  -1   9    4.57    0.52
   1   1  10    1.11    0.54
   1   1  10    1.08    0.25
  -1   1 -10    0.68    0.12
  -1  -1 -10    0.78    0.11
   1  -1  10    0.75    0.33
   1  -1  10    0.71    0.17
   1   1  11    1.88    0.40
  -1   1 -11    1.20    0.15
   1   1  11    1.73    0.30
  -1  -1 -11    1.59    0.18
   1  -1  11    1.52    0.43
   1  -1  11    1.03    0.22
  -1   1 -12    0.18    0.12
   1   1  12    0.05    0.22
  -1  -1 -12    0.06    0.13
   1  -1  12   -0.21    0.22
  -1   2  12    0.19    0.17
   1   2 -12    0.07    0.11
  -1   2  12    0.56    0.34
  -1  -2  12    0.89    0.54
   1  -2 -12   -0.16    0.16
  -1  -2  12    0.22    0.25
  -1   2  11    0.41    0.14
   1   2 -11    0.42    0.11
  -1   2  11    0.95    0.28
   1  -2 -11    0.40    0.14
  -1  -2  11    0.74    0.47
  -1  -2  11    0.00    0.18
   1   2 -10    0.37    0.10
  -1   2  10    0.53    0.10
  -1   2  10    0.28    0.11
   1  -2 -10    0.48    0.12
  -1  -2  10    0.50    0.18
  -1   2   9    3.29    0.24
  -1   2   9    2.93    0.20
   1   2  -9    2.52    0.18
  -1   2   9    2.86    0.32
   1   2  -9    2.16    0.31
  -1   2   9    3.12    0.20
  -1  -2   9    2.25    0.30
   1  -2  -9    2.71    0.20
  -1  -2   9    3.17    0.52
  -1   2   8   39.45    1.82
  -1   2   8   42.15    2.07
   1   2  -8   42.65    1.83
  -1   2   8   42.15    2.21
   1   2  -8   42.57    2.20
  -1   2   8   42.53    2.08
  -1   2   8   45.65    2.48
  -1   2   8   36.45    2.63
  -1  -2   8   37.92    2.56
   1  -2  -8   42.41    1.84
  -1  -2   8   41.11    2.24
  -1   2   7    2.87    0.16
   1   2  -7    2.90    0.18
   1   2  -7    2.88    0.28
  -1   2   7    2.85    0.26
  -1   2   7    2.34    0.19
   1   2  -7    3.33    0.32
  -1   2   7    2.49    0.51
  -1   2   7    2.90    0.19
  -1  -2   7    2.58    0.25
  -1  -2   7    2.55    0.40
   1  -2  -7    2.98    0.18
  -1   2   6    8.02    0.46
  -1   2   6    8.11    0.54
  -1   2   6    7.96    0.43
   1   2  -6    8.04    0.46
   1   2  -6    8.10    0.50
  -1   2   6    7.81    0.43
   1   2  -6    8.94    0.57
  -1   2   6    8.25    0.37
   1   2  -6    8.09    0.47
   1   2  -6    8.04    0.39
  -1   2   6    7.88    0.54
   1   2  -6    8.06    0.42
  -1   2   6    7.85    0.70
  -1  -2   6    6.85    0.62
  -1  -2   6    7.45    0.48
  -1  -2   6    7.62    0.40
   1  -2  -6    8.10    0.38
   1   2  -5    2.90    0.17
  -1   2   5    2.71    0.19
   1   2  -5    3.03    0.23
   1   2  -5    3.33    0.30
  -1   2   5    2.26    0.26
  -1   2   5    2.83    0.25
  -1   2   5    2.74    0.38
   1   2  -5    2.78    0.18
  -1   2   5    3.14    0.15
   1   2  -5    3.39    0.20
   1   2  -5    2.99    0.22
  -1   2   5    2.82    0.18
  -1   2   5    2.71    0.20
   1   2  -5    2.79    0.17
  -1  -2   5    2.79    0.18
   1  -2  -5    2.85    0.16
  -1  -2   5    2.97    0.22
  -1  -2   5    2.84    0.33
  -1   2   4    1.69    0.09
  -1   2   4    1.59    0.12
   1   2  -4    1.59    0.11
   1   2  -4    1.85    0.13
   1   2  -4    1.53    0.12
   1   2  -4    1.48    0.11
  -1   2   4    1.58    0.12
   1   2  -4    1.59    0.14
  -1   2   4    1.67    0.11
   1   2  -4    1.58    0.23
  -1   2   4    1.72    0.20
  -1   2   4    1.75    0.29
  -1   2   4    1.28    0.17
  -1  -2   4    1.45    0.12
  -1  -2   4    1.29    0.22
   1  -2  -4    1.66    0.15
  -1  -2   4    1.63    0.14
  -1   2   3   19.58    1.08
  -1   2   3   19.42    0.87
   1   2  -3   19.26    1.22
   1   2  -3   20.06    1.04
  -1   2   3   20.01    0.86
  -1   2   3   18.92    1.26
  -1   2   3   19.71    0.99
   1   2  -3   19.69    0.98
   1   2  -3   19.46    0.98
   1   2  -3   19.50    0.88
   1   2  -3   20.13    1.04
  -1   2   3   19.49    0.99
   1   2  -3   18.94    1.03
   1  -2  -3   21.32    1.27
  -1  -2   3   19.06    0.88
  -1  -2   3   16.59    1.22
  -1  -2   3   19.49    1.05
   1  -2  -3   19.50    1.07
   1   2  -2   98.67    4.91
   1   2  -2   95.79    4.72
   1   2  -2   96.65    4.73
  -1   2   2   96.57    4.73
   1   2  -2   95.92    4.16
   1   2  -2  101.60    4.99
  -1   2   2   96.33    4.16
  -1   2   2   96.02    4.73
  -1   2   2   92.52    5.66
  -1   2   2   95.58    5.02
   1   2  -2   93.10    5.63
   1   2  -2   96.04    4.90
  -1   2   2   97.48    4.89
  -1  -2   2   84.73    5.64
   1  -2  -2   96.74    4.16
  -1  -2   2   95.15    4.16
   1  -2  -2   95.16    5.02
   1  -2  -2   94.86    5.66
   1   2  -1   16.91    0.84
   1   2  -1   17.10    0.88
   1   2  -1   16.69    1.05
  -1   2   1   16.75    0.74
  -1   2   1   15.39    1.06
   1   2  -1   17.07    0.84
  -1   2   1   16.12    0.91
   1   2  -1   17.79    0.89
   1   2  -1   16.54    0.75
  -1   2   1   16.60    0.84
  -1   2   1   16.25    0.86
  -1   2   1   16.71    0.84
   1   2  -1   16.46    0.87
  -1  -2   1   16.65    0.89
  -1  -2   1   15.21    1.06
  -1  -2   1   16.58    0.75
   1  -2  -1   16.33    0.74
   1  -2  -1   16.68    0.91
   1  -2  -1   15.39    1.07
   1   2   0    1.32    0.12
  -1   2   0    1.17    0.11
   1   2   0    1.24    0.09
  -1   2   0    1.44    0.10
  -1   2   0    1.33    0.09
   1   2   0    1.27    0.20
   1   2   0    1.37    0.10
  -1   2   0    1.62    0.21
   1   2   0    1.22    0.11
   1   2   0    1.11    0.10
  -1   2   0    1.49    0.14
  -1   2   0    1.18    0.10
   1  -2   0    1.42    0.10
   1  -2   0    1.41    0.14
   1  -2   0    1.41    0.23
  -1  -2   0    1.47    0.13
   1  -2   0    1.26    0.09
  -1  -2   0    1.21    0.20
  -1  -2   0    1.27    0.09
  -1  -2   0    1.39    0.10
   1   2   1  145.80    7.21
   1   2   1  141.90    6.94
   1   2   1  141.08    7.21
   1   2   1  143.19    6.10
  -1   2  -1  142.32    6.96
  -1   2  -1  134.08    7.20
  -1   2  -1  146.26    6.10
  -1   2  -1  133.85    8.25
   1   2   1  141.03    7.34
   1   2   1  137.09    8.25
  -1  -2  -1  133.14    8.26
  -1  -2  -1  144.18    6.10
   1  -2   1  142.99    7.19
   1  -2   1  146.11    7.35
   1  -2   1  143.12    6.10
   1  -2   1  141.56    6.94
  -1  -2  -1  137.42    6.97
  -1  -2  -1  142.70    7.34
   1  -2   1  130.16    8.26
  -1   2  -2    1.25    0.11
  -1   2  -2    1.22    0.09
  -1   2  -2    1.17    0.09
   1   2   2    1.25    0.08
   1   2   2    1.31    0.09
  -1   2  -2    1.39    0.12
   1   2   2    1.22    0.14
  -1   2  -2    1.18    0.20
   1   2   2    1.04    0.22
   1   2   2    1.06    0.10
   1  -2   2    1.14    0.09
   1  -2   2    1.16    0.10
   1  -2   2    1.07    0.21
  -1  -2  -2    1.12    0.21
   1  -2   2    1.47    0.13
  -1  -2  -2    1.35    0.11
   1  -2   2    1.16    0.11
   1   2   3    0.07    0.07
   1   2   3    0.00    0.03
  -1   2  -3   -0.03    0.05
  -1   2  -3    0.04    0.04
   1   2   3    0.06    0.03
  -1   2  -3    0.04    0.04
  -1   2  -3    0.01    0.03
  -1   2  -3    0.02    0.11
   1   2   3    0.10    0.03
   1   2   3   -0.06    0.13
  -1   2  -3    0.04    0.06
  -1  -2  -3    0.03    0.13
   1  -2   3    0.00    0.04
  -1  -2  -3    0.02    0.04
   1  -2   3    0.13    0.15
   1  -2   3    0.04    0.06
   1  -2   3   -0.07    0.05
  -1   2  -4   23.10    1.43
  -1   2  -4   23.66    1.03
   1   2   4   22.49    1.04
   1   2   4   23.43    1.27
  -1   2  -4   24.88    1.24
   1   2   4   22.31    1.47
  -1   2  -4   24.07    1.24
  -1   2  -4   23.44    1.23
   1   2   4   21.44    1.39
  -1   2  -4   23.41    1.16
   1   2   4   23.48    1.02
   1   2   4   24.06    1.23
   1   2   4   23.11    1.17
   1  -2   4   20.78    1.45
   1  -2   4   22.98    1.26
  -1  -2  -4   23.86    1.18
   1  -2   4   21.89    1.04
   1   2   5   12.20    0.72
  -1   2  -5   12.71    0.70
  -1   2  -5   12.39    0.62
   1   2   5   11.66    0.77
   1   2   5   11.61    0.87
   1   2   5   12.56    0.67
  -1   2  -5   12.42    0.68
   1   2   5   12.07    0.63
   1   2   5   12.58    0.55
  -1   2  -5   12.32    0.56
  -1   2  -5   12.84    0.68
  -1   2  -5   12.89    0.81
  -1   2  -5   12.65    0.63
   1  -2   5   11.90    0.68
   1  -2   5   11.92    0.70
  -1  -2  -5   12.44    0.57
  -1  -2  -5   12.58    0.64
   1  -2   5   11.45    0.57
   1  -2   5   10.34    0.83
   1   2   6    0.14    0.04
   1   2   6    0.01    0.06
  -1   2  -6    0.15    0.11
  -1   2  -6    0.30    0.17
   1   2   6    0.08    0.10
   1   2   6    0.07    0.13
   1   2   6    0.06    0.06
  -1   2  -6    0.08    0.03
   1   2   6    0.05    0.24
   1  -2   6    0.23    0.09
   1  -2   6    0.10    0.07
  -1  -2  -6    0.12    0.06
   1  -2   6    0.11    0.09
   1  -2   6   -0.02    0.17
   1   2   7   23.68    1.43
  -1   2  -7   25.01    1.38
   1   2   7   25.39    1.29
  -1   2  -7   25.66    1.13
   1   2   7   24.13    1.66
  -1   2  -7   25.58    1.27
   1   2   7   25.44    1.27
   1   2   7   25.51    1.53
  -1   2  -7   27.94    1.56
   1   2   7   23.75    1.12
   1  -2   7   24.40    1.39
  -1  -2  -7   25.87    1.14
   1   2   8    0.07    0.07
   1   2   8    0.09    0.14
  -1   2  -8   -0.01    0.19
   1   2   8    0.01    0.07
   1   2   8   -0.31    0.35
  -1  -2  -8   -0.13    0.08
   1  -2   8   -0.03    0.12
   1   2   9    1.96    0.28
   1   2   9    2.46    0.16
  -1   2  -9    1.94    0.15
   1   2   9    2.15    0.18
   1   2   9    1.82    0.55
  -1   2  -9    1.83    0.30
   1   2   9    1.96    0.20
  -1  -2  -9    1.76    0.18
   1  -2   9    1.23    0.37
   1  -2   9    2.04    0.28
   1   2  10    2.65    0.21
   1   2  10    2.13    0.24
  -1   2 -10    2.45    0.18
   1  -2  10    2.96    0.35
  -1  -2 -10    2.37    0.22
  -1   2 -11    0.68    0.12
   1   2  11    1.33    0.31
  -1  -2 -11    1.09    0.17
   1  -2  11    0.97    0.27
   1  -2  11    0.81    0.49
   1   2  12    1.05    0.27
   1  -2  12    1.18    0.59
   1  -2  12    0.96    0.30
  -1  -2 -12    0.75    0.19
   1   3 -11    2.20    0.20
  -1   3  11    1.48    0.27
  -1   3  11    2.14    0.46
  -1  -3  11    1.73    0.33
  -1   3  10    1.39    0.22
   1   3 -10    0.72    0.13
  -1   3  10    1.44    0.34
  -1   3  10    0.86    0.15
  -1  -3  10    0.75    0.51
  -1   3   9    0.51    0.12
  -1   3   9    0.29    0.10
   1   3  -9    0.26    0.09
  -1  -3   9   -0.06    0.18
  -1  -3   9    0.05    0.37
   1   3  -8    5.25    0.29
  -1   3   8    5.04    0.30
  -1   3   8    5.41    0.44
   1   3  -8    4.50    0.27
  -1   3   8    4.96    0.32
   1   3  -7    1.68    0.13
  -1   3   7    1.86    0.18
  -1   3   7    1.52    0.26
  -1   3   7    1.70    0.16
   1   3  -7    1.91    0.17
  -1   3   7    1.36    0.19
   1   3  -7    2.16    0.25
   1   3  -7    1.54    0.15
  -1   3   7    1.34    0.12
   1   3  -7    1.44    0.30
  -1  -3   7    1.72    0.25
  -1  -3   7    2.48    0.51
   1   3  -6    2.77    0.19
  -1   3   6    2.94    0.16
   1   3  -6    2.91    0.19
   1   3  -6    2.65    0.30
  -1   3   6    2.74    0.21
  -1   3   6    3.05    0.19
  -1   3   6    2.61    0.31
  -1   3   6    2.55    0.35
  -1   3   6    3.17    0.22
   1   3  -6    2.47    0.21
   1   3  -6    3.28    0.23
  -1   3   6    2.85    0.23
  -1  -3   6    3.35    0.50
  -1  -3   6    2.56    0.28
  -1   3   5   20.22    1.51
  -1   3   5   22.80    1.15
  -1   3   5   20.61    1.15
  -1   3   5   20.20    1.38
   1   3  -5   22.80    1.14
   1   3  -5   22.78    1.21
  -1   3   5   22.69    1.01
  -1   3   5   21.56    1.28
   1   3  -5   23.38    1.23
   1   3  -5   22.66    1.13
  -1   3   5   21.64    0.99
   1   3  -5   22.90    1.02
   1   3  -5   23.79    1.21
  -1  -3   5   21.69    1.23
   1  -3  -5   25.30    1.25
  -1  -3   5   20.56    1.50
   1   3  -4    0.16    0.12
  -1   3   4    0.19    0.06
  -1   3   4    0.19    0.15
   1   3  -4    0.15    0.06
  -1   3   4    0.15    0.05
   1   3  -4    0.19    0.07
  -1   3   4    0.10    0.06
  -1   3   4    0.25    0.26
   1   3  -4    0.22    0.18
   1   3  -4    0.24    0.07
   1   3  -4    0.19    0.10
   1   3  -4    0.03    0.08
  -1  -3   4    0.16    0.09
  -1  -3   4    0.09    0.07
   1  -3  -4    0.27    0.09
   1  -3  -4    0.18    0.19
  -1  -3   4    0.30    0.24
  -1   3   3    0.10    0.04
  -1   3   3    0.02    0.06
   1   3  -3    0.09    0.07
   1   3  -3    0.04    0.05
   1   3  -3    0.22    0.16
   1   3  -3    0.07    0.06
  -1   3   3    0.08    0.05
  -1   3   3    0.10    0.05
   1   3  -3    0.14    0.06
  -1   3   3    0.14    0.13
  -1   3   3    0.18    0.23
   1   3  -3    0.08    0.06
   1   3  -3    0.12    0.08
  -1   3   3    0.07    0.05
   1  -3  -3    0.07    0.09
  -1  -3   3    0.13    0.10
  -1  -3   3    0.20    0.20
  -1  -3   3   -0.01    0.06
   1  -3  -3    0.14    0.20
   1   3  -2   35.13    1.77
   1   3  -2   35.58    1.77
  -1   3   2   35.21    1.78
   1   3  -2   37.55    1.85
   1   3  -2   33.15    2.17
  -1   3   2   34.87    1.56
   1   3  -2   36.04    1.57
  -1   3   2   35.66    1.82
  -1   3   2   32.88    2.20
  -1   3   2   35.66    1.78
  -1   3   2   33.95    1.90
   1   3  -2   34.75    1.84
   1   3  -2   38.16    1.87
   1  -3  -2   36.09    1.90
  -1  -3   2   34.72    1.57
  -1  -3   2   31.93    2.19
   1  -3  -2   34.88    2.22
   1  -3  -2   34.77    1.56
  -1  -3   2   35.98    1.89
   1   3  -1    2.34    0.16
  -1   3   1    2.15    0.17
   1   3  -1    2.31    0.15
  -1   3   1    2.30    0.15
  -1   3   1    2.31    0.32
  -1   3   1    2.21    0.16
   1   3  -1    2.39    0.18
  -1   3   1    2.13    0.22
  -1   3   1    2.08    0.15
   1   3  -1    2.14    0.16
   1   3  -1    2.43    0.18
   1  -3  -1    2.25    0.22
   1  -3  -1    2.25    0.15
   1  -3  -1    2.27    0.35
  -1  -3   1    2.32    0.20
  -1  -3   1    1.57    0.31
  -1  -3   1    2.03    0.16
   1   3   0    7.32    0.37
   1   3   0    7.60    0.41
   1   3   0    6.57    0.60
   1   3   0    7.26    0.41
  -1   3   0    7.49    0.37
  -1   3   0    7.50    0.42
   1   3   0    7.77    0.43
  -1   3   0    7.50    0.46
   1   3   0    7.56    0.42
  -1   3   0    6.85    0.60
  -1   3   0    7.34    0.42
  -1   3   0    7.42    0.41
   1  -3   0    7.52    0.47
  -1  -3   0    7.60    0.37
  -1  -3   0    7.71    0.45
   1  -3   0    7.48    0.37
  -1  -3   0    6.87    0.61
   1  -3   0    7.48    0.62
   1   3   1   29.25    1.53
   1   3   1   30.70    1.54
   1   3   1   29.73    1.49
  -1   3  -1   30.04    1.49
   1   3   1   29.62    1.58
  -1   3  -1   26.94    1.85
   1   3   1   29.56    1.32
  -1   3  -1   30.99    1.59
  -1   3  -1   29.47    1.50
  -1   3  -1   30.49    1.32
   1   3   1   27.15    1.86
  -1   3  -1   29.50    1.54
  -1   3  -1   30.22    1.55
   1   3   1   29.61    1.50
   1  -3   1   29.48    1.32
   1  -3   1   29.95    1.61
  -1  -3  -1   29.63    1.32
  -1  -3  -1   30.33    1.59
   1  -3   1   26.85    1.87
  -1  -3  -1   28.27    1.87
  -1   3  -2    2.61    0.18
   1   3   2    2.46    0.19
   1   3   2    2.58    0.17
  -1   3  -2    2.39    0.19
   1   3   2    2.22    0.18
   1   3   2    2.57    0.16
   1   3   2    2.41    0.36
   1   3   2    2.66    0.23
  -1   3  -2    2.50    0.21
   1   3   2    2.64    0.17
  -1   3  -2    2.69    0.20
  -1   3  -2    2.49    0.16
  -1  -3  -2    2.28    0.17
   1  -3   2    3.15    0.25
  -1  -3  -2    2.77    0.21
  -1  -3  -2    2.53    0.38
   1  -3   2    2.37    0.36
   1  -3   2    2.41    0.17
  -1   3  -3    6.11    0.35
   1   3   3    6.01    0.33
   1   3   3    6.43    0.34
   1   3   3    6.19    0.42
   1   3   3    6.12    0.31
  -1   3  -3    6.39    0.38
   1   3   3    6.23    0.32
   1   3   3    6.25    0.36
  -1   3  -3    6.48    0.40
   1   3   3    5.70    0.35
  -1   3  -3    6.65    0.38
   1   3   3    5.78    0.56
  -1   3  -3    5.98    0.36
  -1   3  -3    5.75    0.53
  -1   3  -3    6.22    0.32
  -1  -3  -3    6.48    0.39
  -1  -3  -3    6.19    0.57
   1  -3   3    6.10    0.33
   1  -3   3    5.60    0.55
   1  -3   3    6.26    0.42
   1   3   4    3.21    0.31
   1   3   4    3.33    0.19
  -1   3  -4    3.44    0.21
   1   3   4    3.11    0.48
  -1   3  -4    3.68    0.26
  -1   3  -4    3.60    0.29
   1   3   4    3.53    0.21
   1   3   4    3.34    0.23
  -1   3  -4    2.91    0.23
  -1   3  -4    3.24    0.40
   1   3   4    3.50    0.23
  -1   3  -4    3.48    0.25
   1  -3   4    3.06    0.44
  -1  -3  -4    3.31    0.45
   1  -3   4    3.03    0.22
   1  -3   4    3.69    0.29
   1   3   5    5.30    0.28
   1   3   5    4.93    0.63
  -1   3  -5    5.10    0.36
   1   3   5    5.87    0.44
  -1   3  -5    6.01    0.30
   1   3   5    5.57    0.34
   1   3   5    5.96    0.31
   1   3   5    5.74    0.34
  -1   3  -5    5.89    0.41
   1   3   5    5.95    0.35
  -1   3  -5    5.79    0.32
   1   3   5    5.30    0.44
  -1   3  -5    5.39    0.52
  -1   3  -5    5.69    0.34
   1  -3   5    5.45    0.39
   1   3   6    9.79    0.91
  -1   3  -6   11.57    0.67
  -1   3  -6   10.83    0.56
   1   3   6   10.07    0.72
   1   3   6   10.39    0.71
  -1   3  -6   11.00    0.51
  -1   3  -6   10.93    0.58
   1   3   6    9.10    0.58
   1   3   6   11.01    0.53
   1   3   6   10.98    0.60
  -1   3  -6   11.93    0.64
   1  -3   6   10.33    0.65
   1  -3   6    9.70    0.87
   1   3   7    0.54    0.11
  -1   3  -7    0.79    0.16
  -1   3  -7    0.50    0.09
  -1   3  -7    0.82    0.21
   1   3   7    0.58    0.11
   1   3   7    0.58    0.19
  -1   3  -7    0.70    0.12
   1  -3   7    0.52    0.17
   1  -3   7    1.13    0.37
   1   3   8    0.14    0.11
  -1   3  -8   -0.02    0.06
  -1   3  -8    0.09    0.07
   1   3   8    0.06    0.09
   1   3   8    0.14    0.10
   1   3   8    0.16    0.18
   1  -3   8    0.69    0.39
   1  -3   8    0.02    0.16
   1   3   9    0.90    0.16
   1   3   9    0.88    0.23
  -1   3  -9    0.89    0.14
   1   3   9    0.90    0.18
   1  -3   9    0.62    0.22
   1  -3   9    1.87    0.52
  -1   3 -10    0.53    0.11
   1   3  10    0.22    0.13
   1   3  10   -0.01    0.13
   1  -3  10    0.90    0.53
   1  -3  10    0.43    0.25
  -1   3 -11    0.55    0.13
   1   3  11    0.26    0.19
   1  -3  11    0.61    0.30
   1  -3  11    1.21    0.65
  -1   4  10    0.37    0.17
   1   4 -10    0.38    0.14
  -1   4  10    0.63    0.19
  -1   4  10    0.41    0.33
  -1  -4  10    0.38    0.75
  -1   4   9    0.15    0.14
   1   4  -9    0.30    0.12
  -1   4   9    0.49    0.14
  -1   4   9    0.76    0.29
  -1   4   9    0.00    0.15
  -1  -4   9    0.42    0.63
   1   4  -8   -0.14    0.10
  -1   4   8   -0.23    0.11
   1   4  -8    0.04    0.09
  -1   4   8   -0.04    0.12
  -1   4   8    0.00    0.12
  -1   4   8   -0.23    0.20
  -1  -4   8   -0.12    0.54
  -1   4   7    3.33    0.27
  -1   4   7    3.72    0.25
   1   4  -7    3.35    0.24
  -1   4   7    3.54    0.44
  -1  -4   7    3.79    0.79
   1   4  -6    0.85    0.15
   1   4  -6    0.72    0.26
  -1   4   6    1.03    0.16
  -1   4   6    0.87    0.25
   1   4  -6    0.56    0.12
  -1   4   6    1.02    0.19
  -1   4   6    0.81    0.16
  -1  -4   6    0.95    0.22
  -1  -4   6    0.96    0.45
   1   4  -5    0.38    0.10
   1   4  -5    0.45    0.13
  -1   4   5    0.48    0.11
   1   4  -5    0.46    0.10
   1   4  -5    0.22    0.21
   1   4  -5    0.80    0.17
   1  -4  -5    0.51    0.16
  -1   4   4    3.38    0.25
  -1   4   4    3.39    0.23
   1   4  -4    3.76    0.31
   1   4  -4    3.43    0.24
   1   4  -4    3.25    0.33
  -1   4   4    3.42    0.41
   1   4  -4    2.70    0.27
  -1   4   4    3.48    0.22
  -1  -4   4    3.22    0.58
  -1  -4   4    3.33    0.35
   1  -4  -4    3.33    0.30
   1  -4  -4    3.40    0.57
   1   4  -3    0.03    0.13
   1   4  -3    0.03    0.07
  -1   4   3    0.12    0.08
  -1   4   3    0.37    0.19
   1   4  -3    0.05    0.08
   1   4  -3    0.09    0.10
   1   4  -3    0.20    0.10
  -1   4   3    0.10    0.08
  -1   4   3   -0.01    0.07
  -1   4   3   -0.02    0.07
   1  -4  -3    0.11    0.14
   1  -4  -3    0.13    0.30
  -1  -4   3    0.01    0.14
  -1  -4   3   -0.19    0.27
  -1   4   2    1.11    0.15
  -1   4   2    1.04    0.14
   1   4  -2    1.10    0.15
   1   4  -2    1.29    0.19
  -1   4   2    1.30    0.15
   1   4  -2    1.40    0.17
   1   4  -2    1.07    0.14
  -1   4   2    1.06    0.21
  -1  -4   2    1.15    0.24
   1  -4  -2    0.96    0.14
  -1  -4   2    1.39    0.37
   1  -4  -2    1.33    0.35
   1   4  -1    1.03    0.17
   1   4  -1    1.40    0.18
  -1   4   1    0.99    0.16
  -1   4   1    1.29    0.21
  -1   4   1    1.10    0.14
   1   4  -1    1.18    0.14
   1   4  -1    1.25    0.15
   1   4  -1    0.70    0.14
   1  -4  -1    1.31    0.35
   1  -4  -1    0.94    0.19
   1  -4  -1    0.85    0.15
  -1  -4   1    1.04    0.18
  -1  -4   1    1.23    0.35
   1   4   0    1.40    0.17
   1   4   0    1.38    0.16
   1   4   0    1.47    0.15
   1   4   0    1.49    0.16
  -1   4   0    1.80    0.16
  -1   4   0    1.38    0.18
   1   4   0    2.01    0.22
  -1   4   0    1.25    0.15
  -1   4   0    1.58    0.15
  -1  -4   0    1.39    0.23
  -1  -4   0    1.70    0.38
   1  -4   0    1.62    0.38
   1  -4   0    1.45    0.25
  -1   4  -1    9.46    0.55
  -1   4  -1    9.13    0.46
   1   4   1    9.10    0.51
   1   4   1    9.10    0.52
  -1   4  -1    8.53    0.51
  -1   4  -1    9.33    0.57
   1   4   1    8.99    0.57
   1   4   1    9.04    0.46
  -1   4  -1    9.33    0.53
  -1  -4  -1    8.79    0.80
   1  -4   1    8.87    0.60
  -1  -4  -1    9.24    0.56
   1  -4   1    8.37    0.79
   1   4   2   -0.13    0.14
   1   4   2    0.12    0.08
  -1   4  -2    0.01    0.07
   1   4   2    0.07    0.07
  -1   4  -2    0.00    0.11
   1   4   2    0.08    0.07
  -1   4  -2    0.02    0.07
  -1   4  -2    0.10    0.12
  -1   4  -2    0.30    0.10
  -1  -4  -2    0.07    0.12
  -1  -4  -2   -0.06    0.27
   1  -4   2    0.12    0.25
   1  -4   2    0.11    0.14
   1   4   3    0.11    0.06
  -1   4  -3    0.38    0.12
  -1   4  -3    0.03    0.07
   1   4   3    0.17    0.18
  -1   4  -3   -0.04    0.07
  -1   4  -3    0.06    0.13
   1   4   3    0.04    0.08
   1   4   3    0.08    0.07
   1   4   3   -0.03    0.07
  -1   4  -3    0.30    0.11
   1  -4   3   -0.09    0.16
  -1  -4  -3    0.11    0.28
   1  -4   3    0.14    0.30
   1   4   4    0.91    0.14
   1   4   4    0.85    0.14
  -1   4  -4    0.71    0.14
  -1   4  -4    0.61    0.15
   1   4   4    0.52    0.21
  -1  -4  -4    0.79    0.39
   1  -4   4    0.49    0.35
  -1   4  -5    0.43    0.17
  -1   4  -5    0.31    0.09
   1   4   5    0.42    0.11
  -1   4  -5    0.47    0.10
   1   4   5    0.35    0.11
   1   4   5    0.46    0.11
   1   4   5    0.69    0.26
   1  -4   5   -0.07    0.36
  -1  -4  -5    0.28    0.36
   1  -4   5    0.56    0.21
  -1   4  -6    1.24    0.26
  -1   4  -6    1.29    0.15
   1   4   6    1.28    0.16
   1   4   6    1.15    0.15
   1   4   6    1.31    0.19
  -1   4  -6    1.19    0.16
   1  -4   6    1.40    0.26
   1  -4   6    1.25    0.47
   1   4   7    1.66    0.20
   1   4   7    1.62    0.31
   1   4   7    1.28    0.17
   1   4   7    1.55    0.21
  -1   4  -7    1.37    0.17
  -1   4  -7    1.46    0.17
   1  -4   7    1.56    0.50
  -1   4  -8   -0.02    0.10
   1   4   8    0.02    0.11
   1   4   8    0.12    0.12
   1   4   8   -0.33    0.22
  -1   4  -8   -0.15    0.19
   1  -4   8   -0.21    0.50
   1   4   9    0.80    0.17
   1   4   9    0.64    0.17
  -1   4  -9    1.00    0.17
   1   4   9    0.64    0.14
   1   4   9    1.13    0.33
   1  -4   9    0.21    0.26
  -1   5   7    0.01    0.31
   1   5  -7    0.11    0.14
  -1   5   7    0.24    0.16
   1   5  -7    0.00    0.13
  -1   5   7    0.01    0.13
  -1   5   7   -0.06    0.15
  -1  -5   7   -0.01    0.33
  -1  -5   7   -0.36    0.63
  -1   5   6    0.23    0.14
  -1   5   6    0.25    0.15
  -1   5   6    0.44    0.29
   1   5  -6    0.21    0.13
  -1   5   6    0.34    0.16
   1   5  -6    0.21    0.13
  -1  -5   6    0.62    0.30
   1   5  -5    0.84    0.15
   1   5  -5    0.56    0.14
  -1   5   5    0.76    0.15
  -1   5   5    0.84    0.15
  -1  -5   5    0.84    0.52
   1  -5  -5    0.56    0.50
  -1  -5   5    0.29    0.29
   1  -5  -5    0.98    0.23
  -1   5   4    2.33    0.26
  -1   5   4    2.85    0.24
  -1   5   4    2.74    0.26
   1   5  -4    2.85    0.26
  -1   5   4    2.51    0.25
   1   5  -4    2.58    0.24
   1  -5  -4    2.99    0.64
   1  -5  -4    2.18    0.32
  -1  -5   4    2.94    0.44
  -1  -5   4    2.60    0.61
   1   5  -3    1.77    0.21
  -1   5   3    1.26    0.18
   1   5  -3    1.27    0.20
  -1   5   3    1.55    0.19
  -1   5   3    1.46    0.20
  -1  -5   3    1.81    0.51
   1  -5  -3    1.60    0.54
   1  -5  -3    0.98    0.26
  -1  -5   3    1.22    0.28
  -1   5   2    0.53    0.12
  -1   5   2    0.24    0.28
  -1   5   2    0.72    0.14
   1   5  -2    0.64    0.14
   1   5  -2    0.70    0.14
  -1   5   2    0.57    0.14
   1  -5  -2    0.55    0.46
  -1  -5   2    0.49    0.46
  -1  -5   2    0.61    0.23
   1   5  -1    0.39    0.18
   1   5  -1    0.60    0.13
   1   5  -1    0.64    0.17
  -1   5   1    0.50    0.12
   1   5  -1    0.61    0.13
  -1   5   1    0.51    0.16
  -1   5   1    0.66    0.13
  -1  -5   1    0.50    0.21
  -1  -5   1    0.77    0.43
   1  -5  -1    0.74    0.44
   1   5   0   -0.12    0.10
  -1   5   0    0.04    0.09
   1   5   0    0.29    0.11
   1   5   0    0.13    0.13
  -1   5   0    0.13    0.21
   1   5   0   -0.04    0.10
   1   5   0    0.49    0.17
  -1   5   0    0.07    0.11
  -1   5   0    0.09    0.11
  -1   5   0    0.17    0.14
  -1  -5   0   -0.09    0.17
   1  -5   0   -0.13    0.38
  -1  -5   0    0.20    0.38
  -1   5  -1    7.73    0.43
  -1   5  -1    7.29    0.48
  -1   5  -1    7.93    0.55
   1   5   1    7.28    0.48
  -1   5  -1    7.77    0.47
   1   5   1    7.89    0.49
   1   5   1    8.01    0.47
   1   5   1    7.54    0.44
   1   5   1    9.00    0.59
  -1  -5  -1    7.43    0.54
  -1  -5  -1    7.75    0.92
   1  -5   1    6.82    0.91
   1   5   2    1.03    0.19
   1   5   2    1.05    0.16
   1   5   2    1.03    0.18
  -1   5  -2    0.87    0.15
  -1   5  -2    0.64    0.13
   1  -5   2    1.07    0.26
  -1  -5  -2    1.07    0.47
   1  -5   2    1.27    0.48
   1   5   3    1.81    0.21
  -1   5  -3    1.41    0.19
   1   5   3    1.63    0.19
   1   5   3    1.41    0.21
  -1   5  -3    1.64    0.21
  -1  -5  -3    1.91    0.55
   1  -5   3    1.79    0.32
   1  -5   3    0.68    0.47
  -1   5  -4    1.51    0.21
   1   5   4    1.48    0.22
   1   5   4    1.62    0.22
   1   5   4    1.69    0.18
  -1   5  -4    1.73    0.20
   1  -5   4    0.98    0.50
  -1  -5  -4    1.91    0.57
   1  -5   4    1.18    0.31
   1   5   5    0.13    0.13
   1   5   5    0.09    0.12
  -1   5  -5    0.05    0.12
  -1   5  -5    0.05    0.14
   1   5   5    0.16    0.14
  -1   5  -5    0.30    0.13
   1  -5   5   -0.07    0.52
  -1  -5  -5    0.13    0.50
   1  -5   5   -0.11    0.29
   1   5   6    0.73    0.34
   1   5   6    0.71    0.17
  -1   5  -6    0.87    0.14
  -1   5  -6    1.18    0.21
  -1   5  -6    0.45    0.19
   1   5   6    0.75    0.17
   1   5   6    0.41    0.15
   1  -5   6    1.08    0.36
   1  -5   6    0.60    0.55
   1   5   7   -0.20    0.15
   1   5   7   -0.04    0.14
  -1   5  -7   -0.23    0.12
   1   5   7    0.21    0.32
  -1   5  -7   -0.18    0.13
  -1   5  -7    0.59    0.27
   1   5   7    0.17    0.17
   1  -5   7    0.49    0.67
   1  -5   7   -0.61    0.35
   1   6  -4   -0.10    0.16
   1   6  -4    0.28    0.17
  -1   6   4    0.30    0.18
   1  -6  -4   -0.29    0.65
   1   6  -3    0.07    0.17
  -1   6   3    0.07    0.19
   1   6  -3    0.02    0.17
  -1   6   3    0.09    0.17
  -1   6   3   -0.18    0.13
   1   6  -3   -0.03    0.15
  -1  -6   3    0.17    0.58
   1  -6  -3    0.34    0.67
  -1   6   2    0.07    0.14
  -1   6   2    0.39    0.16
   1   6  -2    0.15    0.16
   1   6  -2    0.39    0.17
   1  -6  -2    0.39    0.64
  -1  -6   2   -0.02    0.63
  -1   6   1    0.99    0.18
  -1   6   1    1.24    0.26
   1   6  -1    1.70    0.27
   1   6  -1    1.67    0.26
  -1   6   1    1.23    0.20
  -1  -6   1    1.65    0.69
   1  -6  -1    1.25    0.73
   1   6   0    0.08    0.16
   1   6   0    0.02    0.15
   1   6   0    0.30    0.16
  -1   6   0    0.24    0.15
  -1   6   0    0.15    0.14
  -1   6   0    0.19    0.17
  -1  -6   0    0.04    0.63
   1  -6   0    0.99    0.65
  -1   6  -1    1.79    0.26
  -1   6  -1    1.67    0.26
  -1   6  -1    1.34    0.22
   1  -6   1    2.43    0.73
  -1  -6  -1    2.63    0.76
   1   6   2    0.22    0.17
   1   6   2    0.14    0.14
  -1   6  -2   -0.14    0.15
  -1   6  -2    0.19    0.16
   1  -6   2   -0.05    0.63
  -1  -6  -2    0.09    0.61
   1   6   3    1.22    0.22
  -1   6  -3    0.80    0.19
  -1   6  -3    1.51    0.26
   1   6   3    0.90    0.19
   1  -6   3    1.10    0.70
  -1  -6  -3    1.30    0.70
   2   0 -13    0.06    0.14
  -2   0  13    0.28    0.26
  -2   0  13    0.76    0.52
   2   0 -12    0.00    0.10
  -2   0  12   -0.37    0.38
  -2   0  12   -0.17    0.17
  -2   0  11    0.41    0.14
  -2   0  11    0.09    0.30
   2   0 -11   -0.02    0.08
  -2   0  10    0.04    0.23
  -2   0  10    0.27    0.11
   2   0 -10   -0.07    0.15
   2   0 -10    0.15    0.07
   2   0  -9   -0.04    0.05
   2   0  -9   -0.01    0.17
  -2   0   9   -0.16    0.17
   2   0  -8    5.91    0.27
   2   0  -8    4.88    0.34
  -2   0   8    5.16    0.28
  -2   0   8    5.33    0.34
   2   0  -8    5.90    0.44
  -2   0   7   -0.01    0.04
   2   0  -7    0.01    0.06
  -2   0   7   -0.13    0.09
   2   0  -7    0.14    0.11
   2   0  -7    0.01    0.04
   2   0  -7    0.05    0.07
  -2   0   7    0.05    0.05
   2   0  -6    1.82    0.15
   2   0  -6    2.37    0.20
   2   0  -6    1.73    0.15
  -2   0   6    1.82    0.20
  -2   0   6    1.95    0.12
   2   0  -6    2.17    0.11
  -2   0   6    2.11    0.15
  -2   0   6    2.00    0.16
   2   0  -5   -0.02    0.07
  -2   0   5    0.05    0.03
  -2   0   5    0.00    0.04
  -2   0   5   -0.02    0.07
  -2   0   5   -0.01    0.03
  -2   0   5   -0.08    0.05
   2   0  -5    0.03    0.04
   2   0  -5    0.03    0.02
   2   0  -4   41.30    2.09
  -2   0   4   41.02    1.77
   2   0  -4   40.05    2.10
  -2   0   4   38.88    2.13
  -2   0   4   43.02    2.16
  -2   0   4   39.38    2.10
  -2   0   3    0.00    0.01
   2   0  -3    0.00    0.01
   2   0  -3    0.00    0.01
  -2   0   3    0.01    0.04
  -2   0   3    0.01    0.01
   2   0  -3   -0.01    0.02
  -2   0   3    0.00    0.03
   2   0  -3   -0.04    0.03
   2   0  -2   39.74    2.16
   2   0  -2   44.22    2.07
   2   0  -2   40.99    1.82
  -2   0   2   39.52    2.16
  -2   0   2   39.40    2.21
  -2   0   2   39.53    1.82
  -2   0   2   50.81    2.07
  -2   0   1    0.00    0.01
   2   0  -1    0.00    0.02
  -2   0   1    0.00    0.01
   2   0  -1   -0.01    0.01
   2   0  -1    0.00    0.01
  -2   0   1    0.01    0.02
  -2   0   1    0.01    0.01
  -2   0   1    0.03    0.02
   2   0  -1    0.01    0.01
   2   0  -1   -0.01    0.02
  -2   0   0    1.27    0.09
  -2   0   0    1.72    0.08
   2   0   0    1.43    0.07
   2   0   0    1.74    0.08
  -2   0   0    1.38    0.09
  -2   0  -1    0.05    0.01
  -2   0  -2  330.81   16.00
   2   0   2  312.58   16.96
   2   0   2  312.31   16.62
  -2   0  -2  312.23   16.94
  -2   0  -2  319.98   14.09
   2   0   2  362.33   16.01
   2   0   2  322.44   14.08
   2   0   3    0.02    0.03
   2   0   3    0.01    0.03
  -2   0  -3    0.02    0.01
   2   0   3   -0.03    0.03
   2   0   3    0.00    0.01
  -2   0  -3    0.04    0.03
  -2   0  -3    0.01    0.02
  -2   0  -4  461.64   24.25
  -2   0  -4  468.54   25.67
  -2   0  -4  548.76   28.68
  -2   0  -4  481.89   25.19
   2   0   4  462.39   25.71
   2   0   4  447.79   25.18
   2   0   4  475.77   21.34
   2   0   4  508.55   28.69
   2   0   4  555.21   24.25
  -2   0  -4  512.70   21.37
  -2   0  -5    0.09    0.04
  -2   0  -5    0.02    0.03
  -2   0  -5   -0.09    0.06
  -2   0  -5   -0.04    0.05
   2   0   5   -0.02    0.03
   2   0   5    0.05    0.04
  -2   0  -5   -0.02    0.03
   2   0   5    0.04    0.02
  -2   0  -6   70.54    4.00
   2   0   6   72.59    3.36
  -2   0  -6   68.71    2.97
   2   0   6   66.43    3.51
   2   0   6   69.85    4.00
   2   0   6   66.34    3.58
  -2   0  -6   69.55    3.36
   2   0   6   64.78    2.97
  -2   0  -6   68.49    3.51
  -2   0  -6   64.49    3.58
  -2   0  -6   67.40    3.52
  -2   0  -7    0.13    0.07
  -2   0  -7    0.01    0.07
  -2   0  -7    0.03    0.04
  -2   0  -7   -0.07    0.04
   2   0   7   -0.05    0.05
   2   0   7   -0.03    0.08
   2   0   7   -0.05    0.07
  -2   0  -7   -0.03    0.10
   2   0   7   -0.15    0.11
   2   0   8    1.10    0.25
   2   0   8    1.46    0.17
   2   0   8    1.18    0.19
  -2   0  -8    1.48    0.11
  -2   0  -8    1.72    0.23
   2   0   9   -0.12    0.10
  -2   0  -9   -0.11    0.16
  -2   0  -9   -0.03    0.06
   2   0   9    0.11    0.21
   2   0  10    3.15    0.32
   2   0  10    3.08    0.45
  -2   0 -10    2.83    0.20
  -2   0 -11    0.05    0.09
   2   0  11    0.07    0.16
   2   0  11   -0.24    0.38
   2   0  12    2.29    0.37
  -2   1  12   -0.11    0.34
   2   1 -12    0.14    0.11
  -2  -1  12   -0.08    0.45
   2  -1 -12    0.07    0.12
  -2  -1  12    0.30    0.20
  -2   1  11   -0.33    0.26
   2   1 -11   -0.05    0.09
  -2  -1  11    0.22    0.16
   2  -1 -11    0.01    0.09
  -2  -1  11   -0.11    0.37
  -2   1  10    0.28    0.20
   2   1 -10    0.13    0.07
  -2  -1  10   -0.06    0.13
   2  -1 -10    0.06    0.08
  -2  -1  10   -0.07    0.29
   2   1  -9    6.88    0.35
  -2   1   9    6.91    0.36
   2  -1  -9    7.74    0.42
  -2  -1   9    7.78    0.49
  -2  -1   9    7.47    0.62
   2  -1  -9    6.52    0.58
  -2   1   8    6.39    0.34
  -2   1   8    6.51    0.32
  -2   1   8    6.76    0.40
   2  -1  -8    7.10    0.37
  -2  -1   8    5.80    0.34
  -2  -1   8    6.50    0.41
   2  -1  -8    6.61    0.32
   2  -1  -8    6.06    0.50
  -2  -1   8    6.75    0.54
  -2   1   7   58.16    2.76
  -2   1   7   55.51    2.88
  -2   1   7   56.65    2.94
  -2   1   7   57.96    2.44
   2   1  -7   54.73    2.90
   2   1  -7   55.24    2.95
   2   1  -7   57.71    2.44
  -2   1   7   53.55    2.99
   2  -1  -7   57.07    2.44
   2  -1  -7   57.23    2.87
  -2  -1   7   54.94    2.46
   2  -1  -7   52.61    2.87
  -2  -1   7   55.85    3.34
   2  -1  -7   51.97    3.31
  -2  -1   7   57.37    2.95
   2   1  -6    0.17    0.10
   2   1  -6    0.14    0.04
   2   1  -6    0.08    0.05
   2   1  -6    0.03    0.06
  -2   1   6    0.17    0.04
  -2   1   6    0.05    0.05
  -2   1   6    0.09    0.04
   2  -1  -6    0.15    0.04
   2  -1  -6    0.10    0.05
  -2  -1   6    0.25    0.13
  -2  -1   6    0.17    0.06
   2  -1  -6    0.23    0.10
  -2  -1   6    0.15    0.05
   2   1  -5   17.63    0.96
  -2   1   5   18.50    1.01
  -2   1   5   17.47    0.94
   2   1  -5   18.79    0.97
  -2   1   5   19.10    0.79
  -2   1   5   20.72    1.10
  -2   1   5   17.77    0.97
   2   1  -5   17.53    0.97
   2   1  -5   18.26    0.80
  -2   1   5   16.98    0.91
  -2   1   5   17.75    0.91
  -2  -1   5   16.95    0.96
  -2  -1   5   17.78    0.81
   2  -1  -5   16.84    1.10
   2  -1  -5   19.01    0.80
  -2  -1   5   17.43    1.12
   2  -1  -5   18.25    0.94
  -2  -1   5   17.75    0.97
   2   1  -4    3.60    0.19
  -2   1   4    3.63    0.21
  -2   1   4    3.72    0.21
  -2   1   4    3.99    0.26
  -2   1   4    4.17    0.17
  -2   1   4    3.74    0.26
   2   1  -4    3.67    0.22
  -2   1   4    3.59    0.20
   2   1  -4    3.35    0.19
   2   1  -4    3.80    0.19
  -2  -1   4    3.71    0.22
  -2  -1   4    3.72    0.19
  -2  -1   4    3.70    0.29
   2  -1  -4    3.75    0.21
  -2  -1   4    3.64    0.23
   2  -1  -4    4.00    0.25
   2  -1  -4    3.65    0.27
   2   1  -3    0.10    0.06
   2   1  -3    0.00    0.02
  -2   1   3    0.03    0.02
   2   1  -3    0.00    0.04
   2   1  -3    0.02    0.04
   2   1  -3    0.05    0.02
  -2   1   3    0.01    0.02
  -2   1   3    0.04    0.02
  -2   1   3   -0.02    0.05
  -2   1   3    0.08    0.05
  -2  -1   3    0.03    0.03
   2  -1  -3    0.07    0.03
   2  -1  -3    0.03    0.02
  -2  -1   3    0.05    0.02
  -2  -1   3    0.02    0.07
   2   1  -2   49.67    2.58
   2   1  -2   47.32    2.44
  -2   1   2   49.26    2.61
  -2   1   2   49.18    2.15
   2   1  -2   48.07    2.16
  -2   1   2   49.27    2.44
  -2   1   2   51.77    2.94
   2   1  -2   51.25    2.91
   2   1  -2   50.13    2.54
  -2   1   2   50.10    2.14
   2  -1  -2   50.64    2.45
   2  -1  -2   50.49    2.53
  -2  -1   2   46.57    2.44
  -2  -1   2   48.35    2.58
  -2  -1   2   48.43    2.54
  -2  -1   2   49.64    2.16
  -2   1   1   24.94    1.25
   2   1  -1   23.98    1.21
  -2   1   1   23.70    1.30
  -2   1   1   24.03    1.06
   2   1  -1   23.84    1.07
   2   1  -1   24.38    1.26
  -2   1   1   24.06    1.47
  -2   1   1   25.26    1.21
   2   1  -1   24.15    1.45
  -2  -1   1   23.44    1.21
   2  -1  -1   24.27    1.06
  -2  -1   1   21.77    1.45
   2  -1  -1   25.51    1.25
   2  -1  -1   25.96    1.48
  -2  -1   1   24.29    1.07
   2  -1  -1   25.45    1.21
   2  -1  -1   23.33    1.30
  -2   1   0   11.29    0.75
   2   1   0   12.05    0.53
   2   1   0   11.89    0.73
  -2   1   0   11.31    0.65
   2   1   0   11.99    0.60
  -2   1   0   12.08    0.60
  -2   1   0   12.24    0.53
  -2   1   0   12.42    0.63
   2   1   0   12.12    0.62
  -2  -1   0   10.88    0.74
  -2  -1   0   11.79    0.53
   2  -1   0   12.11    0.53
  -2  -1   0   12.00    0.62
   2  -1   0   11.57    0.65
   2  -1   0   12.60    0.62
   2  -1   0   12.30    0.60
   2  -1   0   11.54    0.75
  -2  -1   0   11.92    0.60
  -2   1  -1   20.91    1.37
   2   1   1   23.20    1.01
   2   1   1   23.20    1.18
   2   1   1   21.28    1.37
  -2   1  -1   23.84    1.19
  -2   1  -1   23.05    1.22
  -2   1  -1   23.45    1.00
   2   1   1   23.44    1.00
   2   1   1   23.18    1.14
  -2   1  -1   22.95    1.14
   2  -1   1   23.40    1.14
  -2  -1  -1   23.26    1.17
  -2  -1  -1   23.77    1.14
   2  -1   1   20.63    1.38
  -2  -1  -1   21.29    1.37
   2  -1   1   22.71    1.18
   2  -1   1   23.35    1.22
   2  -1   1   23.83    1.00
   2   1   2    0.03    0.02
  -2   1  -2    0.00    0.02
  -2   1  -2   -0.02    0.07
   2   1   2    0.03    0.02
  -2   1  -2   -0.01    0.02
   2   1   2    0.03    0.06
   2   1   2    0.05    0.02
   2   1   2   -0.04    0.03
   2   1   2    0.03    0.02
  -2   1  -2    0.05    0.04
  -2   1  -2    0.04    0.03
  -2  -1  -2    0.02    0.06
   2  -1   2   -0.07    0.07
   2  -1   2   -0.01    0.02
   2  -1   2    0.00    0.02
   2  -1   2    0.05    0.02
   2  -1   2   -0.03    0.03
  -2  -1  -2    0.00    0.02
   2   1   3   10.92    0.59
   2   1   3   10.93    0.55
  -2   1  -3   10.60    0.68
  -2   1  -3   11.23    0.59
   2   1   3    9.97    0.66
   2   1   3   11.42    0.57
  -2   1  -3   11.67    0.49
  -2   1  -3   11.10    0.55
  -2   1  -3   10.92    0.60
   2   1   3   11.17    0.49
   2   1   3   11.22    0.70
   2  -1   3   10.69    0.55
   2  -1   3    9.75    0.69
   2  -1   3   10.84    0.59
   2  -1   3   11.22    0.49
  -2  -1  -3   11.19    0.49
   2  -1   3   10.49    0.60
  -2  -1  -3   10.53    0.56
  -2   1  -4    1.93    0.15
  -2   1  -4    2.13    0.11
  -2   1  -4    2.31    0.11
   2   1   4    1.89    0.13
   2   1   4    1.70    0.16
   2   1   4    2.15    0.11
  -2   1  -4    2.19    0.16
  -2   1  -4    2.13    0.19
   2   1   4    2.02    0.23
   2   1   4    1.93    0.13
   2  -1   4    1.97    0.21
   2  -1   4    1.91    0.15
   2  -1   4    2.07    0.12
  -2  -1  -4    2.24    0.13
   2  -1   4    2.08    0.12
  -2  -1  -4    2.06    0.14
   2  -1   4    1.88    0.16
  -2  -1  -4    2.18    0.12
  -2  -1  -4    2.11    0.12
   2   1   5    1.12    0.10
  -2   1  -5    1.24    0.15
  -2   1  -5    1.28    0.08
   2   1   5    1.14    0.08
  -2   1  -5    1.08    0.13
  -2   1  -5    0.89    0.13
   2  -1   5    1.17    0.08
   2  -1   5    0.87    0.12
   2  -1   5    1.16    0.09
  -2  -1  -5    0.88    0.08
  -2  -1  -5    1.12    0.11
   2  -1   5    0.91    0.19
  -2  -1  -5    0.98    0.09
   2  -1   5    0.88    0.13
   2   1   6    4.39    0.23
   2   1   6    4.47    0.42
  -2   1  -6    4.42    0.21
  -2   1  -6    4.20    0.22
   2   1   6    4.09    0.26
  -2   1  -6    4.74    0.31
   2   1   6    4.06    0.21
   2   1   6    4.79    0.30
   2   1   6    4.26    0.25
  -2   1  -6    4.30    0.29
  -2   1  -6    4.16    0.27
   2  -1   6    3.63    0.36
   2  -1   6    4.09    0.23
   2  -1   6    4.16    0.28
  -2  -1  -6    4.08    0.24
  -2  -1  -6    4.19    0.22
   2  -1   6    3.94    0.22
   2  -1   6    3.52    0.28
  -2  -1  -6    3.93    0.26
  -2  -1  -6    4.55    0.24
   2   1   7   22.77    1.06
   2   1   7   21.15    1.20
   2   1   7   21.57    1.12
  -2   1  -7   22.16    0.96
   2   1   7   21.63    1.16
  -2   1  -7   21.37    1.16
   2   1   7   23.45    1.40
   2   1   7   19.49    0.95
  -2  -1  -7   21.67    1.13
  -2  -1  -7   19.51    1.11
   2  -1   7   19.27    1.34
   2  -1   7   20.46    1.18
   2  -1   7   21.37    1.15
  -2  -1  -7   23.26    1.08
  -2  -1  -7   20.92    0.96
   2   1   8    0.16    0.29
  -2   1  -8    0.05    0.13
   2   1   8    0.01    0.04
  -2   1  -8   -0.02    0.05
   2   1   8    0.01    0.07
   2   1   8   -0.07    0.13
  -2  -1  -8   -0.07    0.06
  -2  -1  -8   -0.07    0.10
   2  -1   8   -0.04    0.19
   2  -1   8    0.02    0.10
   2   1   9    0.26    0.07
   2   1   9    0.12    0.37
   2   1   9    0.54    0.14
   2   1   9    0.27    0.18
  -2   1  -9    0.58    0.18
   2   1   9    0.31    0.06
  -2   1  -9    0.21    0.08
  -2  -1  -9   -0.01    0.13
   2  -1   9    0.20    0.27
  -2  -1  -9    0.49    0.09
   2   1  10    0.96    0.25
   2   1  10    0.84    0.17
  -2   1 -10    0.85    0.12
   2  -1  10    0.57    0.18
  -2  -1 -10    0.98    0.15
   2  -1  10    1.22    0.35
  -2   1 -11    2.24    0.19
   2   1  11    3.15    0.37
   2  -1  11    3.00    0.37
   2  -1  11    3.06    0.62
  -2  -1 -11    2.74    0.23
  -2   1 -12    0.20    0.12
   2   1  12    0.23    0.22
  -2  -1 -12    0.02    0.13
  -2   2  12    0.04    0.16
   2   2 -12   -0.12    0.12
  -2   2  12    0.09    0.33
   2  -2 -12   -0.07    0.15
  -2  -2  12    0.28    0.56
  -2  -2  12    0.07    0.24
  -2   2  11   -0.01    0.14
  -2   2  11    0.62    0.27
   2   2 -11    0.31    0.11
   2  -2 -11    0.34    0.13
  -2  -2  11    0.58    0.42
  -2   2  10    0.44    0.21
  -2   2  10    0.14    0.08
   2   2 -10    0.08    0.09
  -2   2  10    0.28    0.11
  -2  -2  10    0.47    0.38
   2  -2 -10    0.02    0.10
  -2   2   9    0.33    0.08
   2   2  -9    0.37    0.08
  -2   2   9    0.43    0.18
   2   2  -9    0.07    0.15
  -2   2   9    0.19    0.10
   2  -2  -9    0.31    0.09
  -2  -2   9    0.54    0.34
  -2   2   8   10.61    0.59
  -2   2   8   10.24    0.55
  -2   2   8    9.56    0.55
   2   2  -8   10.68    0.49
  -2   2   8   10.15    0.47
   2  -2  -8   10.85    0.49
  -2  -2   8    9.81    0.62
  -2  -2   8    9.72    0.80
  -2   2   7   13.27    1.11
  -2   2   7   15.35    0.83
   2   2  -7   13.91    0.82
  -2   2   7   15.19    0.94
  -2   2   7   14.68    0.67
  -2   2   7   14.92    0.77
   2   2  -7   15.46    0.69
  -2   2   7   14.83    0.77
   2   2  -7   16.41    0.96
   2   2  -7   15.25    0.85
  -2  -2   7   13.18    1.02
   2  -2  -7   15.52    0.69
   2   2  -6    9.00    0.52
   2   2  -6    8.78    0.50
  -2   2   6    8.30    0.46
  -2   2   6    7.91    0.72
  -2   2   6    8.79    0.50
  -2   2   6    9.21    0.39
   2   2  -6    9.24    0.60
   2   2  -6    9.21    0.49
   2   2  -6    8.02    0.44
   2   2  -6    9.09    0.41
  -2   2   6    8.31    0.57
  -2   2   6    7.80    0.57
  -2   2   6    8.46    0.46
  -2  -2   6    8.07    0.65
  -2  -2   6    7.84    0.50
   2  -2  -6    8.88    0.41
  -2  -2   6    8.02    0.43
   2   2  -5    0.31    0.13
   2   2  -5    0.05    0.05
  -2   2   5    0.27    0.12
  -2   2   5    0.14    0.04
   2   2  -5    0.15    0.05
   2   2  -5    0.18    0.11
   2   2  -5    0.14    0.04
  -2   2   5    0.19    0.06
   2   2  -5    0.11    0.06
  -2   2   5    0.13    0.21
  -2   2   5    0.11    0.05
   2   2  -5    0.15    0.08
  -2   2   5    0.21    0.04
  -2   2   5    0.26    0.10
   2  -2  -5    0.22    0.08
  -2  -2   5    0.15    0.06
  -2  -2   5    0.10    0.07
  -2  -2   5    0.30    0.16
   2   2  -4    0.73    0.08
  -2   2   4    0.88    0.22
   2   2  -4    0.68    0.08
  -2   2   4    0.77    0.06
   2   2  -4    0.86    0.20
  -2   2   4    1.03    0.17
  -2   2   4    0.78    0.15
  -2   2   4    0.75    0.08
   2   2  -4    0.71    0.08
  -2   2   4    0.75    0.09
  -2   2   4    0.80    0.07
   2   2  -4    0.71    0.11
  -2  -2   4    0.90    0.21
  -2  -2   4    0.82    0.11
   2  -2  -4    0.90    0.13
  -2  -2   4    0.61    0.09
   2   2  -3   -0.01    0.03
   2   2  -3    0.08    0.09
   2   2  -3    0.02    0.05
   2   2  -3   -0.03    0.06
  -2   2   3    0.02    0.04
  -2   2   3    0.06    0.08
  -2   2   3    0.00    0.13
  -2   2   3    0.04    0.04
  -2   2   3    0.09    0.04
   2   2  -3    0.05    0.04
   2   2  -3    0.06    0.04
  -2   2   3   -0.01    0.03
   2   2  -3    0.08    0.04
  -2  -2   3    0.09    0.04
  -2  -2   3   -0.03    0.05
   2  -2  -3    0.00    0.12
   2  -2  -3    0.03    0.07
  -2  -2   3   -0.13    0.10
  -2   2   2    9.07    0.50
   2   2  -2    9.45    0.49
   2   2  -2    9.69    0.53
  -2   2   2    9.41    0.50
   2   2  -2    9.51    0.52
  -2   2   2    9.10    0.67
  -2   2   2    9.78    0.43
   2   2  -2   10.02    0.51
  -2   2   2    9.18    0.50
   2   2  -2    9.54    0.44
  -2   2   2    9.19    0.56
   2   2  -2    9.48    0.64
   2  -2  -2    9.25    0.55
   2  -2  -2    9.70    0.68
  -2  -2   2    9.53    0.45
   2  -2  -2    9.66    0.49
  -2  -2   2    9.02    0.49
   2  -2  -2    9.42    0.43
  -2  -2   2    9.60    0.52
  -2  -2   2    8.68    0.65
  -2   2   1   22.82    1.14
  -2   2   1   22.30    1.23
   2   2  -1   22.60    1.01
   2   2  -1   22.21    1.40
   2   2  -1   23.37    1.14
   2   2  -1   24.05    1.19
  -2   2   1   22.79    1.18
  -2   2   1   21.53    1.42
  -2   2   1   23.55    1.00
   2  -2  -1   22.13    1.01
   2  -2  -1   21.92    1.43
   2  -2  -1   21.90    1.23
  -2  -2   1   22.13    1.14
  -2  -2   1   22.71    1.01
   2  -2  -1   23.29    1.17
   2  -2  -1   23.60    1.15
  -2  -2   1   21.05    1.41
   2   2   0   10.86    0.50
  -2   2   0   10.67    0.56
   2   2   0   11.02    0.58
   2   2   0   11.50    0.56
  -2   2   0   10.85    0.58
  -2   2   0   10.58    0.61
  -2   2   0   11.39    0.49
  -2   2   0   10.03    0.73
   2   2   0   10.91    0.72
  -2  -2   0    9.99    0.72
   2  -2   0   11.04    0.62
  -2  -2   0   10.48    0.50
   2  -2   0   10.94    0.50
   2  -2   0   10.89    0.57
  -2  -2   0   10.58    0.56
   2  -2   0   11.06    0.56
   2  -2   0   10.28    0.74
   2   2   1  107.54    5.35
   2   2   1  107.91    5.17
  -2   2  -1  106.09    5.17
  -2   2  -1  107.94    5.48
   2   2   1  100.20    6.17
   2   2   1  106.38    4.56
  -2   2  -1  104.71    5.37
  -2   2  -1   98.45    6.17
  -2   2  -1  109.37    4.55
   2  -2   1  108.89    5.50
  -2  -2  -1  108.16    4.55
   2  -2   1   95.29    6.18
   2  -2   1  106.36    5.18
  -2  -2  -1   97.92    6.17
   2  -2   1  103.24    5.36
   2  -2   1  106.47    4.55
  -2  -2  -1  103.05    5.18
   2   2   2    6.04    0.35
   2   2   2    5.37    0.45
  -2   2  -2    5.94    0.28
  -2   2  -2    5.90    0.31
   2   2   2    5.80    0.28
  -2   2  -2    6.35    0.35
  -2   2  -2    5.48    0.45
   2   2   2    5.80    0.32
   2   2   2    5.99    0.28
  -2  -2  -2    5.43    0.45
   2  -2   2    5.63    0.33
   2  -2   2    5.77    0.29
   2  -2   2    6.04    0.37
  -2  -2  -2    5.53    0.32
   2  -2   2    5.04    0.45
   2  -2   2    5.91    0.32
  -2   2  -3    2.19    0.15
  -2   2  -3    1.59    0.24
   2   2   3    1.66    0.13
  -2   2  -3    1.90    0.12
   2   2   3    1.56    0.16
   2   2   3    1.94    0.12
   2   2   3    1.66    0.26
   2   2   3    1.78    0.11
   2   2   3    1.85    0.12
   2  -2   3    1.62    0.16
  -2  -2  -3    1.80    0.26
  -2  -2  -3    1.89    0.13
   2  -2   3    1.55    0.12
   2  -2   3    1.83    0.15
   2  -2   3    1.78    0.27
   2  -2   3    1.75    0.13
  -2   2  -4    8.68    0.62
   2   2   4    8.69    0.47
  -2   2  -4    9.28    0.51
   2   2   4    9.29    0.54
  -2   2  -4    9.03    0.46
  -2   2  -4    9.41    0.52
  -2   2  -4    9.22    0.42
   2   2   4    8.89    0.67
   2   2   4    8.96    0.41
   2   2   4    9.51    0.50
   2  -2   4    8.95    0.47
  -2  -2  -4    9.35    0.49
   2  -2   4    8.62    0.43
  -2  -2  -4    8.75    0.43
   2  -2   4    8.73    0.54
   2  -2   4    8.73    0.51
   2  -2   4    8.22    0.66
  -2   2  -5    3.51    0.19
  -2   2  -5    3.54    0.34
   2   2   5    3.67    0.18
   2   2   5    2.94    0.40
   2   2   5    3.67    0.21
  -2   2  -5    3.66    0.27
   2   2   5    3.15    0.21
   2   2   5    3.48    0.28
   2   2   5    3.27    0.28
  -2   2  -5    3.61    0.25
  -2   2  -5    3.30    0.19
  -2   2  -5    3.10    0.23
   2  -2   5    3.24    0.24
   2  -2   5    3.50    0.38
   2  -2   5    3.14    0.20
  -2  -2  -5    3.58    0.19
   2  -2   5    3.32    0.20
   2  -2   5    3.22    0.26
  -2  -2  -5    3.44    0.22
  -2   2  -6    4.55    0.38
   2   2   6    4.19    0.34
   2   2   6    3.58    0.47
  -2   2  -6    3.90    0.31
   2   2   6    4.00    0.23
  -2   2  -6    3.95    0.21
  -2   2  -6    4.15    0.27
   2   2   6    3.98    0.25
   2   2   6    3.60    0.20
   2   2   6    3.62    0.30
  -2   2  -6    3.98    0.21
  -2  -2  -6    3.80    0.22
   2  -2   6    3.81    0.23
  -2  -2  -6    3.96    0.25
   2  -2   6    3.71    0.29
   2  -2   6    3.70    0.43
  -2   2  -7   22.55    1.04
   2   2   7   19.74    1.41
  -2   2  -7   20.69    0.94
   2   2   7   20.46    1.21
   2   2   7   20.90    1.05
   2   2   7   21.83    1.27
  -2   2  -7   19.75    1.15
  -2   2  -7   20.93    1.06
  -2   2  -7   22.73    1.30
   2  -2   7   20.64    1.14
   2  -2   7   18.06    1.35
  -2  -2  -7   21.16    0.95
   2  -2   7   20.42    1.17
  -2   2  -8    0.91    0.11
   2   2   8    0.97    0.13
  -2   2  -8    0.73    0.22
  -2   2  -8    0.84    0.12
   2   2   8    0.90    0.12
   2   2   8    0.96    0.41
   2   2   8    0.88    0.15
   2   2   8    1.25    0.21
   2  -2   8    0.94    0.31
  -2  -2  -8    0.86    0.13
   2   2   9    1.34    0.19
   2   2   9    1.44    0.15
   2   2   9    1.74    0.17
  -2   2  -9    1.42    0.14
   2   2   9    2.07    0.26
   2   2   9    1.14    0.51
   2  -2   9    1.71    0.28
   2  -2   9    1.50    0.39
  -2  -2  -9    1.61    0.17
   2   2  10    0.21    0.10
  -2   2 -10    0.29    0.09
   2  -2  10    0.03    0.40
   2  -2  10    0.31    0.19
  -2  -2 -10    0.28    0.13
  -2   2 -11    0.19    0.11
   2   2  11    0.72    0.22
   2  -2  11    0.06    0.20
  -2  -2 -11    0.23    0.14
   2   3 -11    1.18    0.18
  -2   3  11    1.59    0.27
  -2   3  11    1.10    0.35
  -2  -3  11    1.01    0.30
  -2  -3  11    1.55    0.63
   2   3 -10    3.59    0.26
  -2   3  10    4.66    0.45
  -2   3  10    4.17    0.34
  -2   3  10    4.29    0.30
  -2  -3  10    4.02    0.77
   2   3  -9    0.87    0.14
  -2   3   9    0.96    0.18
  -2   3   9    0.91    0.16
  -2   3   9    1.12    0.24
  -2  -3   9    0.69    0.21
  -2  -3   9    1.11    0.42
   2   3  -8    6.82    0.45
  -2   3   8    6.34    0.37
  -2   3   8    5.97    0.33
   2   3  -8    5.76    0.33
   2   3  -8    6.26    0.33
  -2   3   8    6.50    0.50
  -2  -3   8    5.11    0.44
  -2  -3   8    5.94    0.67
   2   3  -7    0.04    0.06
  -2   3   7   -0.10    0.13
   2   3  -7    0.06    0.13
  -2   3   7   -0.02    0.05
  -2   3   7    0.07    0.09
   2   3  -7    0.12    0.19
  -2  -3   7   -0.19    0.11
  -2  -3   7   -0.09    0.29
   2   3  -6    4.65    0.27
   2   3  -6    4.77    0.26
  -2   3   6    4.66    0.40
   2   3  -6    4.27    0.28
  -2   3   6    3.99    0.30
  -2   3   6    4.81    0.25
   2   3  -6    4.36    0.30
  -2   3   6    4.68    0.29
   2   3  -6    4.93    0.35
  -2   3   6    4.71    0.23
  -2  -3   6    4.23    0.52
  -2  -3   6    4.58    0.34
  -2   3   5    0.53    0.19
  -2   3   5    0.67    0.13
   2   3  -5    0.59    0.10
  -2   3   5    0.52    0.10
   2   3  -5    0.47    0.13
  -2   3   5    0.50    0.08
   2   3  -5    0.58    0.12
   2   3  -5    0.73    0.11
  -2   3   5    0.32    0.32
  -2   3   5    0.72    0.08
  -2  -3   5    0.83    0.29
   2  -3  -5    0.94    0.17
  -2  -3   5    0.53    0.13
   2   3  -4   10.86    0.56
   2   3  -4   10.24    0.52
  -2   3   4   10.13    0.57
  -2   3   4   10.46    0.49
  -2   3   4   10.92    0.57
   2   3  -4   11.45    0.59
   2   3  -4   10.79    0.56
  -2   3   4   10.80    0.50
  -2   3   4   10.35    0.67
   2   3  -4    9.96    0.75
  -2   3   4   11.35    0.85
   2   3  -4   10.83    0.60
   2   3  -4   10.81    0.62
   2  -3  -4   11.19    0.83
   2  -3  -4   10.18    0.63
  -2  -3   4   10.01    0.61
  -2  -3   4    9.03    0.51
  -2  -3   4    9.83    0.80
   2   3  -3    0.95    0.23
   2   3  -3    0.81    0.13
  -2   3   3    0.88    0.09
  -2   3   3    0.98    0.11
   2   3  -3    0.70    0.11
   2   3  -3    0.98    0.11
  -2   3   3    0.92    0.11
  -2   3   3    0.98    0.18
  -2   3   3    0.76    0.12
   2   3  -3    1.00    0.11
  -2   3   3    0.88    0.28
   2   3  -3    0.79    0.15
  -2   3   3    0.88    0.10
   2   3  -3    0.89    0.11
  -2  -3   3    1.03    0.16
   2  -3  -3    1.25    0.30
  -2  -3   3    0.71    0.12
   2  -3  -3    0.82    0.17
  -2  -3   3    1.06    0.28
  -2   3   2   36.92    2.46
   2   3  -2   39.57    1.98
   2   3  -2   39.63    1.99
  -2   3   2   39.19    1.99
   2   3  -2   40.51    1.76
   2   3  -2   39.57    2.06
  -2   3   2   39.89    1.99
   2   3  -2   41.72    2.08
  -2   3   2   40.40    1.75
  -2   3   2   38.32    2.13
   2   3  -2   41.10    2.07
   2   3  -2   38.20    2.42
  -2   3   2   39.70    2.04
   2  -3  -2   40.50    1.74
   2  -3  -2   38.46    2.47
  -2  -3   2   41.01    2.11
  -2  -3   2   39.13    1.76
   2  -3  -2   39.77    2.13
  -2  -3   2   35.29    2.44
  -2   3   1    1.24    0.26
   2   3  -1    1.25    0.12
   2   3  -1    1.34    0.14
   2   3  -1    1.43    0.13
   2   3  -1    1.29    0.11
   2   3  -1    1.10    0.12
  -2   3   1    1.08    0.18
  -2   3   1    1.24    0.13
   2   3  -1    1.40    0.13
  -2   3   1    1.21    0.11
  -2   3   1    1.14    0.12
   2   3  -1    1.23    0.24
  -2   3   1    1.39    0.11
   2  -3  -1    1.22    0.27
   2  -3  -1    1.36    0.11
  -2  -3   1    1.24    0.12
   2  -3  -1    1.26    0.18
  -2  -3   1    1.21    0.27
  -2   3   0    5.80    0.34
   2   3   0    5.67    0.33
   2   3   0    5.31    0.50
  -2   3   0    5.13    0.51
  -2   3   0    5.85    0.33
  -2   3   0    5.79    0.39
  -2   3   0    5.87    0.30
  -2   3   0    5.52    0.33
   2   3   0    5.72    0.33
   2   3   0    5.93    0.33
   2   3   0    6.05    0.34
   2   3   0    5.85    0.30
   2  -3   0    5.62    0.30
   2  -3   0    5.49    0.53
   2  -3   0    5.80    0.33
  -2  -3   0    5.72    0.30
   2  -3   0    5.99    0.40
  -2  -3   0    5.54    0.52
  -2   3  -1    3.93    0.27
   2   3   1    3.43    0.21
   2   3   1    3.38    0.22
   2   3   1    3.41    0.20
  -2   3  -1    3.36    0.23
  -2   3  -1    3.34    0.22
   2   3   1    3.39    0.22
   2   3   1    2.90    0.40
  -2   3  -1    3.09    0.40
  -2   3  -1    3.56    0.23
  -2   3  -1    3.44    0.20
   2  -3   1    3.37    0.29
   2  -3   1    3.34    0.20
   2  -3   1    3.26    0.22
   2  -3   1    3.19    0.41
  -2  -3  -1    3.12    0.40
  -2  -3  -1    3.50    0.20
  -2   3  -2   38.85    2.56
  -2   3  -2   42.50    2.09
  -2   3  -2   43.45    1.84
   2   3   2   41.52    2.22
   2   3   2   42.15    2.14
   2   3   2   43.81    2.15
  -2   3  -2   41.34    2.17
  -2   3  -2   43.16    2.22
   2   3   2   37.39    2.56
   2   3   2   42.08    1.85
  -2   3  -2   42.46    2.10
   2   3   2   41.53    2.09
   2   3   2   42.38    1.84
  -2  -3  -2   40.45    2.58
   2  -3   2   41.25    1.85
   2  -3   2   38.35    2.58
  -2  -3  -2   41.74    2.10
  -2  -3  -2   43.50    2.21
   2  -3   2   39.97    2.17
   2  -3   2   43.06    2.25
  -2   3  -3    4.70    0.31
   2   3   3    4.53    0.34
  -2   3  -3    5.06    0.33
  -2   3  -3    4.09    0.47
  -2   3  -3    4.61    0.29
  -2   3  -3    4.71    0.27
  -2   3  -3    4.75    0.30
   2   3   3    4.63    0.25
   2   3   3    4.64    0.25
   2   3   3    3.96    0.28
   2   3   3    4.52    0.48
   2   3   3    4.69    0.26
   2   3   3    4.68    0.24
  -2   3  -3    4.64    0.25
   2  -3   3    4.97    0.36
   2  -3   3    4.22    0.26
   2  -3   3    4.33    0.30
   2  -3   3    3.76    0.46
  -2  -3  -3    4.37    0.47
  -2  -3  -3    4.59    0.29
   2   3   4    0.55    0.10
  -2   3  -4    0.74    0.15
  -2   3  -4    0.78    0.10
  -2   3  -4    0.70    0.25
   2   3   4    0.69    0.16
  -2   3  -4    0.59    0.14
   2   3   4    0.56    0.10
   2   3   4    0.73    0.29
  -2   3  -4    0.70    0.11
   2   3   4    0.53    0.09
   2  -3   4    0.72    0.26
   2  -3   4    0.93    0.19
   2  -3   4    0.47    0.10
   2  -3   4    0.54    0.11
  -2  -3  -4    0.70    0.26
  -2   3  -5    0.39    0.23
  -2   3  -5    0.20    0.09
  -2   3  -5   -0.01    0.05
  -2   3  -5   -0.01    0.08
   2   3   5    0.07    0.06
   2   3   5    0.05    0.29
  -2   3  -5    0.04    0.06
  -2   3  -5    0.23    0.10
   2   3   5    0.16    0.14
   2   3   5    0.03    0.06
  -2   3  -5   -0.01    0.17
   2  -3   5   -0.15    0.25
   2  -3   5    0.05    0.09
  -2   3  -6    0.44    0.17
   2   3   6    0.72    0.22
   2   3   6    0.26    0.35
  -2   3  -6    0.61    0.10
   2   3   6    0.51    0.09
  -2   3  -6    0.44    0.11
   2   3   6    0.80    0.18
  -2   3  -6    0.48    0.09
  -2   3  -6    0.34    0.12
   2   3   6    0.61    0.10
   2   3   6    0.43    0.09
   2  -3   6    0.43    0.15
   2  -3   6    0.78    0.33
   2   3   7    2.13    0.19
  -2   3  -7    1.58    0.24
   2   3   7    1.59    0.18
  -2   3  -7    1.75    0.33
   2   3   7    1.10    0.49
  -2   3  -7    1.62    0.20
  -2   3  -7    1.57    0.14
  -2   3  -7    1.74    0.13
   2   3   7    2.04    0.18
   2  -3   7    1.66    0.44
  -2   3  -8    1.50    0.14
  -2   3  -8    1.76    0.14
   2   3   8    1.92    0.20
  -2   3  -8    1.22    0.25
   2   3   8    2.12    0.31
   2   3   8    1.90    0.20
   2  -3   8    1.64    0.30
   2  -3   8    2.13    0.49
  -2   3  -9    1.41    0.15
   2   3   9    1.86    0.21
   2   3   9    1.27    0.21
   2   3   9    1.18    0.21
   2   3   9    1.48    0.33
   2  -3   9    1.62    0.34
   2  -3   9    1.40    0.50
  -2   3 -10    0.78    0.13
   2   3  10    0.96    0.16
   2   3  10    0.88    0.29
   2   3  10    0.62    0.17
   2   3  10    0.62    0.17
   2  -3  10    0.95    0.59
   2  -3  10    0.94    0.27
   2   3  11    0.10    0.19
   2  -3  11   -0.07    0.29
   2  -3  11    0.07    0.68
  -2   4  10    1.05    0.35
   2   4 -10    0.42    0.13
  -2   4  10    0.60    0.17
  -2  -4  10    1.76    0.78
   2   4  -9    1.07    0.17
  -2   4   9    0.88    0.16
  -2   4   9    1.16    0.22
  -2  -4   9    0.79    0.27
   2   4  -8    0.13    0.09
  -2   4   8    0.10    0.23
  -2   4   8   -0.01    0.11
   2   4  -8   -0.02    0.10
  -2   4   8    0.20    0.11
  -2   4   8    0.16    0.13
  -2  -4   8    0.39    0.54
  -2   4   7   16.54    1.03
   2   4  -7   17.62    0.95
  -2   4   7   17.60    0.97
   2   4  -7   18.01    0.86
  -2   4   7   18.93    0.86
  -2   4   7   18.22    1.20
   2   4  -7   21.15    1.07
  -2  -4   7   16.50    1.44
  -2  -4   7   17.92    1.07
   2   4  -6    0.94    0.20
  -2   4   6    1.06    0.16
   2   4  -6    0.90    0.24
   2   4  -6    0.80    0.13
  -2   4   6    0.85    0.16
  -2   4   6    0.81    0.23
  -2  -4   6    1.06    0.48
   2  -4  -6    1.37    0.28
  -2  -4   6    1.45    0.28
  -2   4   5    0.26    0.10
   2   4  -5    0.31    0.09
   2   4  -5    0.34    0.10
   2   4  -5    0.18    0.20
   2   4  -5    0.59    0.16
   2   4  -5    0.50    0.11
   2  -4  -5    0.54    0.16
  -2  -4   5    0.75    0.40
  -2  -4   5    0.32    0.18
  -2   4   4    0.06    0.08
   2   4  -4    0.17    0.12
   2   4  -4    0.02    0.08
  -2   4   4    0.05    0.08
  -2   4   4    0.05    0.21
  -2   4   4    0.08    0.07
  -2   4   4    0.15    0.10
  -2   4   4    0.04    0.07
   2   4  -4    0.00    0.14
   2  -4  -4   -0.05    0.32
  -2  -4   4   -0.04    0.15
   2   4  -3    2.45    0.20
   2   4  -3    2.37    0.26
   2   4  -3    2.33    0.21
   2   4  -3    2.23    0.19
  -2   4   3    2.49    0.19
   2   4  -3    2.48    0.23
  -2   4   3    2.36    0.20
  -2   4   3    2.16    0.17
  -2   4   3    1.96    0.34
  -2   4   3    2.24    0.17
  -2  -4   3    2.12    0.28
   2  -4  -3    2.69    0.52
  -2  -4   3    1.78    0.39
   2  -4  -3    2.33    0.28
   2   4  -2    3.31    0.27
  -2   4   2    3.20    0.23
   2   4  -2    3.16    0.22
  -2   4   2    2.35    0.33
   2   4  -2    2.79    0.23
  -2   4   2    3.17    0.22
   2   4  -2    3.20    0.24
  -2   4   2    2.88    0.22
  -2   4   2    3.16    0.21
   2   4  -2    3.04    0.23
  -2  -4   2    2.22    0.46
   2  -4  -2    2.88    0.51
   2  -4  -2    2.74    0.22
   2  -4  -2    2.84    0.31
  -2  -4   2    3.29    0.30
  -2   4   1   18.55    1.02
   2   4  -1   19.19    1.02
  -2   4   1   19.40    1.00
   2   4  -1   19.27    0.89
   2   4  -1   19.05    1.00
  -2   4   1   18.63    1.10
  -2   4   1   19.75    1.03
   2   4  -1   19.18    1.04
  -2   4   1   19.40    0.88
   2  -4  -1   19.69    1.11
   2  -4  -1   18.57    0.88
   2  -4  -1   18.27    1.36
  -2  -4   1   17.09    1.34
  -2   4   0    0.13    0.08
  -2   4   0    0.07    0.07
  -2   4   0    0.24    0.14
  -2   4   0   -0.09    0.08
   2   4   0    0.08    0.07
   2   4   0    0.06    0.07
   2   4   0    0.11    0.09
   2   4   0    0.07    0.07
   2  -4   0    0.05    0.15
   2  -4   0    0.07    0.08
   2  -4   0    0.00    0.27
   2   4   1   12.65    0.71
  -2   4  -1   13.43    0.78
   2   4   1   12.95    0.63
  -2   4  -1   12.70    0.70
  -2   4  -1   13.28    0.74
  -2   4  -1   12.71    0.73
  -2   4  -1   13.19    0.63
   2   4   1   13.19    0.71
   2  -4   1   13.60    0.82
   2  -4   1   12.68    1.03
  -2  -4  -1   12.21    1.02
   2   4   2    3.49    0.21
   2   4   2    2.90    0.30
   2   4   2    3.26    0.24
  -2   4  -2    3.27    0.29
  -2   4  -2    3.04    0.21
  -2   4  -2    3.19    0.29
  -2   4  -2    2.63    0.23
  -2   4  -2    2.84    0.22
   2   4   2    3.21    0.22
   2   4   2    3.27    0.22
  -2  -4  -2    3.12    0.25
   2  -4   2    3.36    0.35
   2  -4   2    2.49    0.50
  -2  -4  -2    2.96    0.51
  -2   4  -3    2.15    0.22
  -2   4  -3    2.65    0.19
   2   4   3    2.49    0.22
   2   4   3    2.33    0.33
   2   4   3    2.95    0.19
   2   4   3    2.78    0.20
  -2   4  -3    2.91    0.28
  -2   4  -3    2.69    0.30
  -2   4  -3    2.66    0.21
   2   4   3    2.84    0.19
  -2  -4  -3    3.02    0.24
  -2  -4  -3    2.53    0.54
   2  -4   3    2.87    0.54
   2  -4   3    2.52    0.38
   2   4   4    0.11    0.19
  -2   4  -4    0.17    0.08
   2   4   4    0.15    0.08
   2   4   4    0.22    0.09
  -2   4  -4    0.17    0.17
   2  -4   4    0.28    0.34
   2  -4   4    0.10    0.18
  -2  -4  -4    0.22    0.31
  -2   4  -5    3.03    0.21
   2   4   5    2.81    0.23
  -2   4  -5    3.13    0.37
   2   4   5    3.04    0.25
  -2   4  -5    2.39    0.27
   2   4   5    3.62    0.43
  -2   4  -5    3.15    0.22
   2   4   5    3.18    0.22
  -2  -4  -5    2.83    0.56
   2  -4   5    3.70    0.40
   2  -4   5    2.49    0.55
  -2   4  -6    0.99    0.15
  -2   4  -6    0.99    0.15
  -2   4  -6    1.27    0.24
   2   4   6    0.95    0.13
   2   4   6    1.01    0.19
   2   4   6    1.03    0.26
   2  -4   6    0.56    0.44
   2  -4   6    1.15    0.28
   2   4   7    3.78    0.47
   2   4   7    4.63    0.32
  -2   4  -7    4.38    0.38
   2   4   7    4.33    0.32
   2   4   7    4.39    0.30
  -2   4  -7    3.93    0.26
  -2   4  -7    3.98    0.27
   2  -4   7    4.56    0.47
   2  -4   7    3.18    0.65
   2   4   8   -0.12    0.11
   2   4   8   -0.11    0.13
  -2   4  -8   -0.13    0.09
   2  -4   8    0.27    0.25
   2  -4   8   -0.31    0.51
   2   4   9    0.02    0.30
   2   4   9    0.03    0.14
  -2   4  -9   -0.16    0.10
   2   4   9    0.10    0.15
   2  -4   9    0.09    0.61
  -2  -5   8    0.96    0.72
  -2   5   7    0.45    0.18
  -2   5   7    0.13    0.13
   2   5  -7    0.52    0.15
  -2   5   7    0.29    0.33
   2   5  -7    0.25    0.14
  -2   5   7    0.47    0.16
  -2  -5   7    0.32    0.63
  -2  -5   7    0.36    0.35
   2   5  -6    0.24    0.14
  -2   5   6    0.11    0.28
  -2   5   6    0.16    0.13
  -2   5   6    0.46    0.14
  -2  -5   6    0.44    0.31
  -2  -5   6   -0.31    0.56
   2   5  -5    1.19    0.19
  -2   5   5    0.53    0.14
  -2   5   5    0.72    0.14
   2   5  -5    0.71    0.15
  -2  -5   5   -0.17    0.44
   2  -5  -5    1.00    0.22
  -2  -5   5    0.48    0.29
  -2   5   4    6.01    0.38
  -2   5   4    6.62    0.44
   2   5  -4    6.69    0.41
  -2   5   4    5.92    0.41
   2   5  -4    6.33    0.38
   2  -5  -4    6.05    0.90
  -2  -5   4    5.99    0.58
  -2  -5   4    5.53    0.83
   2  -5  -4    6.28    0.49
  -2   5   3    1.20    0.18
  -2   5   3    1.01    0.20
  -2   5   3    1.52    0.23
   2   5  -3    1.22    0.20
   2   5  -3    1.18    0.20
  -2  -5   3    1.49    0.49
   2  -5  -3    1.32    0.25
  -2  -5   3    1.08    0.27
   2  -5  -3    1.09    0.54
  -2   5   2    3.96    0.31
   2   5  -2    4.43    0.33
   2   5  -2    4.21    0.30
  -2   5   2    4.15    0.33
  -2  -5   2    3.65    0.69
   2  -5  -2    5.22    0.45
   2  -5  -2    4.91    0.75
  -2   5   1    1.60    0.24
   2   5  -1    1.50    0.21
  -2   5   1    1.54    0.19
  -2   5   1    1.23    0.19
   2   5  -1    1.46    0.20
  -2  -5   1    0.97    0.46
   2  -5  -1    1.27    0.50
   2  -5  -1    1.62    0.28
   2   5   0    4.60    0.37
  -2   5   0    4.75    0.34
   2   5   0    5.35    0.35
  -2   5   0    4.31    0.34
   2   5   0    4.92    0.32
  -2   5   0    5.17    0.39
   2   5   0    4.57    0.34
  -2   5   0    5.13    0.31
  -2  -5   0    4.50    0.75
   2  -5   0    5.08    0.48
   2  -5   0    3.42    0.74
   2   5   1    4.09    0.32
   2   5   1    4.55    0.30
  -2   5  -1    4.27    0.29
   2   5   1    4.69    0.33
  -2   5  -1    4.11    0.31
   2  -5   1    4.81    0.49
  -2  -5  -1    3.53    0.75
   2  -5   1    3.48    0.75
  -2   5  -2    7.11    0.44
   2   5   2    7.76    0.43
   2   5   2    6.85    0.45
   2   5   2    6.99    0.42
   2   5   2    7.36    0.44
  -2   5  -2    6.12    0.45
  -2   5  -2    7.27    0.40
   2  -5   2    6.76    0.61
  -2  -5  -2    7.46    0.90
   2  -5   2    6.53    0.86
  -2   5  -3    0.36    0.12
   2   5   3    0.65    0.14
   2   5   3    0.28    0.12
  -2   5  -3    0.21    0.13
  -2   5  -3    0.49    0.12
   2  -5   3    0.19    0.27
  -2  -5  -3    0.63    0.47
   2  -5   3    1.06    0.47
   2   5   4    2.05    0.20
   2   5   4    1.97    0.23
  -2   5  -4    1.53    0.25
   2   5   4    1.74    0.24
   2   5   4    2.05    0.23
  -2   5  -4    2.39    0.23
  -2   5  -4    1.92    0.21
   2  -5   4    1.84    0.37
  -2  -5  -4    2.42    0.62
   2  -5   4    1.34    0.58
  -2   5  -5   -0.26    0.18
   2   5   5    0.10    0.13
  -2   5  -5    0.20    0.12
   2   5   5    0.09    0.14
  -2   5  -5    0.27    0.11
   2  -5   5   -0.02    0.31
  -2  -5  -5    0.14    0.48
   2  -5   5    0.15    0.47
   2   5   6    0.39    0.15
   2   5   6   -0.06    0.14
   2   5   6    0.11    0.14
  -2   5  -6    0.04    0.12
  -2   5  -6    0.12    0.13
   2   5   6    0.26    0.32
   2  -5   6    0.30    0.56
   2  -5   6    0.44    0.35
  -2   5  -7    0.01    0.13
   2   5   7    0.09    0.16
  -2   5  -7    0.03    0.12
   2   5   7    0.25    0.17
   2   5   7    0.54    0.33
   2  -5   7    0.19    0.65
   2  -5   7   -0.21    0.38
   2   6  -4   -0.19    0.16
  -2   6   4    0.13    0.18
   2  -6  -4   -0.07    0.63
   2   6  -3    0.41    0.17
  -2   6   3    0.90    0.19
   2   6  -3    0.77    0.19
  -2   6   3    0.68    0.22
   2  -6  -3    0.95    0.67
  -2  -6   3    0.47    0.62
  -2   6   2    0.31    0.19
  -2   6   2    0.17    0.13
   2   6  -2    0.57    0.18
   2   6  -2    0.36    0.17
  -2   6   2    0.23    0.16
   2  -6  -2    0.60    0.64
  -2  -6   2    0.65    0.62
   2   6  -1    0.38    0.16
  -2   6   1    0.46    0.17
   2   6  -1    0.70    0.17
   2   6  -1    0.51    0.17
   2  -6  -1    0.57    0.62
  -2  -6   1    0.86    0.64
   2   6   0    0.68    0.16
  -2   6   0    0.47    0.15
   2   6   0    0.47    0.17
   2   6   0    0.58    0.18
  -2   6   0    0.44    0.17
   2  -6   0   -0.06    0.57
   2  -6   0    0.87    0.34
  -2  -6   0    0.27    0.64
   2   6   1    0.94    0.20
  -2   6  -1    1.16    0.18
   2   6   1    1.02    0.20
  -2   6  -1    1.23    0.24
   2   6   1    0.93    0.16
   2  -6   1   -0.11    0.60
   2  -6   1    1.39    0.39
  -2  -6  -1    1.72    0.71
  -2   6  -2    0.32    0.21
   2   6   2    0.37    0.17
  -2   6  -2    0.20    0.15
   2   6   2    0.38    0.15
  -2   6  -2    0.30    0.15
  -2  -6  -2   -0.32    0.66
   2  -6   2    0.69    0.38
   2  -6   2    0.24    0.65
   2   6   3    0.54    0.19
  -2   6  -3    0.60    0.17
  -2   6  -3    0.51    0.16
   2   6   3    0.57    0.18
   2  -6   3    0.78    0.68
  -2  -6  -3    0.32    0.72
  -3   0  13    0.06    0.24
  -3   0  13    0.76    0.52
   3   0 -13   -0.07    0.13
   3   0 -12   -0.03    0.10
  -3   0  12    0.51    0.19
  -3   0  12    0.14    0.38
  -3   0  11    0.95    0.20
   3   0 -10    0.39    0.08
  -3   0  10    0.25    0.10
  -3   0  10    0.43    0.25
  -3   0   9    0.08    0.09
   3   0  -8   19.72    0.84
  -3   0   8   18.45    1.02
   3   0  -8   19.37    1.17
   3   0  -8   17.52    1.00
  -3   0   8   18.62    1.01
  -3   0   8   18.26    0.85
  -3   0   7    0.02    0.06
   3   0  -7   -0.07    0.06
   3   0  -7    0.21    0.09
   3   0  -7   -0.05    0.06
  -3   0   7   -0.15    0.12
  -3   0   7    0.03    0.05
   3   0  -7    0.04    0.04
  -3   0   7    0.09    0.05
  -3   0   7   -0.08    0.10
  -3   0   6   15.69    0.87
   3   0  -6   16.00    0.86
   3   0  -6   17.16    0.72
  -3   0   6   15.32    0.86
   3   0  -6   18.51    1.00
  -3   0   6   15.81    0.91
   3   0  -6   14.90    0.86
  -3   0   6   15.58    0.72
  -3   0   5    0.04    0.03
  -3   0   5   -0.02    0.04
   3   0  -5   -0.03    0.04
   3   0  -5   -0.02    0.04
  -3   0   5   -0.04    0.06
   3   0  -5   -0.07    0.07
  -3   0   5   -0.03    0.06
   3   0  -5    0.02    0.02
  -3   0   5   -0.02    0.03
   3   0  -4   41.09    1.70
  -3   0   4   38.19    2.06
  -3   0   4   38.25    2.02
   3   0  -4   39.68    1.93
   3   0  -4   38.88    2.02
  -3   0   4   39.27    2.08
  -3   0   4   38.83    1.71
   3   0  -3    0.01    0.01
   3   0  -3    0.01    0.03
  -3   0   3    0.08    0.04
  -3   0   3    0.01    0.01
  -3   0   3    0.03    0.01
  -3   0   3    0.00    0.04
   3   0  -3   -0.01    0.04
   3   0  -3    0.01    0.01
   3   0  -2  142.10    7.55
  -3   0   2  140.17    7.57
   3   0  -2  139.34    7.70
   3   0  -2  138.69    6.40
  -3   0   2  161.01    7.29
  -3   0   2  138.23    6.40
   3   0  -2  156.30    7.29
   3   0  -2  173.31    8.64
  -3   0   2  140.24    7.71
  -3   0   1    0.01    0.01
  -3   0   1    0.01    0.01
   3   0  -1    0.00    0.01
  -3   0   1    0.02    0.02
  -3   0   1   -0.01    0.02
   3   0  -1    0.02    0.03
  -3   0   1    0.00    0.02
   3   0  -1   -0.01    0.02
  -3   0   0    3.72    0.17
  -3   0   0    3.98    0.21
  -3   0   0    3.61    0.19
   3   0   0    3.64    0.16
  -3   0   0    4.06    0.22
   3   0   0    3.18    0.22
   3   0   0    3.96    0.22
   3   0   0    3.41    0.21
  -3   0  -1   -0.02    0.01
   3   0   1    0.00    0.02
  -3   0  -1    0.00    0.02
   3   0   1    0.01    0.02
   3   0   1    0.01    0.01
  -3   0  -1    0.00    0.01
   3   0   1    0.01    0.01
   3   0   2   14.83    0.66
  -3   0  -2   15.55    0.74
   3   0   2   14.02    0.78
   3   0   2   16.78    0.74
  -3   0  -2   14.21    0.80
   3   0   2   14.26    0.80
   3   0   3    0.03    0.02
   3   0   3   -0.01    0.02
   3   0   3    0.03    0.04
  -3   0  -3    0.03    0.03
  -3   0  -3   -0.01    0.04
  -3   0  -3    0.00    0.02
   3   0   3    0.08    0.03
  -3   0  -4   69.16    2.98
   3   0   4   62.08    4.00
   3   0   4   65.38    3.59
   3   0   4   65.29    3.52
  -3   0  -4   67.45    3.38
  -3   0  -4   68.86    3.53
   3   0   4   78.13    3.38
  -3   0  -4   67.37    3.58
  -3   0  -4   73.86    3.99
   3   0   4   66.55    2.98
   3   0   5    0.03    0.05
  -3   0  -5    0.01    0.03
   3   0   5   -0.04    0.05
   3   0   5    0.02    0.03
  -3   0  -5   -0.01    0.05
  -3   0  -5   -0.06    0.06
   3   0   6    5.33    0.25
   3   0   6    4.29    0.29
   3   0   6    4.50    0.24
   3   0   6    5.13    0.36
  -3   0  -6    4.98    0.30
   3   0   6    4.83    0.31
  -3   0  -6    4.76    0.30
  -3   0  -6    4.86    0.24
  -3   0  -6    4.83    0.31
  -3   0  -6    4.46    0.33
   3   0   7    0.01    0.03
  -3   0  -7    0.11    0.10
   3   0   7    0.04    0.08
   3   0   7    0.00    0.12
  -3   0  -7   -0.08    0.07
  -3   0  -7   -0.06    0.10
   3   0   8   14.85    0.76
  -3   0  -8   15.53    0.70
   3   0   8   15.64    0.87
  -3   0  -8   14.68    0.95
   3   0   8   15.11    0.97
  -3   0  -8   15.59    0.85
   3   0   8   15.33    0.84
  -3   0  -9   -0.09    0.16
   3   0   9    0.07    0.11
   3   0   9   -0.26    0.21
  -3   0  -9   -0.02    0.07
   3   0   9   -0.11    0.12
  -3   0 -10    4.70    0.28
   3   0  10    4.40    0.52
   3   0  10    5.73    0.42
   3   0  11   -0.25    0.35
  -3   0 -11   -0.04    0.10
   3   0  11    0.28    0.19
   3   0  12    1.56    0.27
  -3   0 -12    2.51    0.22
  -3   1  12    0.23    0.14
  -3   1  12    0.75    0.36
   3   1 -12    0.30    0.11
  -3  -1  12    0.58    0.20
  -3  -1  12    0.62    0.47
   3  -1 -12    0.10    0.12
   3   1 -11    0.11    0.09
  -3   1  11    0.20    0.27
  -3   1  11    0.04    0.10
  -3  -1  11    0.15    0.17
   3  -1 -11    0.30    0.10
  -3  -1  11    0.01    0.36
  -3   1  10    0.27    0.10
   3  -1 -10    0.33    0.09
  -3  -1  10    0.48    0.16
  -3  -1  10    0.54    0.31
   3   1  -9    9.24    0.46
  -3   1   9    9.40    0.47
  -3  -1   9   10.42    0.60
  -3  -1   9   10.19    0.75
   3  -1  -9    9.51    0.46
   3  -1  -9   10.23    0.55
  -3   1   8    1.38    0.10
   3   1  -8    1.49    0.11
  -3   1   8    1.42    0.12
  -3   1   8    1.41    0.14
  -3   1   8    1.20    0.10
  -3   1   8    1.21    0.14
  -3  -1   8    1.45    0.15
   3  -1  -8    1.63    0.27
  -3  -1   8    1.82    0.31
   3  -1  -8    1.31    0.11
   3   1  -7    0.07    0.04
  -3   1   7   -0.02    0.06
  -3   1   7    0.02    0.05
   3   1  -7    0.25    0.12
  -3   1   7    0.12    0.12
  -3   1   7    0.15    0.05
   3   1  -7   -0.01    0.07
   3   1  -7   -0.05    0.09
   3  -1  -7    0.13    0.05
  -3  -1   7    0.14    0.06
  -3  -1   7    0.10    0.08
  -3  -1   7    0.08    0.16
   3  -1  -7   -0.03    0.07
   3  -1  -7    0.09    0.12
   3   1  -6   41.65    2.21
  -3   1   6   43.59    1.84
   3   1  -6   45.71    1.85
   3   1  -6   42.08    2.20
   3   1  -6   40.21    2.23
  -3   1   6   42.58    2.18
  -3   1   6   41.02    2.23
  -3   1   6   42.68    2.10
  -3   1   6   41.09    2.28
  -3  -1   6   41.39    2.54
  -3  -1   6   40.97    1.86
   3  -1  -6   44.15    1.85
  -3  -1   6   41.79    2.21
  -3  -1   6   41.59    2.23
   3  -1  -6   44.25    2.18
   3  -1  -6   43.59    2.18
   3  -1  -6   39.00    2.52
  -3   1   5    4.00    0.23
  -3   1   5    3.88    0.26
   3   1  -5    4.04    0.25
  -3   1   5    4.98    0.31
  -3   1   5    4.48    0.20
   3   1  -5    3.85    0.27
   3   1  -5    4.19    0.27
   3   1  -5    4.40    0.21
  -3   1   5    4.38    0.31
  -3   1   5    4.24    0.24
   3  -1  -5    4.22    0.24
  -3  -1   5    4.18    0.25
   3  -1  -5    4.57    0.20
   3  -1  -5    3.87    0.31
  -3  -1   5    4.03    0.27
   3  -1  -5    4.56    0.25
  -3  -1   5    4.23    0.34
  -3  -1   5    4.23    0.22
  -3   1   4   18.46    1.08
   3   1  -4   17.79    0.95
   3   1  -4   18.28    0.80
  -3   1   4   19.50    0.78
  -3   1   4   17.78    1.00
   3   1  -4   17.58    0.95
   3   1  -4   17.47    0.89
  -3   1   4   17.73    0.93
  -3  -1   4   17.27    1.10
   3  -1  -4   18.69    0.90
  -3  -1   4   17.46    0.80
   3  -1  -4   18.79    0.79
  -3  -1   4   16.65    0.89
   3  -1  -4   17.89    0.93
  -3  -1   4   17.80    0.95
  -3  -1   4   17.85    0.95
   3  -1  -4   16.84    1.09
  -3   1   3    6.14    0.42
  -3   1   3    6.41    0.34
   3   1  -3    6.70    0.36
  -3   1   3    6.96    0.41
   3   1  -3    6.63    0.31
   3   1  -3    6.40    0.33
   3   1  -3    7.35    0.43
   3   1  -3    6.48    0.37
  -3   1   3    7.07    0.29
  -3   1   3    6.50    0.36
   3  -1  -3    6.34    0.29
   3  -1  -3    6.45    0.36
  -3  -1   3    6.48    0.44
   3  -1  -3    6.31    0.43
  -3  -1   3    6.35    0.37
   3  -1  -3    6.77    0.40
   3  -1  -3    7.04    0.35
  -3  -1   3    6.19    0.34
  -3   1   2    2.53    0.23
   3   1  -2    2.16    0.15
   3   1  -2    2.23    0.13
  -3   1   2    2.26    0.18
   3   1  -2    2.31    0.13
   3   1  -2    2.50    0.19
  -3   1   2    2.28    0.14
  -3   1   2    2.26    0.18
  -3   1   2    2.26    0.11
  -3   1   2    2.33    0.13
  -3   1   2    2.29    0.11
  -3  -1   2    2.26    0.12
   3  -1  -2    2.39    0.14
   3  -1  -2    2.33    0.18
  -3  -1   2    2.74    0.16
   3  -1  -2    2.21    0.14
  -3  -1   2    2.29    0.13
  -3  -1   2    2.40    0.13
  -3  -1   2    2.21    0.20
   3   1  -1  520.42   29.88
   3   1  -1  500.55   22.22
  -3   1   1  503.30   25.24
   3   1  -1  503.61   25.22
  -3   1   1  506.65   29.93
  -3   1   1  534.33   26.20
  -3   1   1  495.27   26.75
  -3   1   1  514.01   22.15
   3  -1  -1  508.70   22.16
   3  -1  -1  512.24   25.25
  -3  -1   1  503.07   22.20
  -3  -1   1  480.58   29.89
   3  -1  -1  517.15   26.18
   3  -1  -1  573.75   29.97
   3  -1  -1  507.55   26.76
  -3  -1   1  498.42   25.23
   3   1   0  120.98    6.06
  -3   1   0  114.75    6.18
   3   1   0  118.65    6.90
  -3   1   0  123.85    6.05
   3   1   0  116.88    5.14
  -3   1   0  118.88    5.14
  -3   1   0  112.61    6.92
   3   1   0  119.69    5.86
  -3   1   0  119.59    5.86
  -3  -1   0  119.22    5.13
  -3  -1   0  116.24    5.87
   3  -1   0  119.93    5.85
  -3  -1   0  111.36    6.90
  -3  -1   0  114.40    6.07
   3  -1   0  118.16    6.18
   3  -1   0  118.69    5.14
   3  -1   0  122.36    6.08
   3  -1   0  119.93    6.93
   3   1   1    8.08    0.53
  -3   1  -1    7.43    0.54
   3   1   1    8.51    0.38
  -3   1  -1    8.77    0.48
   3   1   1    8.31    0.45
  -3   1  -1    8.56    0.43
  -3   1  -1    8.52    0.46
   3   1   1    8.77    0.43
  -3   1  -1    8.90    0.38
   3  -1   1    8.83    0.43
  -3  -1  -1    8.77    0.45
  -3  -1  -1    7.65    0.53
   3  -1   1    8.64    0.38
   3  -1   1    8.60    0.46
   3  -1   1    7.99    0.55
  -3   1  -2    1.57    0.11
  -3   1  -2    1.65    0.15
  -3   1  -2    1.32    0.11
   3   1   2    1.43    0.09
   3   1   2    1.37    0.08
   3   1   2    1.35    0.09
  -3   1  -2    1.44    0.08
  -3   1  -2    1.40    0.08
   3   1   2    1.22    0.14
   3   1   2    1.26    0.10
   3  -1   2    1.33    0.09
   3  -1   2    1.33    0.16
   3  -1   2    1.31    0.12
  -3  -1  -2    1.31    0.15
  -3  -1  -2    1.56    0.09
  -3  -1  -2    1.40    0.09
  -3  -1  -2    1.38    0.08
  -3  -1  -2    1.34    0.09
   3  -1   2    1.30    0.11
  -3   1  -3  155.36    6.50
   3   1   3  148.21    8.76
  -3   1  -3  143.80    8.74
   3   1   3  133.28    8.72
  -3   1  -3  152.36    7.68
   3   1   3  147.49    7.66
  -3   1  -3  154.29    7.82
   3   1   3  152.40    6.49
   3   1   3  158.43    7.40
   3   1   3  153.85    7.82
   3  -1   3  152.10    6.50
   3  -1   3  154.69    7.38
   3  -1   3  143.49    7.67
  -3  -1  -3  156.28    7.65
  -3  -1  -3  150.87    6.52
   3  -1   3  136.54    8.76
  -3  -1  -3  150.19    7.81
   3  -1   3  152.90    7.83
   3   1   4    0.84    0.07
   3   1   4    0.85    0.09
   3   1   4    0.83    0.10
   3   1   4    1.12    0.09
   3   1   4    1.27    0.18
  -3   1  -4    1.14    0.15
  -3   1  -4    0.99    0.10
  -3   1  -4    1.02    0.07
  -3   1  -4    1.09    0.12
   3   1   4    0.91    0.07
  -3  -1  -4    0.82    0.09
   3  -1   4    0.77    0.11
  -3  -1  -4    0.79    0.08
  -3  -1  -4    0.76    0.09
   3  -1   4    0.85    0.10
   3  -1   4    0.93    0.07
   3  -1   4    0.92    0.08
  -3  -1  -4    0.98    0.08
  -3   1  -5  203.61   10.94
   3   1   5  185.95    8.13
  -3   1  -5  193.98    8.14
   3   1   5  193.70   10.99
  -3   1  -5  190.65    9.80
   3   1   5  202.80    9.24
   3   1   5  187.56    9.60
  -3   1  -5  189.65    9.62
   3   1   5  185.03    9.79
   3  -1   5  181.38    9.81
   3  -1   5  177.25    9.61
   3  -1   5  188.51    9.25
  -3  -1  -5  191.29    9.60
  -3  -1  -5  182.44    9.79
   3  -1   5  162.83   10.96
  -3  -1  -5  188.26    9.59
  -3  -1  -5  187.45    8.14
  -3  -1  -5  195.29    9.26
   3  -1   5  178.04    8.15
   3   1   6    3.58    0.20
   3   1   6    4.53    0.28
   3   1   6    3.89    0.40
  -3   1  -6    3.95    0.27
   3   1   6    4.18    0.26
   3   1   6    4.32    0.21
  -3   1  -6    3.95    0.20
  -3   1  -6    4.12    0.29
   3   1   6    3.50    0.24
  -3   1  -6    4.45    0.26
   3  -1   6    3.78    0.22
  -3  -1  -6    3.85    0.23
  -3  -1  -6    3.97    0.23
   3  -1   6    3.41    0.34
   3  -1   6    3.78    0.26
   3  -1   6    3.61    0.27
  -3  -1  -6    3.72    0.25
  -3  -1  -6    3.60    0.25
  -3  -1  -6    3.71    0.21
   3  -1   6    3.56    0.21
   3   1   7    1.00    0.12
   3   1   7    1.14    0.08
  -3   1  -7    0.69    0.15
  -3   1  -7    0.81    0.09
   3   1   7    1.21    0.15
  -3   1  -7    1.03    0.18
   3   1   7    0.79    0.09
   3   1   7    1.20    0.28
  -3  -1  -7    0.72    0.15
   3  -1   7    0.98    0.09
   3  -1   7    0.73    0.15
   3  -1   7    0.94    0.15
   3  -1   7    1.24    0.26
  -3  -1  -7    1.00    0.14
  -3   1  -8    0.02    0.13
   3   1   8    0.23    0.30
  -3   1  -8    0.19    0.07
   3   1   8    0.26    0.09
   3   1   8    0.42    0.14
   3   1   8    0.09    0.05
   3   1   8    0.17    0.11
  -3  -1  -8    0.20    0.08
   3  -1   8    0.09    0.11
   3  -1   8    0.14    0.12
  -3  -1  -8    0.11    0.12
   3  -1   8    0.47    0.22
   3   1   9    0.12    0.14
   3   1   9   -0.04    0.18
   3   1   9   -0.06    0.38
  -3   1  -9    0.02    0.17
   3   1   9    0.07    0.07
  -3   1  -9   -0.07    0.07
  -3  -1  -9   -0.23    0.14
  -3  -1  -9   -0.02    0.08
   3  -1   9    0.31    0.26
   3  -1   9   -0.01    0.12
   3  -1   9   -0.13    0.13
  -3   1 -10    0.39    0.09
   3   1  10    0.22    0.16
   3   1  10    0.14    0.24
   3   1  10    0.36    0.08
  -3  -1 -10    0.43    0.11
  -3   1 -11    0.40    0.10
   3   1  11    0.26    0.20
  -3  -1 -11    0.12    0.11
   3  -1  11    0.16    0.20
  -3   1 -12    0.16    0.12
   3   1  12    0.38    0.25
  -3  -1 -12    0.10    0.14
   3  -1  12    0.05    0.22
  -3   2  12   -0.02    0.32
   3   2 -12    0.11    0.12
  -3  -2  12   -0.25    0.54
   3  -2 -12    0.01    0.15
  -3   2  11    0.74    0.27
  -3   2  11    0.45    0.14
   3   2 -11    0.56    0.11
  -3  -2  11    0.77    0.49
  -3  -2  11    0.27    0.18
   3   2 -10    0.58    0.10
  -3   2  10    0.77    0.12
  -3   2  10    0.91    0.18
   3  -2 -10    0.68    0.13
  -3  -2  10    0.66    0.19
  -3  -2  10    0.92    0.40
  -3   2   9    3.55    0.25
   3   2  -9    3.94    0.23
  -3   2   9    3.74    0.23
  -3   2   9    4.41    0.25
  -3   2   9    4.15    0.29
   3   2  -9    3.99    0.35
  -3  -2   9    3.96    0.55
   3  -2  -9    3.90    0.24
  -3   2   8    0.03    0.06
  -3   2   8    0.00    0.06
  -3   2   8   -0.14    0.11
   3   2  -8   -0.08    0.06
  -3  -2   8    0.10    0.25
  -3  -2   8    0.01    0.12
   3  -2  -8   -0.08    0.07
  -3   2   7   22.20    1.59
  -3   2   7   23.19    1.19
   3   2  -7   25.94    1.46
   3   2  -7   23.37    1.27
   3   2  -7   21.19    1.16
   3   2  -7   24.02    1.06
  -3   2   7   22.94    1.22
  -3   2   7   24.59    1.44
   3   2  -7   23.24    1.28
  -3   2   7   24.37    1.04
  -3   2   7   22.93    1.19
   3   2  -7   22.75    1.27
  -3   2   7   23.79    1.28
  -3  -2   7   23.27    1.28
   3  -2  -7   24.21    1.05
   3   2  -6    0.27    0.06
  -3   2   6    0.25    0.15
  -3   2   6    0.30    0.05
   3   2  -6    0.11    0.06
   3   2  -6    0.10    0.09
  -3   2   6    0.33    0.06
   3   2  -6    0.29    0.14
   3   2  -6    0.10    0.08
  -3   2   6    0.07    0.07
  -3   2   6    0.15    0.06
  -3   2   6    0.34    0.26
  -3   2   6    0.29    0.11
  -3  -2   6    0.25    0.08
  -3  -2   6    0.18    0.07
  -3  -2   6    0.33    0.19
   3  -2  -6    0.19    0.06
  -3   2   5   21.04    1.23
   3   2  -5   21.70    1.16
   3   2  -5   22.59    1.17
  -3   2   5   21.64    1.11
  -3   2   5   20.63    1.43
   3   2  -5   22.31    0.98
  -3   2   5   21.97    0.97
  -3   2   5   20.65    1.33
  -3   2   5   22.52    1.13
   3   2  -5   22.05    1.10
  -3   2   5   23.17    0.96
   3   2  -5   21.78    1.18
  -3   2   5   21.84    1.11
   3   2  -5   23.83    1.36
  -3  -2   5   19.21    1.38
  -3  -2   5   20.46    0.99
  -3  -2   5   21.66    1.18
   3  -2  -5   22.79    1.21
  -3   2   4   88.17    4.37
  -3   2   4   86.43    4.67
   3   2  -4   91.88    5.20
  -3   2   4   90.47    4.37
   3   2  -4   92.06    4.54
   3   2  -4   90.29    3.85
   3   2  -4   87.76    4.35
   3   2  -4   89.99    4.36
  -3   2   4   88.95    4.51
  -3   2   4   82.25    5.18
   3   2  -4   93.93    4.61
  -3   2   4   90.25    3.83
  -3   2   4   84.93    5.26
   3  -2  -4   91.77    4.66
  -3  -2   4   77.09    5.21
  -3  -2   4   86.04    4.61
  -3  -2   4   85.46    3.85
   3   2  -3   21.87    1.10
  -3   2   3   21.88    0.98
   3   2  -3   24.04    1.16
  -3   2   3   21.79    1.15
  -3   2   3   22.95    1.22
   3   2  -3   21.90    1.36
  -3   2   3   22.02    0.97
   3   2  -3   22.10    0.99
  -3   2   3   21.68    1.41
  -3   2   3   21.95    1.11
   3  -2  -3   23.46    1.12
   3  -2  -3   22.00    1.13
   3  -2  -3   21.92    1.21
  -3  -2   3   22.23    1.17
  -3  -2   3   20.88    1.16
  -3  -2   3   19.82    1.37
  -3  -2   3   21.24    1.11
  -3  -2   3   21.34    0.99
  -3   2   2   32.12    1.64
  -3   2   2   30.05    1.95
   3   2  -2   33.95    1.65
   3   2  -2   31.45    1.58
   3   2  -2   31.65    1.92
  -3   2   2   31.83    1.58
   3   2  -2   32.74    1.65
   3   2  -2   31.39    1.40
  -3   2   2   31.14    1.71
  -3  -2   2   28.36    1.92
   3  -2  -2   30.81    1.62
  -3  -2   2   32.04    1.40
   3  -2  -2   34.00    1.97
   3  -2  -2   32.72    1.59
  -3  -2   2   30.14    1.65
   3  -2  -2   31.71    1.38
   3  -2  -2   31.25    1.71
  -3  -2   2   30.04    1.58
   3   2  -1   15.22    0.97
   3   2  -1   15.67    0.81
  -3   2   1   15.23    0.78
   3   2  -1   15.49    0.69
  -3   2   1   14.95    0.80
   3   2  -1   15.15    0.77
  -3   2   1   14.91    1.00
  -3   2   1   14.76    0.85
  -3   2   1   15.46    0.68
   3  -2  -1   15.28    0.79
   3  -2  -1   15.67    1.01
   3  -2  -1   15.05    0.86
   3  -2  -1   15.40    0.68
   3  -2  -1   15.40    0.78
  -3  -2   1   13.94    0.98
  -3  -2   1   15.24    0.69
  -3  -2   1   14.70    0.78
  -3   2   0   11.57    0.50
  -3   2   0   10.50    0.74
  -3   2   0   11.06    0.59
   3   2   0   10.90    0.51
   3   2   0   11.24    0.59
  -3   2   0   10.78    0.63
   3   2   0   10.99    0.73
  -3   2   0   11.07    0.57
   3   2   0   11.15    0.57
  -3  -2   0   10.88    0.57
  -3  -2   0   10.76    0.58
   3  -2   0   10.31    0.76
   3  -2   0   11.41    0.50
  -3  -2   0    9.88    0.73
  -3  -2   0   10.91    0.51
   3  -2   0   10.93    0.64
   3  -2   0   11.19    0.57
   3  -2   0   11.05    0.59
  -3   2  -1    0.62    0.07
   3   2   1    0.53    0.06
  -3   2  -1    0.82    0.17
  -3   2  -1    0.67    0.06
  -3   2  -1    0.43    0.08
   3   2   1    0.65    0.16
   3   2   1    0.55    0.07
  -3  -2  -1    0.59    0.06
   3  -2   1    0.55    0.07
  -3  -2  -1    0.66    0.16
  -3  -2  -1    0.49    0.07
   3  -2   1    0.57    0.07
   3  -2   1    0.54    0.16
   3  -2   1    0.75    0.13
   3  -2   1    0.63    0.08
  -3  -2  -1    0.76    0.08
  -3   2  -2   65.77    2.78
   3   2   2   65.11    3.35
   3   2   2   64.98    2.78
   3   2   2   64.15    3.16
   3   2   2   59.53    3.79
   3   2   2   63.71    2.79
  -3   2  -2   59.33    3.79
  -3   2  -2   65.72    3.29
   3   2   2   64.51    3.27
  -3   2  -2   64.23    3.16
   3   2   2   66.15    3.32
  -3   2  -2   66.45    3.36
   3  -2   2   66.12    3.38
   3  -2   2   63.32    3.28
   3  -2   2   57.49    3.80
  -3  -2  -2   58.74    3.79
   3  -2   2   64.75    2.79
  -3  -2  -2   63.45    3.17
   3  -2   2   65.72    3.16
  -3   2  -3   55.31    2.34
   3   2   3   49.69    3.20
   3   2   3   54.10    2.34
  -3   2  -3   55.00    2.65
  -3   2  -3   50.58    3.19
  -3   2  -3   54.43    2.83
  -3   2  -3   54.66    2.78
   3   2   3   53.80    2.35
   3   2   3   54.00    2.66
   3   2   3   55.87    2.80
   3   2   3   54.34    2.74
   3  -2   3   48.46    3.21
   3  -2   3   54.98    2.66
   3  -2   3   52.41    2.35
   3  -2   3   54.13    2.85
  -3  -2  -3   51.60    3.20
  -3  -2  -3   54.77    2.67
   3   2   4    1.28    0.10
  -3   2  -4    1.25    0.09
  -3   2  -4    1.29    0.14
  -3   2  -4    1.24    0.10
   3   2   4    1.31    0.25
  -3   2  -4    1.51    0.24
   3   2   4    1.28    0.11
   3   2   4    1.04    0.09
  -3   2  -4    1.26    0.14
   3   2   4    1.33    0.10
   3   2   4    1.58    0.17
  -3  -2  -4    1.33    0.12
   3  -2   4    1.20    0.14
  -3  -2  -4    1.47    0.24
  -3  -2  -4    1.02    0.11
   3  -2   4    1.38    0.29
   3  -2   4    1.27    0.16
   3  -2   4    1.31    0.11
   3  -2   4    1.18    0.11
   3   2   5   21.58    1.45
  -3   2  -5   23.65    1.01
   3   2   5   23.02    1.14
   3   2   5   22.81    1.01
  -3   2  -5   22.69    1.41
   3   2   5   23.45    1.26
  -3   2  -5   22.92    1.23
  -3   2  -5   23.40    1.22
  -3   2  -5   23.42    1.13
   3   2   5   21.51    1.37
   3   2   5   22.97    1.21
   3  -2   5   22.04    1.26
   3  -2   5   22.90    1.22
   3  -2   5   22.01    1.03
   3  -2   5   20.41    1.44
   3  -2   5   22.52    1.15
  -3  -2  -5   22.82    1.02
  -3  -2  -5   23.09    1.16
   3   2   6   -0.05    0.05
  -3   2  -6    0.24    0.18
   3   2   6    0.01    0.04
  -3   2  -6    0.00    0.12
   3   2   6   -0.27    0.22
  -3   2  -6    0.09    0.05
   3   2   6   -0.02    0.04
   3   2   6    0.06    0.10
   3   2   6   -0.12    0.12
  -3   2  -6    0.07    0.04
  -3  -2  -6   -0.04    0.06
  -3  -2  -6    0.10    0.07
   3  -2   6   -0.04    0.06
   3  -2   6    0.08    0.10
   3  -2   6    0.32    0.22
   3   2   7    4.96    0.29
   3   2   7    5.44    0.29
   3   2   7    5.46    0.38
   3   2   7    4.42    0.58
  -3   2  -7    4.96    0.27
  -3   2  -7    4.55    0.39
  -3   2  -7    5.36    0.43
  -3   2  -7    5.42    0.28
   3  -2   7    5.09    0.37
  -3  -2  -7    5.58    0.32
   3  -2   7    4.95    0.30
   3  -2   7    4.63    0.38
   3  -2   7    5.12    0.54
  -3  -2  -7    5.28    0.29
   3   2   8    7.16    0.48
   3   2   8    7.02    0.43
  -3   2  -8    7.17    0.50
  -3   2  -8    7.19    0.53
  -3   2  -8    6.59    0.34
   3   2   8    5.66    0.73
   3   2   8    6.94    0.37
  -3   2  -8    6.37    0.35
   3  -2   8    6.32    0.46
  -3  -2  -8    6.82    0.36
   3  -2   8    6.09    0.48
  -3  -2  -8    7.46    0.41
   3  -2   8    6.81    0.66
   3   2   9    3.25    0.20
   3   2   9    2.96    0.57
  -3   2  -9    2.35    0.18
   3   2   9    2.98    0.23
   3   2   9    3.04    0.31
  -3  -2  -9    2.48    0.21
   3   2  10    0.83    0.20
   3   2  10    1.10    0.25
   3   2  10    0.75    0.13
  -3   2 -10    0.56    0.11
   3  -2  10    1.15    0.43
  -3  -2 -10    0.61    0.15
  -3   2 -11    0.16    0.12
  -3  -2 -11    0.33    0.16
   3  -2  11    1.07    0.55
   3   3 -11    0.54    0.14
  -3  -3  11   -0.06    0.55
  -3  -3  11    0.43    0.24
  -3   3  10    5.03    0.47
  -3   3  10    4.57    0.30
  -3   3  10    3.63    0.34
  -3   3  10    4.51    0.30
   3   3 -10    4.04    0.27
  -3  -3  10    3.99    0.43
  -3   3   9    0.28    0.10
   3   3  -9    0.16    0.10
  -3   3   9    0.08    0.11
  -3   3   9   -0.01    0.09
   3   3  -9    0.45    0.20
  -3   3   9    0.45    0.20
  -3  -3   9    0.01    0.17
  -3   3   8    0.60    0.11
  -3   3   8    0.66    0.11
  -3   3   8    0.79    0.12
   3   3  -8    0.76    0.10
  -3   3   8    1.01    0.17
   3   3  -8    0.53    0.11
  -3  -3   8    0.59    0.16
   3   3  -7    5.63    0.29
  -3   3   7    4.83    0.24
   3   3  -7    4.93    0.38
   3   3  -7    4.24    0.39
  -3   3   7    5.29    0.34
  -3   3   7    4.96    0.27
   3   3  -7    5.21    0.28
  -3   3   7    4.24    0.32
  -3   3   7    4.65    0.42
  -3  -3   7    4.31    0.59
  -3  -3   7    4.25    0.36
  -3   3   6    9.78    0.48
  -3   3   6   10.14    0.55
   3   3  -6   10.38    0.60
  -3   3   6    9.56    0.69
  -3   3   6    9.95    0.46
   3   3  -6    9.26    0.53
   3   3  -6   10.03    0.53
   3   3  -6   10.54    0.49
   3   3  -6    9.91    0.62
  -3   3   6    8.98    0.55
   3   3  -6   10.76    0.57
  -3  -3   6    8.85    0.80
   3  -3  -6   11.20    0.63
  -3  -3   6    9.66    0.60
   3   3  -5    0.99    0.20
  -3   3   5    1.16    0.24
   3   3  -5    1.14    0.12
   3   3  -5    0.99    0.17
   3   3  -5    1.05    0.13
  -3   3   5    1.16    0.23
  -3   3   5    1.17    0.10
  -3   3   5    0.93    0.12
   3   3  -5    1.05    0.12
  -3   3   5    1.14    0.09
  -3   3   5    0.78    0.12
  -3  -3   5    1.14    0.29
   3  -3  -5    1.15    0.19
  -3  -3   5    1.02    0.17
   3   3  -4    1.75    0.20
  -3   3   4    1.77    0.12
  -3   3   4    1.63    0.14
   3   3  -4    1.71    0.17
   3   3  -4    1.40    0.14
   3   3  -4    1.26    0.14
  -3   3   4    1.59    0.36
  -3   3   4    1.50    0.15
   3   3  -4    1.55    0.30
  -3   3   4    1.63    0.11
  -3   3   4    1.94    0.28
  -3  -3   4    1.58    0.15
  -3  -3   4    1.29    0.17
   3  -3  -4    1.63    0.22
  -3  -3   4    2.43    0.41
   3   3  -3    0.72    0.10
  -3   3   3    1.02    0.11
   3   3  -3    0.94    0.16
  -3   3   3    0.57    0.12
  -3   3   3    1.01    0.12
   3   3  -3    0.76    0.11
  -3   3   3    0.61    0.16
   3   3  -3    1.01    0.11
   3  -3  -3    0.81    0.26
  -3  -3   3    0.79    0.12
  -3  -3   3    0.73    0.24
  -3   3   2    0.45    0.22
   3   3  -2    0.34    0.09
   3   3  -2    0.43    0.18
  -3   3   2    0.52    0.13
  -3   3   2    0.31    0.06
   3   3  -2    0.38    0.09
   3   3  -2    0.21    0.07
   3   3  -2    0.36    0.07
  -3   3   2    0.21    0.06
  -3   3   2    0.21    0.08
   3  -3  -2    0.36    0.07
   3  -3  -2    0.49    0.22
  -3  -3   2    0.48    0.21
   3  -3  -2    0.17    0.11
  -3  -3   2    0.21    0.08
  -3   3   1   22.50    0.98
   3   3  -1   22.25    1.00
  -3   3   1   22.08    1.12
  -3   3   1   21.48    1.15
   3   3  -1   22.20    1.12
  -3   3   1   22.15    1.13
   3   3  -1   21.28    1.40
  -3   3   1   20.26    1.43
  -3   3   1   21.03    1.21
   3   3  -1   22.17    1.16
   3   3  -1   22.11    1.15
   3  -3  -1   21.80    1.14
   3  -3  -1   22.13    1.23
  -3  -3   1   22.21    0.99
  -3  -3   1   21.41    1.12
   3  -3  -1   22.37    0.98
   3  -3  -1   22.35    1.46
  -3  -3   1   19.79    1.42
  -3   3   0    3.03    0.17
   3   3   0    2.94    0.18
  -3   3   0    2.90    0.20
  -3   3   0    2.73    0.37
  -3   3   0    3.16    0.20
   3   3   0    3.01    0.20
  -3   3   0    2.74    0.26
   3   3   0    3.06    0.20
   3   3   0    2.68    0.19
   3  -3   0    3.05    0.28
  -3  -3   0    2.93    0.20
  -3  -3   0    2.69    0.18
   3  -3   0    2.55    0.39
  -3  -3   0    2.64    0.36
   3  -3   0    2.80    0.19
   3  -3   0    2.80    0.18
   3  -3   0    3.04    0.20
  -3   3  -1    6.13    0.30
   3   3   1    5.52    0.34
  -3   3  -1    4.91    0.53
  -3   3  -1    5.89    0.35
  -3   3  -1    6.28    0.39
   3   3   1    5.48    0.52
   3   3   1    5.85    0.34
  -3   3  -1    6.01    0.33
   3   3   1    5.97    0.31
   3  -3   1    5.84    0.31
   3  -3   1    5.94    0.42
   3  -3   1    5.64    0.34
   3  -3   1    5.80    0.55
   3  -3   1    5.88    0.34
  -3  -3  -1    5.60    0.53
  -3  -3  -1    5.95    0.35
  -3  -3  -1    5.96    0.31
   3   3   2   24.74    1.11
   3   3   2   24.97    1.26
  -3   3  -2   25.26    1.26
   3   3   2   25.22    1.13
   3   3   2   25.82    1.30
  -3   3  -2   25.88    1.36
  -3   3  -2   26.12    1.12
  -3   3  -2   23.15    1.59
  -3   3  -2   25.80    1.32
   3   3   2   22.68    1.59
   3  -3   2   24.31    1.31
   3  -3   2   24.66    1.12
  -3  -3  -2   24.91    1.27
   3  -3   2   24.29    1.27
  -3  -3  -2   23.35    1.60
   3  -3   2   23.37    1.61
   3  -3   2   26.30    1.39
   3   3   3    3.25    0.28
  -3   3  -3    3.76    0.27
  -3   3  -3    3.32    0.25
   3   3   3    3.64    0.21
  -3   3  -3    3.90    0.20
   3   3   3    3.43    0.20
  -3   3  -3    2.72    0.41
   3   3   3    2.71    0.43
  -3   3  -3    3.85    0.22
  -3  -3  -3    3.38    0.24
   3  -3   3    4.01    0.32
   3  -3   3    3.05    0.21
   3  -3   3    3.32    0.44
  -3  -3  -3    3.81    0.43
   3   3   4    0.63    0.10
   3   3   4    0.88    0.10
   3   3   4    1.12    0.21
   3   3   4    0.62    0.26
  -3   3  -4    0.73    0.10
   3   3   4    0.85    0.09
  -3   3  -4    0.83    0.10
  -3   3  -4    0.65    0.24
  -3   3  -4    0.88    0.15
  -3   3  -4    0.46    0.12
   3  -3   4    0.83    0.13
   3  -3   4    1.01    0.21
  -3  -3  -4    0.73    0.27
  -3  -3  -4    0.64    0.11
   3  -3   4    0.52    0.26
   3  -3   4    0.51    0.12
   3   3   5   13.89    0.82
  -3   3  -5   12.62    0.96
  -3   3  -5   14.11    0.70
  -3   3  -5   13.94    0.80
  -3   3  -5   13.75    0.64
   3   3   5   13.10    1.01
  -3   3  -5   14.11    0.78
   3   3   5   14.11    0.75
   3   3   5   13.56    0.65
   3  -3   5   13.59    0.78
   3  -3   5   13.95    0.83
   3  -3   5   11.62    1.00
  -3  -3  -5   13.84    0.75
   3   3   6    0.30    0.08
   3   3   6    0.23    0.16
  -3   3  -6    0.11    0.06
  -3   3  -6    0.25    0.08
  -3   3  -6    0.12    0.11
  -3   3  -6    0.01    0.17
   3   3   6    0.18    0.20
   3   3   6    0.37    0.09
   3  -3   6    0.25    0.30
   3  -3   6   -0.01    0.12
  -3  -3  -6    0.21    0.11
   3   3   7    3.95    0.27
   3   3   7    4.22    0.26
   3   3   7    3.06    0.26
  -3   3  -7    3.65    0.28
  -3   3  -7    3.45    0.22
  -3   3  -7    3.72    0.22
   3   3   7    2.89    0.56
   3   3   7    3.32    0.36
   3  -3   7    3.21    0.61
   3  -3   7    4.34    0.35
   3  -3   7    3.41    0.36
  -3   3  -8    0.74    0.19
   3   3   8    1.55    0.19
  -3   3  -8    1.21    0.13
   3   3   8    1.04    0.19
   3   3   8    0.88    0.18
  -3   3  -8    1.26    0.13
   3   3   8    1.11    0.26
   3  -3   8    1.09    0.23
   3  -3   8    1.66    0.50
   3   3   9    0.33    0.13
  -3   3  -9    0.41    0.10
   3   3   9    0.24    0.12
   3   3   9    0.12    0.22
   3   3   9    0.47    0.14
   3  -3   9    0.65    0.23
   3   3  10    0.53    0.17
   3  -3  10    0.79    0.62
   3  -3  10    0.55    0.27
  -3   4  10    0.28    0.16
  -3   4  10    0.37    0.16
  -3   4  10    0.74    0.33
   3   4 -10   -0.02    0.13
  -3  -4  10   -0.22    0.28
  -3  -4  10    1.51    0.75
  -3   4   9    0.57    0.29
  -3   4   9    0.33    0.14
   3   4  -9    0.14    0.13
  -3  -4   9    1.22    0.64
   3   4  -8    0.28    0.21
   3   4  -8    0.15    0.11
  -3   4   8    0.22    0.11
   3   4  -8    0.20    0.10
  -3   4   8    0.21    0.24
  -3   4   8    0.12    0.13
  -3  -4   8    0.43    0.52
   3   4  -7   13.29    0.66
  -3   4   7   13.02    0.74
   3   4  -7   13.15    0.73
  -3   4   7   13.10    0.95
   3   4  -7   15.31    0.85
  -3   4   7   14.35    0.66
  -3  -4   7   12.58    0.83
  -3  -4   7   12.58    1.20
   3   4  -6    1.11    0.22
   3   4  -6    0.94    0.21
  -3   4   6    1.34    0.14
  -3   4   6    1.30    0.17
   3   4  -6    1.46    0.18
  -3   4   6    1.45    0.32
   3   4  -6    1.48    0.18
  -3  -4   6    1.80    0.49
   3  -4  -6    1.68    0.27
   3   4  -5    0.44    0.11
  -3   4   5    0.31    0.19
   3   4  -5    0.45    0.16
  -3   4   5    0.51    0.09
   3   4  -5    0.26    0.18
  -3   4   5    0.39    0.10
   3   4  -5    0.34    0.10
   3   4  -5    0.43    0.11
  -3  -4   5    0.54    0.38
  -3  -4   5    0.42    0.17
   3  -4  -5    0.34    0.15
   3   4  -4    2.40    0.21
  -3   4   4    2.34    0.18
   3   4  -4    2.50    0.20
   3   4  -4    2.44    0.29
  -3   4   4    2.34    0.18
  -3   4   4    2.60    0.24
   3   4  -4    2.73    0.26
  -3   4   4    2.38    0.21
   3  -4  -4    3.02    0.55
  -3  -4   4    2.33    0.30
   3  -4  -4    2.32    0.30
  -3   4   3    0.50    0.10
  -3   4   3    0.69    0.22
   3   4  -3    0.90    0.17
  -3   4   3    0.50    0.09
   3   4  -3    0.54    0.15
  -3   4   3    0.49    0.09
   3   4  -3    0.45    0.10
  -3   4   3    0.61    0.13
   3   4  -3    0.42    0.10
  -3  -4   3    0.76    0.30
   3  -4  -3    0.65    0.33
  -3  -4   3    0.48    0.15
   3  -4  -3    0.51    0.16
  -3   4   2    4.91    0.45
  -3   4   2    5.71    0.34
   3   4  -2    5.15    0.37
   3   4  -2    5.57    0.36
   3   4  -2    5.67    0.35
   3   4  -2    5.65    0.32
  -3   4   2    5.58    0.30
   3  -4  -2    5.69    0.31
   3  -4  -2    5.71    0.43
  -3  -4   2    4.18    0.59
   3  -4  -2    5.42    0.63
   3   4  -1   21.03    1.16
  -3   4   1   21.49    1.11
  -3   4   1   20.71    1.22
   3   4  -1   21.25    1.12
  -3   4   1   21.27    1.15
   3   4  -1   21.95    1.00
   3   4  -1   21.38    1.14
  -3   4   1   22.34    0.98
   3  -4  -1   21.42    1.51
   3  -4  -1   20.22    0.98
   3  -4  -1   21.92    1.24
  -3  -4   1   20.40    1.48
  -3   4   0    0.28    0.16
  -3   4   0   -0.05    0.08
   3   4   0    0.01    0.08
  -3   4   0   -0.01    0.06
   3   4   0   -0.10    0.08
   3   4   0   -0.02    0.06
   3   4   0    0.10    0.08
  -3   4   0    0.10    0.07
   3  -4   0   -0.07    0.30
   3  -4   0    0.07    0.15
  -3  -4   0    0.02    0.25
   3  -4   0   -0.04    0.09
  -3   4  -1   -0.04    0.07
   3   4   1    0.08    0.07
   3   4   1    0.07    0.08
   3   4   1    0.03    0.06
   3   4   1    0.10    0.07
  -3   4  -1    0.00    0.07
  -3   4  -1    0.20    0.15
   3  -4   1   -0.03    0.15
  -3  -4  -1    0.26    0.29
   3  -4   1   -0.03    0.30
  -3   4  -2    4.16    0.24
   3   4   2    3.99    0.26
   3   4   2    4.18    0.25
  -3   4  -2    4.05    0.35
   3   4   2    3.98    0.28
  -3   4  -2    3.91    0.27
  -3   4  -2    4.05    0.33
   3   4   2    4.02    0.27
   3  -4   2    4.32    0.57
   3  -4   2    4.20    0.43
  -3  -4  -2    4.00    0.57
   3   4   3    0.78    0.15
  -3   4  -3    0.81    0.13
   3   4   3    0.97    0.11
  -3   4  -3    0.79    0.13
   3   4   3    1.06    0.13
   3   4   3    0.69    0.13
  -3   4  -3    0.72    0.17
  -3   4  -3    0.64    0.14
   3  -4   3    0.86    0.23
  -3  -4  -3    0.81    0.32
   3  -4   3    0.68    0.36
   3   4   4    0.07    0.08
   3   4   4    0.02    0.09
   3   4   4    0.15    0.20
  -3   4  -4    0.11    0.07
  -3   4  -4   -0.15    0.17
  -3   4  -4   -0.01    0.08
  -3  -4  -4   -0.34    0.32
   3  -4   4    0.28    0.36
   3  -4   4    0.10    0.18
   3   4   5   -0.03    0.09
  -3   4  -5   -0.07    0.20
   3   4   5    0.03    0.08
  -3   4  -5   -0.03    0.07
  -3   4  -5   -0.03    0.08
   3   4   5    0.08    0.24
   3  -4   5    0.12    0.39
  -3  -4  -5   -0.18    0.32
   3  -4   5    0.18    0.22
  -3   4  -6    0.10    0.08
   3   4   6    0.00    0.10
   3   4   6   -0.04    0.20
  -3   4  -6    0.00    0.08
   3  -4   6   -0.15    0.39
   3  -4   6   -0.07    0.21
  -3   4  -7    2.87    0.23
   3   4   7    3.48    0.26
   3   4   7    3.30    0.28
  -3   4  -7    3.24    0.23
   3  -4   7    1.86    0.56
   3  -4   7    3.55    0.46
  -3   4  -8    0.13    0.10
   3   4   8    0.15    0.14
   3   4   8    0.19    0.14
   3   4   8   -0.12    0.12
   3   4   8   -0.15    0.25
   3  -4   8   -0.72    0.49
   3   4   9   -0.20    0.15
   3   4   9   -0.15    0.15
  -3   4  -9    0.05    0.11
   3   4   9   -0.27    0.32
   3   4   9   -0.12    0.15
   3  -4   9    0.70    0.32
  -3   5   8    0.33    0.35
  -3  -5   8    0.55    0.70
  -3   5   7    0.16    0.17
   3   5  -7    0.11    0.15
  -3   5   7   -0.02    0.32
  -3   5   7    0.44    0.15
  -3  -5   7   -0.15    0.33
  -3  -5   7    0.75    0.60
   3   5  -6    0.47    0.14
  -3   5   6    0.51    0.31
   3   5  -6    0.99    0.26
  -3   5   6    0.37    0.14
   3   5  -6    0.46    0.15
  -3   5   6    0.33    0.13
   3  -5  -6    0.45    0.24
  -3  -5   6    0.78    0.31
  -3  -5   6    0.53    0.55
   3   5  -5    0.66    0.15
  -3   5   5    0.90    0.31
  -3   5   5    0.94    0.16
  -3   5   5    0.80    0.16
   3   5  -5    0.98    0.24
   3   5  -5    0.76    0.15
  -3  -5   5   -0.08    0.53
   3  -5  -5    0.48    0.20
   3   5  -4    1.88    0.22
  -3   5   4    2.19    0.22
   3   5  -4    2.39    0.35
  -3   5   4    1.97    0.23
   3   5  -4    2.16    0.24
  -3   5   4    1.80    0.22
   3  -5  -4    2.22    0.55
  -3  -5   4    2.18    0.40
  -3   5   3   -0.03    0.10
   3   5  -3    0.25    0.15
   3   5  -3    0.08    0.11
  -3   5   3    0.13    0.10
  -3   5   3    0.10    0.13
  -3   5   3    0.02    0.13
   3   5  -3   -0.13    0.11
   3  -5  -3    0.50    0.48
  -3  -5   3    0.31    0.47
   3  -5  -3   -0.17    0.20
  -3   5   2    4.18    0.28
  -3   5   2    4.05    0.33
   3   5  -2    3.84    0.29
   3   5  -2    4.92    0.35
  -3   5   2    3.67    0.30
   3   5  -2    3.92    0.31
  -3  -5   2    4.20    0.74
   3  -5  -2    3.98    0.44
   3  -5  -2    3.76    0.76
   3   5  -1    3.35    0.26
  -3   5   1    2.91    0.26
   3   5  -1    3.40    0.27
  -3  -5   1    3.13    0.63
   3  -5  -1    3.02    0.72
   3  -5  -1    2.33    0.39
  -3   5   0    4.24    0.29
  -3   5   0    4.09    0.31
   3   5   0    4.74    0.33
   3   5   0    4.39    0.31
  -3   5   0    3.88    0.32
   3   5   0    4.37    0.33
   3  -5   0    4.78    0.49
  -3  -5   0    4.97    0.75
   3  -5   0    4.57    0.73
  -3   5  -1    0.78    0.14
   3   5   1    1.06    0.19
  -3   5  -1    0.96    0.17
   3   5   1    0.62    0.15
   3   5   1    0.92    0.18
   3   5   1    0.78    0.15
  -3   5  -1    0.80    0.13
  -3  -5  -1    1.11    0.49
   3  -5   1    0.77    0.46
   3  -5   1    0.68    0.26
   3   5   2    4.25    0.34
  -3   5  -2    4.44    0.32
   3   5   2    4.28    0.32
  -3   5  -2    4.59    0.29
  -3   5  -2    3.80    0.35
   3   5   2    5.32    0.32
   3   5   2    4.95    0.33
  -3  -5  -2    4.51    0.76
   3  -5   2    4.54    0.79
   3  -5   2    3.86    0.53
   3   5   3    0.66    0.15
  -3   5  -3    0.91    0.18
  -3   5  -3    0.37    0.17
   3   5   3    0.49    0.15
  -3   5  -3    0.64    0.13
   3  -5   3    0.86    0.50
  -3  -5  -3    1.07    0.53
  -3   5  -4    0.69    0.22
   3   5   4    1.11    0.18
   3   5   4    1.06    0.18
  -3   5  -4    1.03    0.18
  -3   5  -4    1.12    0.20
   3   5   4    0.97    0.15
  -3  -5  -4    1.25    0.56
   3  -5   4    1.11    0.34
   3  -5   4    1.19    0.53
   3   5   5    1.14    0.18
  -3   5  -5    0.99    0.20
   3   5   5    0.91    0.17
  -3   5  -5    1.23    0.18
   3  -5   5   -0.05    0.54
  -3  -5  -5    1.07    0.56
   3  -5   5    0.56    0.34
  -3   5  -6   -0.13    0.22
   3   5   6    0.10    0.15
  -3   5  -6   -0.13    0.12
  -3   5  -6    0.06    0.12
   3   5   6    0.23    0.16
   3   5   6   -0.22    0.31
   3  -5   6    0.32    0.58
   3  -5   6    0.38    0.35
   3   5   7   -0.20    0.16
  -3   5  -7   -0.02    0.13
  -3   5  -7   -0.24    0.27
   3   5   7    0.11    0.17
   3   5   7    0.45    0.34
  -3   5  -7    0.07    0.13
   3  -5   7    0.16    0.40
   3  -5   7    0.19    0.68
  -3   6   3    1.09    0.26
  -3   6   3    0.79    0.18
   3   6  -3    0.75    0.19
  -3   6   3    0.56    0.17
   3   6  -3    0.69    0.20
   3  -6  -3    0.71    0.35
  -3  -6   3   -0.17    0.59
   3  -6  -3    1.15    0.68
   3   6  -2    0.89    0.20
  -3   6   2    1.00    0.19
  -3   6   2    1.12    0.23
  -3   6   2    1.08    0.24
   3   6  -2    1.19    0.21
   3  -6  -2    0.36    0.32
   3  -6  -2    0.66    0.69
  -3  -6   2    1.42    0.65
   3   6  -1    0.26    0.16
  -3   6   1    0.13    0.16
   3   6  -1    0.30    0.16
  -3   6   1    0.46    0.15
   3  -6  -1    0.90    0.64
  -3  -6   1    0.59    0.65
   3  -6  -1    0.07    0.35
  -3   6   0    0.83    0.17
   3   6   0    1.11    0.21
   3   6   0    1.10    0.20
  -3   6   0    1.13    0.22
   3  -6   0    0.61    0.66
  -3  -6   0    1.15    0.70
  -3   6  -1    0.09    0.15
  -3   6  -1   -0.21    0.17
   3   6   1    0.11    0.16
  -3   6  -1    0.16    0.14
   3   6   1    0.32    0.19
   3  -6   1    0.39    0.63
   3  -6   1    0.11    0.35
  -3  -6  -1   -0.20    0.63
   3   6   2    0.25    0.15
   3   6   2    0.19    0.17
  -3   6  -2    0.08    0.16
  -3   6  -2    0.09    0.14
   3  -6   2   -0.66    0.64
  -3  -6  -2    0.08    0.68
   3  -6   2   -0.44    0.37
   3   6   3    0.77    0.21
  -3   6  -3    0.79    0.18
  -3   6  -3    0.52    0.17
   3  -6   3    0.14    0.42
  -3  -6  -3    1.44    0.74
   3  -6   3    0.80    0.73
   4   0 -13   -0.09    0.13
  -4   0  13   -0.65    0.46
  -4   0  13    0.54    0.24
   4   0 -12    2.04    0.19
  -4   0  12    2.84    0.54
  -4   0  11   -0.27    0.28
   4   0 -11    0.00    0.08
  -4   0  11   -0.04    0.11
   4   0 -10    0.22    0.07
  -4   0  10    0.10    0.10
  -4   0  10    0.24    0.23
  -4   0   9   -0.16    0.08
  -4   0   9   -0.04    0.19
   4   0  -9    0.01    0.05
   4   0  -9   -0.17    0.10
  -4   0   9   -0.05    0.09
  -4   0   8   13.35    0.65
   4   0  -8   13.21    0.77
   4   0  -8   14.31    0.64
   4   0  -8   13.74    0.91
  -4   0   8   14.25    0.79
  -4   0   8   13.57    0.78
  -4   0   8   16.30    0.92
   4   0  -7   -0.05    0.06
  -4   0   7   -0.04    0.04
   4   0  -7    0.01    0.04
  -4   0   7    0.07    0.11
   4   0  -6   78.85    3.22
   4   0  -6   82.55    4.37
   4   0  -6   70.88    3.82
  -4   0   6   73.61    3.82
  -4   0   6   72.85    3.23
   4   0  -6   73.00    3.82
  -4   0   6   69.30    3.92
  -4   0   6   71.90    3.89
  -4   0   5    0.02    0.07
   4   0  -5    0.04    0.02
   4   0  -5   -0.06    0.05
   4   0  -5    0.00    0.07
  -4   0   5   -0.02    0.04
  -4   0   5    0.00    0.03
  -4   0   5   -0.07    0.06
   4   0  -5    0.00    0.02
  -4   0   5   -0.03    0.03
   4   0  -4    0.14    0.03
   4   0  -4    0.16    0.03
  -4   0   4    0.20    0.05
  -4   0   4    0.16    0.03
  -4   0   4    0.08    0.07
  -4   0   4    0.15    0.04
   4   0  -4    0.18    0.05
   4   0  -3    0.00    0.04
  -4   0   3    0.03    0.01
   4   0  -3    0.00    0.01
  -4   0   3   -0.01    0.02
   4   0  -3    0.01    0.01
  -4   0   3    0.01    0.04
  -4   0   3    0.02    0.03
  -4   0   3   -0.01    0.05
   4   0  -3    0.02    0.03
  -4   0   2   33.03    1.52
   4   0  -2   33.30    1.52
  -4   0   2   32.00    1.80
   4   0  -2   37.01    1.73
  -4   0   2   33.00    1.85
   4   0  -2   39.16    2.06
   4   0  -2   33.18    1.85
   4   0  -2   34.05    1.81
  -4   0   2   39.55    1.73
  -4   0   1   -0.01    0.01
   4   0  -1    0.00    0.01
  -4   0   1   -0.03    0.03
   4   0  -1    0.01    0.01
  -4   0   1    0.03    0.03
   4   0  -1   -0.01    0.03
   4   0  -1   -0.03    0.03
   4   0  -1    0.00    0.01
  -4   0   1    0.00    0.03
   4   0   0  836.20   36.35
   4   0   0  858.42   43.82
  -4   0   0  846.32   43.80
   4   0   0  889.92   48.87
   4   0   0  725.23   41.34
   4   0   0  855.38   42.97
  -4   0   0  867.01   42.97
   4   0   1    0.05    0.03
   4   0   1    0.01    0.01
  -4   0  -1    0.00    0.03
  -4   0  -1    0.03    0.03
   4   0   1    0.00    0.03
  -4   0  -1   -0.01    0.01
   4   0   1    0.01    0.01
   4   0   2   66.50    3.03
   4   0   2   58.11    3.15
  -4   0  -2   59.70    3.21
  -4   0  -2   62.69    2.66
  -4   0  -2   59.60    3.03
  -4   0  -3   -0.04    0.05
   4   0   3    0.02    0.02
  -4   0  -3    0.03    0.02
  -4   0  -3   -0.02    0.04
   4   0   3    0.08    0.04
   4   0   3   -0.05    0.04
   4   0   3   -0.03    0.02
  -4   0  -4   29.85    1.56
  -4   0  -4   30.52    1.29
  -4   0  -4   30.10    1.46
  -4   0  -4   29.07    1.54
   4   0   4   28.94    1.53
   4   0   4   27.62    1.57
   4   0   4   27.98    1.29
   4   0   4   30.99    1.46
  -4   0  -5    0.02    0.07
   4   0   5   -0.07    0.05
  -4   0  -5   -0.05    0.03
  -4   0  -5    0.01    0.05
   4   0   5    0.02    0.06
  -4   0  -5    0.00    0.04
  -4   0  -6   49.52    2.95
  -4   0  -6   50.32    2.65
  -4   0  -6   51.65    2.62
   4   0   6   43.23    2.96
   4   0   6   46.19    2.20
   4   0   6   48.80    2.60
  -4   0  -6   52.88    2.49
  -4   0  -6   52.58    2.20
   4   0   6   51.83    2.67
   4   0   6   55.29    2.49
  -4   0  -7   -0.04    0.04
   4   0   7    0.08    0.09
   4   0   7   -0.07    0.07
  -4   0  -7    0.09    0.12
   4   0   7   -0.14    0.13
   4   0   7   -0.02    0.04
  -4   0  -8    1.72    0.13
  -4   0  -8    1.51    0.13
   4   0   8    1.68    0.12
   4   0   8    1.97    0.19
  -4   0  -8    1.86    0.24
  -4   0  -8    1.53    0.23
   4   0   8    1.63    0.27
  -4   0  -9   -0.09    0.07
  -4   0  -9    0.03    0.17
   4   0   9   -0.16    0.21
   4   0   9    0.01    0.12
  -4   0  -9    0.02    0.07
  -4   0  -9    0.02    0.17
   4   0  10    3.66    0.47
  -4   0 -10    3.88    0.24
   4   0  10    3.47    0.36
  -4   0 -11    0.14    0.11
   4   0  12    1.63    0.32
  -4   0 -12    1.26    0.20
  -4   1  13    0.47    0.43
   4   1 -13   -0.11    0.12
   4  -1 -13   -0.21    0.15
  -4  -1  13    0.06    0.56
   4   1 -12    0.23    0.11
  -4   1  12    0.24    0.33
  -4   1  12    0.21    0.14
  -4  -1  12    0.08    0.20
  -4  -1  12    0.02    0.46
   4  -1 -12    0.10    0.11
   4   1 -11    0.54    0.10
  -4   1  11    1.00    0.27
  -4  -1  11    0.46    0.38
   4  -1 -11    0.60    0.11
  -4  -1  11    0.71    0.18
  -4   1  10    0.23    0.10
   4   1 -10    0.17    0.07
  -4   1  10    0.23    0.21
  -4  -1  10    0.39    0.15
   4  -1 -10    0.02    0.13
  -4  -1  10    0.54    0.30
   4  -1 -10    0.06    0.08
  -4   1   9   30.44    1.37
   4   1  -9   29.82    1.36
  -4  -1   9   32.26    1.67
   4  -1  -9   29.43    1.60
   4  -1  -9   31.17    1.36
  -4  -1   9   31.40    1.93
  -4   1   8    1.97    0.17
  -4   1   8    1.97    0.17
   4   1  -8    1.79    0.13
  -4   1   8    1.97    0.14
  -4   1   8    2.25    0.25
   4  -1  -8    1.70    0.13
   4  -1  -8    1.87    0.28
  -4  -1   8    1.49    0.16
  -4  -1   8    1.97    0.17
   4  -1  -8    1.72    0.15
   4   1  -7    0.05    0.08
  -4   1   7   -0.09    0.10
   4   1  -7   -0.13    0.11
  -4   1   7    0.00    0.12
   4   1  -7    0.02    0.04
  -4   1   7    0.02    0.04
  -4   1   7    0.01    0.04
  -4   1   7    0.05    0.06
  -4   1   7   -0.08    0.06
  -4  -1   7   -0.21    0.15
   4  -1  -7   -0.08    0.05
   4  -1  -7   -0.01    0.12
   4  -1  -7    0.01    0.04
  -4  -1   7   -0.19    0.11
  -4  -1   7   -0.07    0.06
  -4  -1   7    0.03    0.08
  -4   1   6   50.17    2.11
   4   1  -6   48.02    2.52
   4   1  -6   50.10    2.12
  -4   1   6   47.30    2.56
  -4   1   6   48.45    2.50
   4   1  -6   49.24    2.52
  -4   1   6   48.61    2.40
  -4   1   6   45.84    2.60
  -4   1   6   48.63    2.40
  -4  -1   6   47.13    2.13
  -4  -1   6   48.35    2.55
  -4  -1   6   48.74    2.90
   4  -1  -6   51.19    2.11
   4  -1  -6   48.61    2.50
  -4  -1   6   47.91    2.52
   4  -1  -6   49.51    2.49
   4  -1  -6   43.97    2.88
   4   1  -5    5.01    0.24
  -4   1   5    5.42    0.23
  -4   1   5    4.84    0.29
   4   1  -5    5.61    0.25
  -4   1   5    4.75    0.35
   4   1  -5    5.07    0.31
  -4   1   5    4.94    0.27
  -4   1   5    5.69    0.35
   4  -1  -5    5.13    0.33
   4  -1  -5    5.23    0.28
   4  -1  -5    4.54    0.36
  -4  -1   5    4.96    0.39
  -4  -1   5    4.84    0.29
  -4  -1   5    4.57    0.26
   4  -1  -5    5.26    0.24
  -4  -1   5    4.61    0.31
  -4  -1   5    5.10    0.25
   4  -1  -5    4.74    0.30
   4   1  -4   56.38    2.95
  -4   1   4   56.73    3.04
  -4   1   4   60.40    2.47
  -4   1   4   60.46    3.36
   4   1  -4   56.03    2.49
  -4   1   4   55.79    2.93
  -4   1   4   57.21    2.82
   4   1  -4   59.38    2.81
   4  -1  -4   53.07    3.36
  -4  -1   4   57.60    2.99
  -4  -1   4   56.49    3.38
   4  -1  -4   56.14    2.94
  -4  -1   4   55.17    2.49
   4  -1  -4   55.84    3.02
  -4  -1   4   55.81    2.82
   4  -1  -4   58.68    2.48
  -4  -1   4   56.73    2.95
   4  -1  -4   58.63    2.83
  -4   1   3  343.98   17.97
   4   1  -3  368.33   15.81
  -4   1   3  358.39   15.76
  -4   1   3  350.98   21.27
   4   1  -3  369.99   17.93
   4   1  -3  367.12   18.64
  -4   1   3  382.89   15.75
   4   1  -3  415.08   21.24
  -4   1   3  363.94   18.63
  -4   1   3  362.48   19.02
   4  -1  -3  355.67   18.61
  -4  -1   3  363.29   21.27
  -4  -1   3  353.18   18.66
   4  -1  -3  333.90   21.23
  -4  -1   3  389.92   18.98
  -4  -1   3  341.78   17.94
   4  -1  -3  374.12   17.98
  -4  -1   3  354.50   18.98
   4  -1  -3  359.77   18.99
   4   1  -2    0.03    0.02
  -4   1   2    0.02    0.02
   4   1  -2    0.02    0.03
  -4   1   2   -0.01    0.03
  -4   1   2    0.04    0.05
   4  -1  -2   -0.04    0.05
  -4  -1   2    0.06    0.04
  -4  -1   2   -0.02    0.02
  -4  -1   2    0.05    0.07
   4  -1  -2    0.05    0.02
  -4  -1   2    0.01    0.02
  -4  -1   2    0.05    0.03
  -4  -1   2    0.04    0.02
  -4   1   1    0.03    0.05
  -4   1   1    0.08    0.01
  -4   1   1    0.08    0.07
   4   1  -1    0.10    0.02
   4   1  -1    0.08    0.05
   4   1  -1    0.13    0.05
  -4   1   1    0.10    0.02
   4  -1  -1    0.03    0.05
  -4  -1   1    0.09    0.06
  -4  -1   1    0.07    0.02
   4  -1  -1    0.09    0.02
   4  -1  -1    0.15    0.04
   4  -1  -1    0.04    0.02
  -4  -1   1    0.04    0.02
  -4   1   0   36.32    2.01
   4   1   0   37.14    2.24
  -4   1   0   35.04    2.26
   4   1   0   37.57    1.95
  -4   1   0   39.02    1.88
  -4   1   0   39.46    1.97
  -4   1   0   39.42    1.65
   4   1   0   39.36    1.88
   4   1   0   37.88    1.66
   4  -1   0   38.13    1.96
  -4  -1   0   38.39    1.88
   4  -1   0   39.24    2.27
   4  -1   0   37.11    2.02
   4  -1   0   39.01    1.65
  -4  -1   0   34.52    2.24
   4  -1   0   38.23    1.88
  -4   1  -1   27.95    1.33
  -4   1  -1   28.06    1.40
   4   1   1   25.77    1.59
  -4   1  -1   24.70    1.61
  -4   1  -1   26.64    1.17
   4   1   1   26.91    1.39
   4  -1   1   26.89    1.44
   4  -1   1   25.70    1.61
  -4  -1  -1   27.23    1.33
   4  -1   1   27.60    1.39
   4  -1   1   27.14    1.33
   4  -1   1   28.14    1.17
  -4  -1  -1   26.30    1.18
  -4  -1  -1   24.69    1.59
  -4  -1  -1   26.99    1.38
   4   1   2   14.47    0.94
  -4   1  -2   15.91    0.84
  -4   1  -2   14.13    0.95
  -4   1  -2   16.49    0.77
   4   1   2   15.54    0.68
  -4   1  -2   16.16    0.68
   4   1   2   16.63    0.78
   4   1   2   14.30    0.81
   4  -1   2   15.36    0.85
   4  -1   2   15.94    0.82
  -4  -1  -2   15.17    0.81
  -4  -1  -2   15.86    0.78
  -4  -1  -2   16.01    0.82
   4  -1   2   16.02    0.69
   4  -1   2   15.56    0.78
  -4  -1  -2   14.17    0.94
  -4  -1  -2   15.23    0.69
   4  -1   2   14.46    0.96
  -4   1  -3   37.96    2.38
  -4   1  -3   43.07    1.99
   4   1   3   41.81    1.76
   4   1   3   37.18    2.37
  -4   1  -3   41.28    2.13
   4   1   3   41.00    2.11
   4   1   3   43.59    1.99
   4   1   3   37.50    2.07
   4   1   3   35.00    2.35
  -4   1  -3   42.86    1.76
   4  -1   3   40.30    2.14
   4  -1   3   36.65    2.39
  -4  -1  -3   40.45    1.76
  -4  -1  -3   41.71    2.07
  -4  -1  -3   40.68    2.00
   4  -1   3   41.37    1.76
   4  -1   3   40.18    2.09
  -4   1  -4    3.87    0.19
  -4   1  -4    3.35    0.23
  -4   1  -4    3.61    0.17
   4   1   4    3.41    0.28
   4   1   4    3.14    0.23
   4   1   4    3.21    0.17
  -4   1  -4    3.83    0.24
   4   1   4    3.82    0.21
   4   1   4    3.69    0.19
  -4   1  -4    3.16    0.26
   4   1   4    3.35    0.22
  -4  -1  -4    3.54    0.20
  -4  -1  -4    3.22    0.18
   4  -1   4    3.16    0.22
  -4  -1  -4    3.71    0.21
   4  -1   4    3.08    0.19
   4  -1   4    3.36    0.18
  -4  -1  -4    3.12    0.21
   4  -1   4    3.06    0.24
  -4   1  -5    8.80    0.40
   4   1   5    8.09    0.40
   4   1   5    8.44    0.59
   4   1   5    9.45    0.53
  -4   1  -5    8.27    0.50
   4   1   5    9.11    0.48
  -4   1  -5    9.06    0.51
   4   1   5    9.54    0.44
  -4   1  -5    9.56    0.44
   4   1   5    7.92    0.49
  -4  -1  -5    8.98    0.48
  -4  -1  -5    8.60    0.41
   4  -1   5    7.96    0.59
   4  -1   5    8.30    0.45
   4  -1   5    8.44    0.49
  -4  -1  -5    7.91    0.49
   4  -1   5    8.33    0.41
  -4  -1  -5    8.91    0.46
   4  -1   5    8.02    0.51
   4   1   6    1.53    0.16
  -4   1  -6    1.26    0.16
  -4   1  -6    1.77    0.15
  -4   1  -6    1.47    0.10
   4   1   6    1.44    0.10
   4   1   6    1.47    0.29
  -4   1  -6    1.69    0.17
  -4   1  -6    1.68    0.11
  -4  -1  -6    1.39    0.16
   4  -1   6    1.43    0.25
  -4  -1  -6    1.52    0.12
   4  -1   6    1.51    0.16
  -4  -1  -6    1.51    0.12
   4  -1   6    1.35    0.12
   4  -1   6    1.64    0.12
  -4  -1  -6    1.76    0.15
  -4  -1  -6    1.52    0.13
   4  -1   6    1.78    0.18
   4   1   7    2.44    0.18
   4   1   7    2.49    0.15
   4   1   7    2.80    0.22
  -4   1  -7    2.08    0.22
   4   1   7    2.45    0.38
  -4   1  -7    2.29    0.14
  -4   1  -7    2.33    0.15
  -4  -1  -7    2.21    0.21
   4  -1   7    2.32    0.23
   4  -1   7    2.10    0.15
  -4  -1  -7    2.60    0.17
  -4  -1  -7    1.87    0.22
   4  -1   7    2.48    0.22
  -4  -1  -7    2.28    0.16
  -4   1  -8    0.05    0.13
  -4   1  -8    0.06    0.05
   4   1   8   -0.11    0.28
   4   1   8    0.03    0.11
   4   1   8    0.13    0.06
  -4   1  -8    0.05    0.07
   4   1   8    0.10    0.15
   4   1   8    0.07    0.09
  -4  -1  -8    0.12    0.08
   4  -1   8    0.09    0.12
  -4  -1  -8   -0.21    0.13
   4   1   9    2.29    0.30
   4   1   9    2.41    0.56
   4   1   9    2.71    0.28
  -4   1  -9    2.04    0.16
   4   1   9    2.49    0.17
  -4   1  -9    1.80    0.31
   4  -1   9    1.85    0.35
  -4  -1  -9    2.30    0.18
   4  -1   9    2.65    0.29
   4  -1   9    2.49    0.28
  -4   1 -10    0.23    0.08
   4   1  10    0.33    0.18
   4   1  10   -0.03    0.24
   4   1  10   -0.05    0.24
   4  -1  10    0.29    0.16
   4  -1  10    0.05    0.34
  -4  -1 -10    0.24    0.10
  -4   1 -11    0.54    0.12
   4   1  11    0.84    0.23
  -4  -1 -11    0.35    0.13
  -4   1 -12    0.16    0.12
   4   1  12    0.66    0.27
  -4  -1 -12    0.05    0.15
   4   2 -12    1.03    0.18
  -4   2  12    1.58    0.36
  -4  -2  12    1.03    0.26
  -4  -2  12    0.79    0.60
   4  -2 -12    0.82    0.18
  -4   2  11    1.60    0.38
   4   2 -11    0.97    0.16
   4  -2 -11    1.20    0.16
  -4  -2  11    1.61    0.51
  -4   2  10    0.02    0.11
  -4   2  10    0.21    0.07
   4   2 -10    0.18    0.09
  -4   2  10    0.32    0.20
   4  -2 -10    0.07    0.10
  -4  -2  10    0.00    0.34
  -4  -2  10    0.43    0.18
  -4   2   9    4.55    0.25
  -4   2   9    5.20    0.42
  -4   2   9    4.14    0.30
  -4   2   9    5.03    0.28
  -4   2   9    5.12    0.33
  -4   2   9    4.71    0.30
   4  -2  -9    4.66    0.27
  -4   2   8    0.03    0.07
  -4   2   8    0.16    0.06
  -4   2   8   -0.11    0.08
  -4   2   8    0.00    0.06
  -4   2   8    0.21    0.09
   4   2  -8    0.10    0.07
  -4  -2   8   -0.04    0.11
  -4  -2   8   -0.01    0.26
   4  -2  -8    0.14    0.07
   4   2  -7    0.16    0.04
   4   2  -7    0.14    0.09
  -4   2   7    0.12    0.06
  -4   2   7    0.06    0.32
  -4   2   7    0.19    0.09
   4   2  -7    0.05    0.10
   4   2  -7    0.21    0.06
  -4   2   7    0.04    0.07
   4   2  -7    0.14    0.04
   4   2  -7    0.02    0.13
  -4   2   7    0.02    0.04
  -4   2   7    0.09    0.06
   4  -2  -7    0.15    0.06
  -4  -2   7    0.09    0.22
  -4  -2   7    0.16    0.10
  -4  -2   7    0.06    0.11
   4   2  -6   20.50    1.02
   4   2  -6   19.50    1.10
   4   2  -6   20.97    0.92
   4   2  -6   19.85    1.03
  -4   2   6   20.43    1.06
  -4   2   6   19.05    1.38
   4   2  -6   20.07    1.11
  -4   2   6   21.55    0.90
  -4   2   6   20.21    1.26
  -4   2   6   19.66    1.18
  -4   2   6   19.92    1.04
  -4   2   6   20.04    1.03
  -4   2   6   20.55    0.91
   4   2  -6   23.00    1.27
   4   2  -6   20.61    1.10
   4  -2  -6   22.41    1.15
  -4  -2   6   18.42    1.31
  -4  -2   6   20.17    1.11
  -4  -2   6   19.04    0.93
   4   2  -5    4.59    0.26
   4   2  -5    4.60    0.25
  -4   2   5    4.57    0.26
   4   2  -5    4.56    0.30
  -4   2   5    4.59    0.21
   4   2  -5    4.62    0.24
  -4   2   5    4.16    0.48
  -4   2   5    4.23    0.34
  -4   2   5    4.51    0.23
   4   2  -5    4.83    0.28
  -4   2   5    4.85    0.36
   4   2  -5    5.14    0.37
  -4   2   5    4.43    0.27
  -4   2   5    4.52    0.26
  -4  -2   5    4.58    0.30
  -4  -2   5    4.54    0.29
  -4  -2   5    4.35    0.42
   4  -2  -5    4.65    0.33
  -4  -2   5    4.20    0.25
   4   2  -4   35.35    1.53
  -4   2   4   34.56    1.72
   4   2  -4   35.88    1.81
  -4   2   4   32.34    2.06
  -4   2   4   34.91    1.78
   4   2  -4   35.02    1.71
  -4   2   4   35.03    1.50
  -4   2   4   33.82    1.88
   4   2  -4   37.18    2.08
  -4   2   4   32.50    2.14
   4  -2  -4   36.16    1.73
  -4  -2   4   33.36    1.72
   4  -2  -4   35.11    1.77
   4  -2  -4   34.97    1.87
  -4  -2   4   33.84    1.82
  -4  -2   4   31.45    2.10
  -4  -2   4   33.19    1.53
  -4   2   3    6.01    0.27
  -4   2   3    6.08    0.41
   4   2  -3    5.95    0.32
   4   2  -3    6.06    0.33
  -4   2   3    5.87    0.33
   4   2  -3    6.12    0.36
   4   2  -3    6.14    0.44
  -4   2   3    5.46    0.49
  -4   2   3    5.48    0.41
  -4   2   3    6.03    0.28
  -4   2   3    6.26    0.34
   4   2  -3    6.04    0.30
   4  -2  -3    6.25    0.32
   4  -2  -3    6.07    0.40
  -4  -2   3    5.39    0.46
  -4  -2   3    5.72    0.32
  -4  -2   3    5.73    0.35
  -4  -2   3    5.75    0.30
   4  -2  -3    6.17    0.33
   4   2  -2   44.77    2.27
  -4   2   2   45.10    1.91
  -4   2   2   40.89    2.65
  -4   2   2   44.72    2.26
  -4   2   2   42.85    2.34
   4   2  -2   43.49    2.61
   4   2  -2   43.65    2.17
  -4   2   2   44.81    2.17
   4   2  -2   43.66    1.92
  -4  -2   2   42.12    2.26
  -4  -2   2   42.87    1.92
   4  -2  -2   42.75    2.34
   4  -2  -2   47.74    2.68
  -4  -2   2   38.71    2.62
   4  -2  -2   44.08    1.90
  -4  -2   2   42.33    2.17
   4  -2  -2   45.45    2.18
   4  -2  -2   44.36    2.25
   4   2  -1    3.15    0.19
   4   2  -1    3.05    0.17
   4   2  -1    3.01    0.27
  -4   2   1    3.18    0.20
  -4   2   1    2.59    0.30
  -4   2   1    3.10    0.18
  -4   2   1    2.87    0.24
   4   2  -1    2.85    0.18
   4  -2  -1    2.87    0.18
  -4  -2   1    2.99    0.30
  -4  -2   1    2.83    0.18
  -4  -2   1    2.91    0.17
   4  -2  -1    2.75    0.24
   4  -2  -1    2.98    0.16
   4  -2  -1    3.03    0.19
   4  -2  -1    3.22    0.33
   4   2   0  110.83    6.55
  -4   2   0  117.94    4.84
  -4   2   0  111.43    5.72
  -4   2   0  110.07    5.85
   4   2   0  113.24    5.71
   4   2   0  111.45    4.85
  -4   2   0  114.01    5.50
  -4   2   0  102.16    6.57
   4   2   0  111.44    5.50
   4  -2   0  109.66    6.59
   4  -2   0  111.43    5.86
  -4  -2   0  112.95    4.85
  -4  -2   0  109.70    5.71
   4  -2   0  113.47    4.84
   4  -2   0  112.72    5.71
   4  -2   0  115.11    5.51
  -4  -2   0  112.66    5.51
  -4  -2   0  104.02    6.56
  -4   2  -1    8.44    0.38
  -4   2  -1    8.38    0.47
  -4   2  -1    8.52    0.49
  -4   2  -1    8.44    0.43
   4   2   1    8.29    0.58
  -4   2  -1    7.55    0.59
   4   2   1    8.32    0.45
   4   2   1    8.36    0.44
   4   2   1    8.26    0.39
   4   2   1    8.31    0.39
   4  -2   1    8.00    0.46
  -4  -2  -1    7.61    0.58
  -4  -2  -1    8.16    0.45
   4  -2   1    8.59    0.51
   4  -2   1    7.78    0.61
   4  -2   1    8.43    0.39
   4  -2   1    8.50    0.44
  -4  -2  -1    8.45    0.44
   4   2   2   41.79    1.86
   4   2   2   41.89    1.85
   4   2   2   38.92    2.53
  -4   2  -2   42.79    2.10
   4   2   2   42.21    2.10
  -4   2  -2   42.14    2.24
  -4   2  -2   38.49    2.54
  -4   2  -2   43.29    1.85
  -4   2  -2   42.06    2.19
   4   2   2   43.20    2.17
   4  -2   2   42.13    2.26
   4  -2   2   48.74    2.20
   4  -2   2   39.59    2.56
  -4  -2  -2   42.60    2.11
   4  -2   2   42.43    1.85
  -4  -2  -2   42.60    2.16
  -4  -2  -2   39.27    2.54
   4  -2   2   43.04    2.10
  -4   2  -3    6.37    0.29
  -4   2  -3    6.20    0.37
  -4   2  -3    6.56    0.38
  -4   2  -3    6.30    0.33
  -4   2  -3    5.53    0.47
   4   2   3    5.90    0.33
   4   2   3    5.54    0.47
   4   2   3    6.31    0.34
   4   2   3    6.03    0.29
   4   2   3    5.94    0.31
   4   2   3    6.01    0.34
   4  -2   3    6.19    0.34
  -4  -2  -3    5.68    0.47
   4  -2   3    5.52    0.49
   4  -2   3    6.15    0.36
  -4  -2  -3    6.15    0.34
   4  -2   3    6.40    0.40
   4  -2   3    6.24    0.31
  -4   2  -4   12.68    0.71
  -4   2  -4   12.00    0.83
  -4   2  -4   12.86    0.64
   4   2   4   11.69    0.84
   4   2   4   13.09    0.72
   4   2   4   12.69    0.68
   4   2   4   12.66    0.65
   4   2   4   12.48    0.57
  -4   2  -4   13.07    0.57
  -4   2  -4   13.30    0.71
   4   2   4   12.54    0.67
  -4  -2  -4   12.43    0.58
   4  -2   4   12.64    0.59
  -4  -2  -4   12.40    0.84
  -4  -2  -4   12.71    0.66
   4  -2   4   11.35    0.85
   4  -2   4   12.63    0.65
   4  -2   4   11.95    0.73
  -4   2  -5   20.13    0.95
   4   2   5   18.87    0.85
  -4   2  -5   19.15    1.04
  -4   2  -5   18.98    1.04
   4   2   5   19.07    1.02
   4   2   5   19.22    0.99
   4   2   5   18.00    1.15
  -4   2  -5   18.71    1.19
   4   2   5   19.55    1.06
   4   2   5   17.47    1.22
   4   2   5   18.72    0.96
  -4   2  -5   19.30    0.85
   4  -2   5   18.90    1.07
   4  -2   5   17.60    1.23
   4  -2   5   19.48    0.97
   4  -2   5   18.59    1.03
  -4  -2  -5   19.00    0.86
  -4  -2  -5   19.82    0.98
   4  -2   5   17.94    0.87
  -4   2  -6   12.41    0.60
   4   2   6   12.10    0.61
   4   2   6   11.10    0.74
   4   2   6   12.24    0.63
  -4   2  -6   11.78    0.69
   4   2   6   11.82    0.66
   4   2   6   10.77    0.85
   4   2   6   12.00    0.72
  -4   2  -6   12.55    0.80
  -4   2  -6   11.71    0.55
   4  -2   6   10.85    0.86
   4  -2   6   11.60    0.71
   4  -2   6   11.80    0.68
  -4  -2  -6   11.66    0.56
  -4  -2  -6   12.51    0.64
   4  -2   6   11.91    0.62
   4   2   7    0.75    0.32
  -4   2  -7    0.60    0.09
   4   2   7    0.88    0.11
  -4   2  -7    0.65    0.21
  -4   2  -7    0.57    0.09
   4   2   7    0.85    0.18
   4   2   7    0.70    0.11
  -4  -2  -7    0.88    0.15
   4  -2   7    0.65    0.12
  -4  -2  -7    0.63    0.10
   4  -2   7    1.07    0.21
   4  -2   7    0.61    0.29
  -4   2  -8    2.98    0.18
   4   2   8    2.84    0.29
  -4   2  -8    3.19    0.36
   4   2   8    4.00    0.57
  -4   2  -8    2.41    0.35
   4   2   8    3.28    0.21
  -4   2  -8    2.86    0.19
   4   2   8    3.53    0.22
   4  -2   8    2.94    0.22
   4  -2   8    3.16    0.32
  -4  -2  -8    3.42    0.26
  -4  -2  -8    2.88    0.22
   4  -2   8    3.03    0.54
   4  -2   8    3.12    0.33
   4   2   9    0.48    0.19
   4  -2   9    0.76    0.38
   4  -2   9    0.23    0.16
  -4  -2  -9    0.50    0.12
   4   2  10    0.19    0.18
   4   2  10    0.28    0.12
  -4   2 -10    0.22    0.09
   4  -2  10   -0.02    0.19
  -4  -2 -10    0.35    0.13
   4  -2  10    0.59    0.46
  -4   2 -11    0.35    0.11
   4   2  11    0.80    0.24
  -4  -2 -11    0.54    0.17
   4  -2  11    0.33    0.26
   4   3 -11    0.08    0.12
  -4  -3  11   -0.13    0.24
  -4   3  10    0.45    0.11
   4   3 -10    0.46    0.11
  -4   3  10    0.70    0.25
  -4   3  10    0.17    0.11
  -4   3  10    0.43    0.13
  -4  -3  10   -0.31    0.49
  -4  -3  10    0.25    0.22
  -4   3   9    0.17    0.11
   4   3  -9    0.27    0.10
  -4   3   9    0.35    0.10
   4   3  -9    0.52    0.19
  -4   3   9    0.43    0.21
  -4   3   9    0.12    0.10
  -4  -3   9   -0.06    0.40
  -4  -3   9    0.21    0.18
  -4   3   8    0.31    0.08
   4   3  -8    0.27    0.09
   4   3  -8    0.30    0.17
  -4   3   8    0.33    0.09
  -4   3   8    0.29    0.08
  -4   3   8    0.44    0.18
   4   3  -8    0.32    0.07
  -4   3   8    0.45    0.13
  -4  -3   8    0.07    0.35
  -4  -3   8    0.29    0.15
  -4   3   7    2.67    0.16
   4   3  -7    2.96    0.19
  -4   3   7    2.73    0.22
   4   3  -7    2.51    0.31
  -4   3   7    2.85    0.24
  -4   3   7    2.57    0.32
   4   3  -7    3.04    0.28
   4   3  -7    2.86    0.19
  -4   3   7    2.97    0.19
  -4  -3   7    2.29    0.47
   4   3  -6    8.56    0.42
   4   3  -6    7.94    0.50
  -4   3   6    7.88    0.46
   4   3  -6    8.54    0.44
   4   3  -6    8.01    0.52
   4   3  -6    7.97    0.47
  -4   3   6    8.17    0.38
  -4   3   6    7.94    0.59
  -4   3   6    7.98    0.39
   4   3  -6    8.12    0.44
   4  -3  -6    8.65    0.54
  -4  -3   6    7.32    0.50
  -4   3   5    0.74    0.15
  -4   3   5    1.01    0.24
   4   3  -5    1.04    0.12
  -4   3   5    1.21    0.11
   4   3  -5    1.18    0.12
   4   3  -5    0.98    0.19
  -4   3   5    1.50    0.23
   4   3  -5    0.87    0.13
   4   3  -5    1.28    0.18
  -4   3   5    1.15    0.09
  -4   3   5    1.02    0.12
   4   3  -5    1.09    0.12
  -4  -3   5    1.40    0.30
  -4  -3   5    1.28    0.17
   4   3  -4    7.24    0.38
   4   3  -4    6.35    0.38
  -4   3   4    6.41    0.66
   4   3  -4    7.10    0.38
  -4   3   4    6.32    0.39
  -4   3   4    6.67    0.32
  -4   3   4    6.99    0.33
   4   3  -4    6.59    0.56
  -4   3   4    6.94    0.38
   4   3  -4    6.71    0.43
  -4   3   4    6.86    0.50
   4   3  -4    6.84    0.41
  -4  -3   4    5.87    0.35
  -4  -3   4    6.44    0.41
   4  -3  -4    7.27    0.47
  -4   3   3   19.56    1.16
   4   3  -3   19.78    1.04
   4   3  -3   20.49    0.94
   4   3  -3   19.94    1.31
   4   3  -3   20.85    1.10
  -4   3   3   19.73    1.37
  -4   3   3   21.06    0.92
  -4   3   3   20.15    1.06
  -4   3   3   20.91    1.09
   4   3  -3   21.29    1.10
  -4   3   3   20.89    1.05
  -4  -3   3   18.18    1.34
  -4  -3   3   20.15    1.05
   4  -3  -3   22.18    1.40
   4  -3  -3   20.47    1.06
  -4  -3   3   18.92    0.93
   4  -3  -3   20.59    1.16
   4   3  -2    4.75    0.31
  -4   3   2    4.92    0.29
   4   3  -2    4.39    0.30
   4   3  -2    4.79    0.29
  -4   3   2    5.13    0.25
   4   3  -2    4.79    0.44
  -4   3   2    4.87    0.37
   4   3  -2    5.13    0.27
  -4   3   2    4.29    0.51
  -4  -3   2    4.77    0.29
   4  -3  -2    4.87    0.25
   4  -3  -2    4.71    0.28
   4  -3  -2    5.09    0.51
  -4  -3   2    4.49    0.27
  -4  -3   2    4.61    0.49
   4  -3  -2    5.02    0.30
   4  -3  -2    5.09    0.37
  -4   3   1    1.74    0.31
  -4   3   1    1.40    0.11
   4   3  -1    1.39    0.14
  -4   3   1    1.38    0.21
   4   3  -1    1.15    0.13
  -4   3   1    1.47    0.13
   4   3  -1    1.37    0.13
  -4  -3   1    1.33    0.13
   4  -3  -1    1.44    0.12
   4  -3  -1    1.56    0.33
   4  -3  -1    1.55    0.21
  -4  -3   1    1.01    0.24
   4  -3  -1    1.47    0.12
  -4  -3   1    1.39    0.14
   4  -3  -1    1.29    0.14
   4   3   0    1.50    0.29
  -4   3   0    1.86    0.14
   4   3   0    1.44    0.14
  -4   3   0    1.62    0.31
  -4   3   0    2.01    0.16
   4   3   0    1.97    0.14
  -4   3   0    1.56    0.23
   4   3   0    1.98    0.15
  -4   3   0    1.86    0.13
   4  -3   0    1.76    0.33
   4  -3   0    1.66    0.14
  -4  -3   0    1.89    0.14
   4  -3   0    1.68    0.23
  -4  -3   0    1.83    0.32
   4  -3   0    1.73    0.14
  -4  -3   0    1.91    0.16
   4  -3   0    1.84    0.15
  -4   3  -1    2.85    0.17
  -4   3  -1    3.01    0.26
  -4   3  -1    2.97    0.19
   4   3   1    3.25    0.37
   4   3   1    2.64    0.19
   4   3   1    2.99    0.18
  -4   3  -1    2.29    0.39
   4   3   1    2.54    0.19
  -4   3  -1    2.79    0.21
   4  -3   1    2.80    0.29
   4  -3   1    2.55    0.40
  -4  -3  -1    2.72    0.37
  -4  -3  -1    2.82    0.20
   4  -3   1    2.69    0.20
   4  -3   1    2.91    0.18
  -4  -3  -1    2.84    0.19
   4  -3   1    2.90    0.20
  -4   3  -2    0.30    0.06
   4   3   2    0.38    0.07
  -4   3  -2    0.30    0.12
  -4   3  -2    0.28    0.06
   4   3   2    0.29    0.07
   4   3   2    0.01    0.22
  -4   3  -2    0.14    0.22
  -4   3  -2    0.30    0.09
   4   3   2    0.24    0.06
   4  -3   2    0.43    0.15
   4  -3   2    0.27    0.08
   4  -3   2    0.24    0.07
  -4  -3  -2    0.38    0.22
   4  -3   2    0.33    0.08
   4  -3   2    0.16    0.21
  -4  -3  -2    0.33    0.08
   4   3   3    9.23    0.44
  -4   3  -3    8.71    0.53
   4   3   3    7.41    0.69
   4   3   3    8.38    0.42
  -4   3  -3    9.07    0.54
   4   3   3    8.98    0.49
  -4   3  -3    8.18    0.70
  -4   3  -3    9.49    0.48
  -4   3  -3    9.18    0.43
   4   3   3    8.46    0.48
   4  -3   3    8.50    0.44
  -4  -3  -3    8.85    0.71
   4  -3   3    9.16    0.50
  -4  -3  -3    9.40    0.50
   4  -3   3    9.13    0.52
   4  -3   3    8.28    0.72
   4  -3   3    9.55    0.59
   4   3   4   15.07    0.77
   4   3   4   14.70    0.83
  -4   3  -4   14.72    0.74
  -4   3  -4   14.10    0.80
  -4   3  -4   13.13    1.00
  -4   3  -4   14.75    0.66
   4   3   4   13.00    1.02
   4   3   4   13.95    0.68
  -4   3  -4   14.52    0.83
   4   3   4   14.36    0.76
  -4  -3  -4   15.18    0.78
   4  -3   4   12.81    1.03
  -4  -3  -4   14.42    1.02
   4  -3   4   14.05    0.76
   4  -3   4   13.92    0.80
   4   3   5    7.56    0.54
  -4   3  -5    8.07    0.42
   4   3   5    7.54    0.44
  -4   3  -5    7.46    0.49
  -4   3  -5    8.27    0.39
  -4   3  -5    7.96    0.66
   4   3   5    7.71    0.40
   4   3   5    7.39    0.69
   4  -3   5    6.25    0.68
   4  -3   5    7.79    0.45
   4  -3   5    8.15    0.54
   4  -3   5    7.38    0.49
  -4  -3  -5    8.19    0.46
   4   3   6   23.49    1.03
   4   3   6   19.22    1.49
  -4   3  -6   22.18    1.01
  -4   3  -6   22.22    1.23
   4   3   6   21.02    1.28
  -4   3  -6   23.03    1.25
   4   3   6   21.19    1.37
  -4   3  -6   23.19    1.12
   4   3   6   23.38    1.19
   4  -3   6   22.50    1.28
   4  -3   6   19.47    1.52
  -4  -3  -6   23.58    1.16
   4  -3   6   21.86    1.14
   4   3   7    2.64    0.61
  -4   3  -7    1.51    0.24
  -4   3  -7    1.25    0.13
  -4   3  -7    1.59    0.14
   4   3   7    1.20    0.27
   4   3   7    1.73    0.20
   4  -3   7    1.29    0.24
  -4  -3  -7    1.55    0.21
   4  -3   7    1.74    0.43
  -4   3  -8    0.55    0.10
   4   3   8    0.65    0.13
  -4   3  -8    0.48    0.23
   4   3   8    0.33    0.21
   4  -3   8    0.55    0.21
   4  -3   8    1.39    0.44
   4   3   9   -0.08    0.13
   4   3   9    0.22    0.22
   4  -3   9    0.31    0.51
   4   3  10    0.36    0.16
   4   3  10    0.13    0.20
   4   3  10    0.71    0.19
  -4   3 -10    0.29    0.11
   4  -3  10   -0.24    0.25
   4  -3  10    1.17    0.60
  -4   4  10    0.35    0.16
  -4   4  10    0.28    0.31
  -4   4  10    0.45    0.18
  -4  -4  10    0.32    0.29
  -4  -4  10    0.67    0.72
  -4   4   9    0.23    0.15
  -4   4   9    0.05    0.26
   4   4  -9   -0.18    0.12
  -4   4   9    0.32    0.13
  -4   4   9    0.10    0.12
  -4  -4   9    0.52    0.60
  -4  -4   9   -0.16    0.23
   4   4  -8    0.52    0.12
  -4   4   8    0.68    0.16
  -4   4   8    0.60    0.13
   4   4  -8    0.39    0.12
   4   4  -8    0.81    0.25
  -4   4   8    0.42    0.25
  -4   4   8    0.51    0.13
  -4  -4   8    0.45    0.52
  -4   4   7    0.02    0.21
   4   4  -7    0.04    0.10
   4   4  -7    0.15    0.20
  -4   4   7    0.03    0.09
   4  -4  -7    0.36    0.20
  -4  -4   7    0.70    0.46
  -4   4   6    1.94    0.15
   4   4  -6    2.28    0.30
   4   4  -6    1.79    0.21
  -4   4   6    2.28    0.35
  -4   4   6    1.79    0.20
   4   4  -6    1.98    0.20
   4   4  -6    2.20    0.20
   4   4  -6    1.44    0.31
  -4   4   6    2.04    0.18
  -4  -4   6    3.32    0.67
   4   4  -5    6.99    0.39
   4   4  -5    6.67    0.36
  -4   4   5    6.03    0.38
  -4   4   5    5.21    0.52
   4   4  -5    6.93    0.45
   4   4  -5    6.55    0.39
   4   4  -5    6.24    0.46
  -4   4   5    6.28    0.32
  -4   4   5    6.51    0.34
  -4  -4   5    6.37    0.46
  -4  -4   5    5.80    0.77
   4  -4  -5    5.16    0.46
   4   4  -4    1.44    0.17
   4   4  -4    1.79    0.18
   4   4  -4    1.74    0.25
   4   4  -4    2.00    0.23
   4   4  -4    1.87    0.18
  -4   4   4    1.73    0.15
  -4   4   4    1.89    0.16
  -4   4   4    1.71    0.18
   4  -4  -4    1.76    0.30
  -4  -4   4    2.00    0.27
  -4  -4   4    2.20    0.46
  -4   4   3   17.41    0.94
  -4   4   3   16.87    0.91
  -4   4   3   17.65    0.80
   4   4  -3   17.53    0.95
   4   4  -3   17.32    0.82
   4   4  -3   17.07    0.96
   4   4  -3   17.11    0.91
  -4  -4   3   14.63    1.23
   4  -4  -3   18.22    1.30
   4  -4  -3   15.55    0.80
   4  -4  -3   18.57    1.04
   4   4  -2    0.39    0.10
   4   4  -2    0.40    0.11
  -4   4   2    0.43    0.09
   4   4  -2    0.35    0.10
  -4   4   2    0.59    0.12
   4   4  -2    0.31    0.12
  -4   4   2    0.35    0.20
  -4   4   2    0.35    0.09
   4  -4  -2    0.59    0.32
  -4  -4   2   -0.09    0.24
   4  -4  -2    0.29    0.10
  -4   4   1    6.57    0.53
  -4   4   1    6.33    0.43
  -4   4   1    7.33    0.37
   4   4  -1    7.42    0.39
   4   4  -1    7.17    0.43
   4   4  -1    7.48    0.43
  -4   4   1    7.00    0.42
   4   4  -1    7.08    0.44
   4  -4  -1    7.29    0.38
   4  -4  -1    6.70    0.73
   4  -4  -1    7.45    0.53
  -4  -4   1    6.73    0.69
   4   4   0    0.65    0.11
  -4   4   0    1.02    0.16
  -4   4   0    0.57    0.10
   4   4   0    0.67    0.12
  -4   4   0    0.65    0.19
   4   4   0    0.84    0.12
  -4   4   0    0.80    0.13
   4   4   0    0.72    0.14
   4  -4   0    0.49    0.12
   4  -4   0    0.62    0.20
   4  -4   0    0.80    0.33
  -4  -4   0    0.83    0.33
   4   4   1    0.46    0.10
  -4   4  -1    0.35    0.17
  -4   4  -1    0.42    0.09
   4   4   1    0.37    0.10
   4   4   1    0.45    0.09
  -4   4  -1    0.36    0.08
   4  -4   1    0.42    0.32
  -4  -4  -1    0.57    0.30
   4   4   2    1.41    0.16
  -4   4  -2    1.36    0.15
   4   4   2    1.36    0.13
  -4   4  -2    1.23    0.19
  -4   4  -2    1.54    0.15
   4   4   2    1.32    0.16
  -4  -4  -2    1.56    0.39
   4  -4   2    1.59    0.30
   4  -4   2    1.54    0.40
  -4   4  -3    1.34    0.21
   4   4   3    1.72    0.17
  -4   4  -3    1.66    0.16
   4   4   3    1.73    0.17
  -4   4  -3    1.59    0.15
   4  -4   3    1.86    0.44
  -4  -4  -3    1.81    0.42
   4  -4   3    1.62    0.28
  -4   4  -4    1.40    0.14
   4   4   4    1.49    0.18
  -4   4  -4    1.40    0.24
  -4   4  -4    1.23    0.15
  -4   4  -4    1.00    0.18
   4   4   4    1.20    0.17
   4   4   4    1.33    0.12
  -4  -4  -4    1.17    0.41
   4  -4   4    1.63    0.28
   4  -4   4    1.42    0.44
   4   4   5    0.36    0.09
  -4   4  -5    0.05    0.16
   4   4   5    0.26    0.25
   4   4   5    0.22    0.11
   4   4   5    0.34    0.11
  -4   4  -5    0.14    0.09
  -4   4  -5    0.33    0.09
  -4   4  -5    0.21    0.24
   4  -4   5    0.52    0.24
  -4  -4  -5    0.31    0.35
   4   4   6   -0.01    0.10
   4   4   6    0.18    0.11
   4   4   6    0.02    0.22
  -4   4  -6   -0.09    0.18
  -4   4  -6    0.05    0.09
  -4   4  -6    0.08    0.09
   4  -4   6    0.21    0.25
   4  -4   6   -0.20    0.41
   4   4   7    1.65    0.40
  -4   4  -7    1.67    0.17
   4   4   7    1.45    0.23
   4   4   7    1.50    0.20
  -4   4  -7    1.16    0.25
   4   4   7    1.24    0.20
  -4   4  -7    1.66    0.16
   4  -4   7    1.50    0.55
   4  -4   7    1.48    0.33
  -4   4  -8    0.08    0.10
   4   4   8    0.04    0.14
   4   4   8   -0.06    0.14
   4   4   8    0.30    0.15
   4   4   8   -0.05    0.28
   4  -4   8    0.48    0.28
   4  -4   8    0.41    0.57
   4   4   9    0.79    0.19
  -4   4  -9    0.63    0.13
   4   4   9    1.26    0.22
   4  -4   9    1.15    0.69
   4   5  -8    3.60    0.63
   4   5  -7    0.68    0.27
   4   5  -7   -0.15    0.15
   4   5  -7    0.01    0.14
  -4   5   7   -0.14    0.14
  -4   5   7    0.40    0.31
  -4   5   7    0.35    0.14
  -4   5   6    0.25    0.13
   4   5  -6    0.11    0.14
  -4   5   6    0.14    0.27
   4   5  -6    0.37    0.25
  -4   5   6    0.02    0.12
   4   5  -6    0.18    0.14
   4  -5  -6    0.31    0.23
  -4  -5   6    0.10    0.51
  -4   5   5    1.75    0.22
   4   5  -5    2.56    0.37
   4   5  -5    1.53    0.24
  -4   5   5    1.56    0.22
  -4   5   5    1.70    0.40
   4   5  -5    1.76    0.22
  -4   5   5    1.86    0.22
   4  -5  -5    1.70    0.34
  -4  -5   5    1.66    0.58
  -4  -5   5    1.27    0.32
  -4   5   4    0.01    0.10
  -4   5   4    0.27    0.17
   4   5  -4   -0.15    0.12
   4   5  -4   -0.07    0.12
  -4   5   4    0.08    0.11
   4   5  -4    0.02    0.19
  -4   5   4    0.13    0.13
   4  -5  -4    0.14    0.23
  -4  -5   4   -0.31    0.45
   4  -5  -4    0.02    0.44
  -4   5   3    0.16    0.11
   4   5  -3    0.21    0.12
  -4   5   3    0.00    0.16
   4   5  -3   -0.02    0.12
   4   5  -3    0.05    0.16
  -4   5   3    0.14    0.12
  -4  -5   3    0.32    0.46
   4  -5  -3    0.27    0.45
   4   5  -2    2.42    0.28
  -4   5   2    2.21    0.21
  -4   5   2    2.20    0.24
  -4   5   2    1.91    0.21
   4   5  -2    2.47    0.23
   4   5  -2    2.41    0.24
  -4   5   2    2.40    0.29
   4  -5  -2    1.86    0.53
   4  -5  -2    1.80    0.31
  -4  -5   2    1.87    0.50
   4   5  -1    3.47    0.29
   4   5  -1    3.23    0.28
   4   5  -1    3.27    0.27
  -4   5   1    2.64    0.29
  -4   5   1    3.19    0.26
  -4   5   1    3.70    0.26
  -4  -5   1    3.39    0.69
   4  -5  -1    4.03    0.72
   4  -5  -1    2.63    0.41
   4   5   0    2.11    0.24
   4   5   0    2.29    0.23
   4   5   0    2.13    0.23
  -4   5   0    2.07    0.21
  -4   5   0    1.91    0.19
   4  -5   0    1.96    0.40
  -4  -5   0    2.81    0.64
   4  -5   0    2.26    0.58
   4   5   1    0.18    0.11
   4   5   1    0.37    0.14
   4   5   1    0.07    0.12
  -4   5  -1    0.13    0.10
  -4   5  -1    0.10    0.09
   4   5   1   -0.01    0.10
  -4  -5  -1    0.36    0.43
   4  -5   1    0.18    0.24
   4   5   2    0.52    0.14
  -4   5  -2    0.35    0.11
  -4   5  -2    0.33    0.10
   4   5   2    0.49    0.11
   4   5   2    0.32    0.12
   4   5   2    0.40    0.14
   4  -5   2    0.39    0.29
   4  -5   2    0.38    0.47
  -4   5  -3    0.89    0.17
  -4   5  -3    0.51    0.18
   4   5   3    0.78    0.16
  -4   5  -3    0.87    0.14
   4   5   3    0.87    0.16
   4   5   3    0.90    0.16
  -4  -5  -3    0.81    0.56
   4  -5   3    0.96    0.29
   4  -5   3    0.83    0.50
   4   5   4    3.62    0.29
   4   5   4    4.42    0.26
  -4   5  -4    3.79    0.27
   4   5   4    3.41    0.31
   4   5   4    4.00    0.34
  -4   5  -4    4.05    0.30
   4  -5   4    3.96    0.58
  -4  -5  -4    3.71    0.70
   4  -5   4    3.89    0.86
  -4   5  -5    0.62    0.14
   4   5   5    0.97    0.17
  -4   5  -5    0.63    0.14
   4   5   5    0.82    0.18
   4  -5   5    0.07    0.34
  -4  -5  -5    0.53    0.55
   4  -5   5    1.15    0.56
  -4   5  -6    2.52    0.38
   4   5   6    2.52    0.56
   4   5   6    3.60    0.31
   4   5   6    3.07    0.33
  -4   5  -6    2.99    0.27
  -4   5  -6    2.86    0.25
   4  -5   6    4.23    0.66
   4  -5   6    1.90    0.69
  -4   5  -7    0.03    0.13
   4  -5   7   -0.77    0.68
  -4   6   3    0.21    0.17
  -4   6   3    0.63    0.28
   4  -6  -3    0.10    0.33
   4  -6  -3   -0.10    0.62
  -4  -6   3    0.43    0.69
   4   6  -2    1.06    0.19
  -4   6   2    0.88    0.19
  -4   6   2    0.87    0.17
  -4   6   2    0.86    0.23
   4   6  -2    0.90    0.20
  -4  -6   2    1.37    0.65
   4  -6  -2    0.84    0.35
   4  -6  -2    1.35    0.68
   4   6  -1    1.88    0.29
  -4   6   1    1.26    0.19
  -4   6   1    1.34    0.23
   4   6  -1    1.88    0.29
  -4   6   1    1.56    0.28
  -4  -6   1    1.59    0.67
   4  -6  -1    2.34    0.70
   4   6   0    0.93    0.18
   4   6   0    0.88    0.20
  -4   6   0    0.87    0.18
  -4   6   0    1.26    0.22
  -4  -6   0    1.43    0.71
   4  -6   0    1.64    0.67
   4  -6   0    0.37    0.34
  -4   6  -1    2.40    0.27
  -4   6  -1    1.97    0.26
   4   6   1    1.51    0.28
   4   6   1    2.38    0.31
   4  -6   1    2.15    0.46
   4  -6   1    1.81    0.71
  -4   6  -2    0.62    0.16
  -4   6  -2    0.36    0.16
   4   6   2    0.43    0.19
   4   6   2    0.36    0.18
  -4  -6  -2    0.45    0.68
   4  -6   2    1.26    0.70
   4  -6   2    0.77    0.43
  -5   0  13   -0.38    0.46
   5   0 -13   -0.02    0.13
  -5   0  12    0.61    0.38
   5   0 -12    0.50    0.11
  -5   0  11    0.17    0.12
  -5   0  11   -0.07    0.29
   5   0 -11    0.11    0.08
   5   0 -10    3.24    0.29
   5   0 -10    3.39    0.19
  -5   0  10    3.88    0.42
  -5   0  10    3.46    0.28
  -5   0  10    2.75    0.26
  -5   0   9   -0.12    0.09
   5   0  -9   -0.11    0.10
  -5   0   9    0.00    0.10
  -5   0   9    0.05    0.08
  -5   0   9   -0.14    0.18
   5   0  -9    0.00    0.05
  -5   0   8   74.13    3.90
   5   0  -8   70.73    4.39
   5   0  -8   77.47    3.23
  -5   0   8   75.13    3.84
   5   0  -8   74.34    3.83
  -5   0   8   73.03    3.24
  -5   0   7    0.03    0.05
   5   0  -7   -0.01    0.07
  -5   0   7    0.00    0.07
   5   0  -7    0.00    0.06
  -5   0   7    0.09    0.12
   5   0  -7    0.03    0.04
  -5   0   6   20.64    1.14
   5   0  -6   20.23    1.12
  -5   0   6   20.57    0.94
   5   0  -6   21.47    1.06
  -5   0   6   20.87    1.13
  -5   0   6   20.32    1.18
   5   0  -6   22.92    1.30
   5   0  -6   22.60    0.93
   5   0  -5   -0.04    0.07
  -5   0   5    0.02    0.03
   5   0  -5    0.04    0.05
  -5   0   5    0.04    0.05
  -5   0   5    0.02    0.08
  -5   0   5   -0.01    0.02
  -5   0   5    0.02    0.04
  -5   0   5    0.02    0.07
   5   0  -5   -0.01    0.02
   5   0  -4  161.15    8.52
  -5   0   4  155.07    7.06
  -5   0   4  180.63    8.04
   5   0  -4  163.00    8.04
   5   0  -4  179.47    9.51
  -5   0   4  154.61    8.34
   5   0  -4  157.02    8.34
   5   0  -4  161.38    7.06
  -5   0   4  154.48    8.53
   5   0  -3   -0.02    0.04
  -5   0   3    0.02    0.05
   5   0  -3   -0.02    0.04
   5   0  -3    0.01    0.01
  -5   0   3   -0.01    0.02
  -5   0   3   -0.01    0.03
   5   0  -3   -0.01    0.01
  -5   0   3    0.02    0.02
  -5   0   2  442.62   19.57
   5   0  -2  415.38   19.57
   5   0  -2  360.39   20.72
   5   0  -2  399.05   20.32
  -5   0   2  384.01   20.73
   5   0  -2  429.58   23.16
  -5   0   2  383.77   17.18
  -5   0   2  376.20   20.33
   5   0  -2  378.49   17.19
  -5   0   1   -0.01    0.04
   5   0  -1    0.06    0.04
  -5   0   1    0.03    0.04
   5   0  -1   -0.03    0.03
  -5   0   1   -0.02    0.01
   5   0  -1   -0.06    0.04
   5   0  -1    0.01    0.01
   5   0  -1    0.01    0.01
  -5   0   1   -0.03    0.03
   5   0  -1    0.00    0.01
  -5   0   0   92.33    4.76
  -5   0   0   92.29    4.03
   5   0   0   93.37    4.02
  -5   0   0   92.74    4.85
   5   0   0   89.49    5.40
   5   0   0   92.06    4.76
   5   0   0   96.37    4.85
  -5   0  -1    0.03    0.03
   5   0   1    0.00    0.01
   5   0   1    0.01    0.02
  -5   0  -1    0.00    0.02
   5   0   1   -0.03    0.04
  -5   0  -1   -0.01    0.04
   5   0   1    0.00    0.04
  -5   0  -2    5.81    0.28
   5   0   2    5.35    0.32
  -5   0  -2    5.26    0.25
   5   0   2    5.24    0.24
   5   0   2    4.96    0.31
  -5   0  -3   -0.02    0.02
   5   0   3   -0.02    0.04
   5   0   3   -0.01    0.02
   5   0   3    0.00    0.02
  -5   0  -3    0.02    0.04
   5   0   3    0.13    0.05
  -5   0  -4    6.58    0.31
  -5   0  -4    6.81    0.35
  -5   0  -4    6.80    0.39
   5   0   4    7.40    0.35
  -5   0  -4    6.34    0.40
   5   0   4    6.15    0.31
   5   0   4    6.83    0.39
   5   0   4    6.61    0.40
   5   0   5    0.06    0.04
   5   0   5    0.07    0.03
  -5   0  -5    0.05    0.04
   5   0   5    0.08    0.07
   5   0   5    0.00    0.07
  -5   0  -5    0.03    0.03
  -5   0  -5    0.05    0.08
   5   0   6    1.61    0.18
  -5   0  -6    1.96    0.12
  -5   0  -6    1.87    0.20
   5   0   6    1.90    0.12
  -5   0  -6    1.81    0.12
  -5   0  -6    1.61    0.15
   5   0   6    1.46    0.11
   5   0   6    1.63    0.16
   5   0   7   -0.05    0.07
  -5   0  -7   -0.03    0.05
   5   0   7   -0.02    0.04
  -5   0  -7    0.00    0.09
  -5   0  -7   -0.11    0.12
   5   0   8    0.68    0.16
  -5   0  -8    0.65    0.18
   5   0   8    0.74    0.14
   5   0   8    0.59    0.09
  -5   0  -9    0.06    0.08
   5   0   9   -0.02    0.06
   5   0   9   -0.10    0.16
   5   0   9   -0.15    0.13
  -5   0  -9    0.01    0.07
   5   0  10    3.04    0.36
  -5   0 -10    2.47    0.20
  -5   0 -11    0.32    0.12
  -5   1  13   -0.03    0.42
   5   1 -13   -0.12    0.13
  -5  -1  13   -0.05    0.58
  -5   1  12   -0.08    0.33
   5   1 -12   -0.08    0.10
  -5  -1  12    0.31    0.22
  -5  -1  12    0.07    0.45
   5  -1 -12   -0.02    0.11
   5   1 -11    2.99    0.21
  -5   1  11    3.82    0.29
   5  -1 -11    3.27    0.22
  -5  -1  11    4.63    0.59
  -5   1  10    0.00    0.10
  -5   1  10   -0.02    0.10
   5   1 -10    0.01    0.07
  -5   1  10    0.07    0.09
  -5  -1  10    0.32    0.30
   5  -1 -10   -0.03    0.07
   5   1  -9    8.60    0.41
  -5   1   9    8.55    0.42
  -5   1   9    8.90    0.44
  -5  -1   9    8.95    0.69
  -5  -1   9    8.73    0.54
   5  -1  -9    8.80    0.41
   5  -1  -9    8.36    0.49
  -5  -1   9    8.86    0.53
  -5   1   8    5.52    0.33
   5   1  -8    5.37    0.26
  -5   1   8    5.08    0.26
  -5   1   8    5.10    0.33
  -5   1   8    5.01    0.28
  -5  -1   8    5.29    0.30
  -5  -1   8    5.06    0.48
   5  -1  -8    5.18    0.26
   5  -1  -8    5.08    0.31
  -5  -1   8    5.39    0.33
   5   1  -7    0.54    0.12
   5   1  -7    0.65    0.11
   5   1  -7    0.77    0.18
   5   1  -7    0.79    0.08
  -5   1   7    0.81    0.08
  -5   1   7    1.09    0.22
  -5   1   7    0.80    0.07
  -5   1   7    0.76    0.17
  -5  -1   7    0.71    0.11
  -5  -1   7    0.82    0.21
   5  -1  -7    0.70    0.16
   5  -1  -7    0.73    0.11
   5  -1  -7    0.70    0.07
  -5  -1   7    0.60    0.10
  -5  -1   7    0.75    0.15
  -5  -1   7    0.79    0.15
   5   1  -6    1.09    0.08
  -5   1   6    0.93    0.19
  -5   1   6    1.09    0.11
  -5   1   6    0.92    0.08
  -5   1   6    1.04    0.07
  -5  -1   6    1.09    0.17
   5  -1  -6    1.12    0.13
  -5  -1   6    0.87    0.10
   5  -1  -6    1.16    0.07
  -5  -1   6    0.86    0.14
   5  -1  -6    0.84    0.18
  -5  -1   6    0.98    0.22
  -5  -1   6    0.92    0.10
   5   1  -5   26.05    1.12
   5   1  -5   22.85    1.01
  -5   1   5   21.71    1.27
   5   1  -5   22.22    1.21
  -5   1   5   23.06    0.99
  -5   1   5   25.07    1.37
  -5   1   5   23.88    1.13
  -5   1   5   21.83    1.19
  -5  -1   5   22.92    1.21
   5  -1  -5   21.38    1.25
  -5  -1   5   21.73    1.21
   5  -1  -5   21.99    1.19
   5  -1  -5   23.17    1.14
   5  -1  -5   19.82    1.38
  -5  -1   5   22.07    1.40
   5  -1  -5   23.59    0.99
  -5  -1   5   21.60    1.01
  -5  -1   5   22.82    1.24
  -5   1   4   25.14    1.37
  -5   1   4   25.48    1.50
   5   1  -4   27.87    1.24
   5   1  -4   24.95    1.10
  -5   1   4   25.93    1.24
  -5   1   4   23.88    1.30
  -5   1   4   25.94    1.08
  -5  -1   4   24.76    1.34
   5  -1  -4   25.06    1.37
  -5  -1   4   24.13    1.11
   5  -1  -4   22.60    1.50
  -5  -1   4   25.49    1.32
   5  -1  -4   24.15    1.31
   5  -1  -4   25.03    1.09
  -5  -1   4   23.85    1.31
   5  -1  -4   25.46    1.25
  -5  -1   4   23.69    1.24
  -5  -1   4   25.21    1.52
   5   1  -3   69.58    2.99
  -5   1   3   68.33    3.64
  -5   1   3   67.15    4.03
   5   1  -3   75.01    3.38
   5   1  -3   69.86    3.54
  -5   1   3   69.13    3.53
  -5   1   3   71.12    3.39
  -5  -1   3   68.90    4.05
   5  -1  -3   69.94    3.40
  -5  -1   3   67.14    3.54
   5  -1  -3   65.61    3.63
  -5  -1   3   69.64    3.60
   5  -1  -3   67.64    3.53
   5  -1  -3   62.85    4.03
  -5  -1   3   67.07    3.58
   5   1  -2  172.77    8.84
   5   1  -2  182.44    8.53
   5   1  -2  191.38   10.09
  -5   1   2  177.26    8.56
  -5   1   2  177.44   10.12
  -5   1   2  163.55   10.10
  -5   1   2  163.50    8.84
   5   1  -2  171.80    7.50
  -5   1   2  166.60    9.03
   5  -1  -2  168.23    9.04
  -5  -1   2  171.02    7.49
  -5  -1   2  180.74    8.57
   5  -1  -2  170.50    8.84
   5  -1  -2  171.01    8.56
  -5  -1   2  167.58    9.00
  -5  -1   2  171.14   10.08
  -5  -1   2  168.51    9.00
  -5   1   1    1.63    0.10
   5   1  -1    1.71    0.10
   5   1  -1    1.78    0.15
  -5   1   1    1.62    0.15
  -5   1   1    1.50    0.14
  -5   1   1    1.73    0.14
  -5   1   1    1.64    0.19
   5   1  -1    1.59    0.12
  -5   1   1    1.78    0.08
  -5  -1   1    1.76    0.10
   5  -1  -1    1.72    0.13
  -5  -1   1    1.73    0.10
   5  -1  -1    1.65    0.08
   5  -1  -1    1.56    0.15
   5  -1  -1    1.73    0.11
  -5   1   0    1.00    0.12
  -5   1   0    1.09    0.15
   5   1   0    1.16    0.08
  -5   1   0    1.19    0.06
   5   1   0    1.14    0.10
   5   1   0    1.20    0.08
   5   1   0    1.30    0.12
  -5   1   0    1.21    0.08
  -5  -1   0    1.21    0.08
   5  -1   0    1.05    0.10
  -5  -1   0    1.04    0.13
   5  -1   0    1.10    0.13
   5  -1   0    1.14    0.08
   5  -1   0    1.20    0.07
   5  -1   0    1.25    0.17
   5   1   1   44.05    2.30
   5   1   1   45.14    1.94
   5   1   1   43.65    2.62
   5   1   1   47.16    2.20
  -5   1  -1   45.91    2.32
  -5   1  -1   44.36    1.94
  -5   1  -1   40.70    2.64
  -5   1  -1   45.76    2.20
  -5   1  -1   44.22    2.36
   5  -1   1   44.89    2.31
  -5  -1  -1   45.68    2.21
   5  -1   1   44.55    2.37
   5  -1   1   46.16    1.94
   5  -1   1   44.36    2.65
  -5  -1  -1   43.59    1.95
  -5  -1  -1   40.74    2.63
   5  -1   1   45.54    2.21
  -5  -1  -1   44.17    2.29
  -5   1  -2   13.98    0.68
   5   1   2   14.61    0.68
  -5   1  -2   11.69    0.84
   5   1   2   13.00    0.82
   5   1   2   13.83    0.61
  -5   1  -2   14.50    0.60
  -5   1  -2   13.80    0.74
   5   1   2   12.84    0.73
  -5   1  -2   13.94    0.75
   5   1   2   13.88    0.73
  -5  -1  -2   11.89    0.83
   5  -1   2   13.82    0.61
  -5  -1  -2   13.61    0.72
   5  -1   2   13.75    0.69
   5  -1   2   13.07    0.85
   5  -1   2   13.78    0.77
   5  -1   2   14.21    0.73
  -5  -1  -2   13.62    0.72
  -5  -1  -2   13.50    0.61
  -5  -1  -2   13.69    0.69
  -5   1  -3    6.10    0.28
   5   1   3    6.25    0.31
  -5   1  -3    5.88    0.35
   5   1   3    5.56    0.34
   5   1   3    5.90    0.34
  -5   1  -3    5.41    0.40
  -5   1  -3    6.09    0.31
   5   1   3    5.93    0.28
  -5   1  -3    5.70    0.36
  -5  -1  -3    6.26    0.33
   5  -1   3    5.63    0.31
   5  -1   3    6.10    0.35
   5  -1   3    5.62    0.37
  -5  -1  -3    5.87    0.31
  -5  -1  -3    6.01    0.28
   5  -1   3    5.54    0.42
   5  -1   3    5.86    0.28
  -5  -1  -3    5.71    0.33
  -5   1  -4    6.80    0.41
  -5   1  -4    6.53    0.45
   5   1   4    6.73    0.32
   5   1   4    7.22    0.39
  -5   1  -4    7.33    0.33
   5   1   4    6.85    0.40
   5   1   4    7.75    0.36
  -5   1  -4    7.60    0.36
  -5   1  -4    6.92    0.42
   5  -1   4    6.76    0.33
  -5  -1  -4    7.23    0.40
   5  -1   4    6.43    0.48
  -5  -1  -4    6.85    0.39
   5  -1   4    6.85    0.37
   5  -1   4    6.82    0.43
   5  -1   4    6.66    0.41
  -5  -1  -4    6.83    0.33
  -5  -1  -4    7.17    0.37
  -5   1  -5    0.19    0.08
  -5   1  -5    0.03    0.04
   5   1   5    0.07    0.07
  -5   1  -5    0.00    0.03
   5   1   5    0.06    0.04
  -5   1  -5   -0.04    0.09
   5   1   5    0.05    0.04
  -5  -1  -5    0.00    0.04
   5  -1   5    0.03    0.04
   5  -1   5    0.02    0.03
   5  -1   5   -0.03    0.06
   5   1   6    2.43    0.15
  -5   1  -6    2.76    0.16
   5   1   6    3.03    0.16
  -5   1  -6    2.35    0.23
   5   1   6    2.43    0.30
  -5   1  -6    2.58    0.15
   5   1   6    2.79    0.22
   5  -1   6    2.96    0.26
  -5  -1  -6    3.04    0.18
   5  -1   6    2.51    0.22
   5  -1   6    2.76    0.32
  -5  -1  -6    2.47    0.20
  -5  -1  -6    3.22    0.21
   5  -1   6    2.63    0.17
  -5  -1  -6    2.31    0.18
   5   1   7    3.99    0.29
   5   1   7    3.80    0.25
  -5   1  -7    3.45    0.20
  -5   1  -7    3.49    0.20
  -5   1  -7    3.68    0.29
   5   1   7    3.55    0.21
  -5  -1  -7    3.75    0.24
   5  -1   7    3.86    0.39
   5  -1   7    4.04    0.31
  -5  -1  -7    3.31    0.21
  -5  -1  -7    3.89    0.28
   5  -1   7    3.41    0.28
   5  -1   7    3.50    0.22
   5   1   8    0.08    0.09
   5   1   8    0.04    0.07
  -5   1  -8    0.04    0.12
   5   1   8   -0.19    0.14
  -5   1  -8   -0.02    0.06
   5   1   8    0.00    0.11
  -5   1  -8   -0.01    0.05
   5  -1   8    0.03    0.12
   5  -1   8   -0.03    0.07
   5  -1   8    0.03    0.13
  -5  -1  -8    0.19    0.14
  -5  -1  -8   -0.13    0.07
   5  -1   8    0.31    0.23
  -5   1  -9   -0.04    0.07
   5   1   9    0.17    0.12
   5   1   9    0.28    0.15
   5  -1   9    0.54    0.29
  -5  -1  -9    0.08    0.10
   5  -1   9    0.10    0.16
  -5  -1  -9    0.01    0.08
   5   1  10    0.63    0.19
   5  -1  10    0.32    0.20
   5  -1  10    0.49    0.35
  -5   1 -11    0.97    0.15
   5   1  11    1.20    0.27
  -5  -1 -11    1.16    0.20
   5  -1  11    1.88    0.37
  -5   2  12    0.51    0.17
  -5   2  12    0.59    0.32
  -5  -2  12    0.62    0.56
   5   2 -11    4.83    0.31
  -5   2  11    5.31    0.39
  -5   2  11    5.95    0.53
   5  -2 -11    5.32    0.32
  -5  -2  11    6.10    0.48
  -5  -2  11    5.05    0.77
  -5   2  10    0.00    0.19
   5   2 -10    0.00    0.08
  -5   2  10    0.15    0.10
  -5   2  10    0.03    0.07
  -5  -2  10    0.14    0.36
  -5  -2  10    0.05    0.16
   5  -2 -10    0.01    0.09
  -5   2   9    0.10    0.08
  -5   2   9    0.03    0.06
  -5   2   9    0.22    0.09
  -5   2   9   -0.02    0.09
  -5   2   9    0.10    0.19
   5   2  -9    0.02    0.07
  -5   2   9   -0.11    0.08
  -5  -2   9   -0.06    0.12
  -5  -2   9    0.05    0.30
   5  -2  -9    0.15    0.08
  -5   2   8   11.08    0.60
  -5   2   8   11.26    0.66
   5   2  -8   10.94    0.66
  -5   2   8   12.03    0.75
  -5   2   8   11.03    0.51
   5   2  -8   11.48    0.54
  -5   2   8   11.29    0.62
  -5   2   8   11.44    0.59
   5  -2  -8   11.27    0.53
  -5  -2   8   10.56    0.86
  -5  -2   8   11.47    0.67
   5   2  -7    1.04    0.07
   5   2  -7    0.77    0.15
  -5   2   7    0.66    0.12
  -5   2   7    0.99    0.11
  -5   2   7    0.88    0.08
   5   2  -7    1.22    0.20
   5   2  -7    0.82    0.17
  -5   2   7    0.85    0.10
  -5   2   7    0.97    0.09
  -5   2   7    1.05    0.19
  -5  -2   7    0.78    0.16
  -5  -2   7    1.09    0.27
  -5  -2   7    1.01    0.17
  -5  -2   7    0.62    0.11
  -5   2   6    1.68    0.20
  -5   2   6    1.24    0.09
   5   2  -6    1.29    0.16
  -5   2   6    1.14    0.32
  -5   2   6    1.39    0.12
   5   2  -6    1.08    0.10
   5   2  -6    1.46    0.12
   5   2  -6    1.44    0.18
   5   2  -6    1.11    0.14
  -5   2   6    1.33    0.08
  -5   2   6    1.18    0.13
  -5   2   6    1.41    0.25
  -5   2   6    1.25    0.12
  -5  -2   6    1.37    0.18
  -5  -2   6    1.17    0.15
  -5  -2   6    1.17    0.13
  -5  -2   6    1.40    0.27
   5  -2  -6    1.46    0.19
  -5   2   5    0.13    0.05
   5   2  -5   -0.01    0.07
   5   2  -5    0.08    0.04
   5   2  -5    0.01    0.05
   5   2  -5    0.02    0.05
   5   2  -5    0.06    0.12
  -5   2   5   -0.06    0.11
  -5   2   5   -0.01    0.05
  -5   2   5   -0.07    0.07
  -5   2   5    0.05    0.02
  -5   2   5   -0.03    0.18
  -5  -2   5    0.08    0.06
  -5  -2   5    0.13    0.05
   5  -2  -5    0.01    0.05
  -5  -2   5    0.06    0.07
  -5  -2   5    0.14    0.16
  -5  -2   5   -0.02    0.05
  -5   2   4    0.01    0.03
   5   2  -4    0.17    0.11
  -5   2   4   -0.18    0.14
   5   2  -4   -0.02    0.04
  -5   2   4    0.04    0.11
  -5   2   4   -0.04    0.04
  -5   2   4    0.04    0.08
   5   2  -4    0.07    0.03
   5   2  -4    0.01    0.05
  -5   2   4    0.06    0.02
  -5   2   4    0.01    0.04
   5  -2  -4    0.00    0.09
  -5  -2   4    0.03    0.05
  -5  -2   4    0.11    0.05
  -5  -2   4    0.08    0.04
  -5  -2   4    0.14    0.14
   5  -2  -4    0.02    0.05
   5  -2  -4    0.04    0.04
   5   2  -3   66.90    3.20
  -5   2   3   67.20    2.81
  -5   2   3   61.34    3.88
  -5   2   3   59.63    3.81
  -5   2   3   66.81    3.21
   5   2  -3   65.63    2.83
   5   2  -3   64.76    3.34
  -5   2   3   65.58    3.33
   5   2  -3   68.24    3.83
  -5   2   3   64.03    2.80
  -5   2   3   62.07    3.44
  -5  -2   3   64.98    3.37
  -5  -2   3   63.97    2.83
   5  -2  -3   65.49    3.44
  -5  -2   3   63.82    3.20
  -5  -2   3   58.52    3.84
  -5  -2   3   63.35    3.34
   5  -2  -3   68.34    3.21
   5  -2  -3   65.06    3.32
  -5   2   2   36.14    1.76
  -5   2   2   36.08    1.84
   5   2  -2   35.49    1.84
  -5   2   2   34.43    1.91
  -5   2   2   36.03    1.54
   5   2  -2   35.60    1.76
  -5   2   2   32.32    2.17
   5   2  -2   35.07    1.56
   5   2  -2   36.03    2.12
   5  -2  -2   37.45    2.19
  -5  -2   2   34.33    1.84
  -5  -2   2   31.77    2.14
   5  -2  -2   35.30    1.54
   5  -2  -2   34.16    1.91
   5  -2  -2   36.72    1.77
   5  -2  -2   36.45    1.83
  -5  -2   2   35.15    1.76
  -5  -2   2   34.71    1.56
   5   2  -1   30.84    1.52
   5   2  -1   30.60    1.36
  -5   2   1   31.41    1.53
   5   2  -1   30.74    1.85
  -5   2   1   27.68    1.88
  -5   2   1   31.00    1.60
  -5   2   1   30.08    1.66
   5   2  -1   30.15    1.59
  -5  -2   1   29.98    1.35
   5  -2  -1   29.79    1.67
   5  -2  -1   31.60    1.59
  -5  -2   1   30.31    1.53
   5  -2  -1   31.70    1.54
   5  -2  -1   32.53    1.91
  -5  -2   1   27.32    1.86
   5  -2  -1   31.52    1.34
  -5   2   0    0.14    0.09
   5   2   0    0.07    0.04
  -5   2   0    0.06    0.03
   5   2   0   -0.01    0.04
   5   2   0    0.02    0.05
  -5   2   0    0.08    0.04
  -5   2   0    0.00    0.13
   5   2   0    0.08    0.10
  -5   2   0    0.12    0.07
   5  -2   0    0.08    0.04
   5  -2   0    0.09    0.08
   5  -2   0    0.04    0.05
  -5  -2   0    0.03    0.04
   5  -2   0    0.04    0.03
  -5  -2   0    0.04    0.04
   5  -2   0    0.10    0.14
  -5  -2   0    0.09    0.04
  -5  -2   0    0.04    0.12
  -5   2  -1   30.10    2.03
   5   2   1   33.62    1.47
   5   2   1   32.00    2.01
  -5   2  -1   32.88    1.79
   5   2   1   33.37    1.48
   5   2   1   33.95    1.73
  -5   2  -1   34.30    1.66
  -5   2  -1   34.48    1.46
   5   2   1   33.94    1.66
  -5  -2  -1   33.64    1.72
   5  -2   1   31.59    2.05
   5  -2   1   34.48    1.74
  -5  -2  -1   29.95    2.02
   5  -2   1   34.18    1.47
  -5  -2  -1   33.65    1.67
   5  -2   1   34.40    1.81
   5  -2   1   34.23    1.67
  -5   2  -2   15.99    0.87
   5   2   2   16.41    0.81
  -5   2  -2   15.86    0.89
   5   2   2   15.67    0.73
  -5   2  -2   16.75    0.72
  -5   2  -2   16.64    0.81
   5   2   2   15.98    0.72
   5   2   2   15.50    1.01
  -5   2  -2   14.34    1.03
   5  -2   2   15.77    0.86
  -5  -2  -2   16.42    0.84
  -5  -2  -2   16.25    0.82
   5  -2   2   16.82    0.73
   5  -2   2   16.35    0.82
   5  -2   2   16.35    0.92
  -5  -2  -2   14.60    1.02
   5  -2   2   14.91    1.05
   5   2   3    1.58    0.26
   5   2   3    2.50    0.15
   5   2   3    2.21    0.13
  -5   2  -3    2.27    0.19
  -5   2  -3    2.19    0.27
  -5   2  -3    2.26    0.13
   5   2   3    1.94    0.14
   5   2   3    2.36    0.14
  -5   2  -3    2.22    0.14
  -5   2  -3    1.70    0.18
   5  -2   3    2.15    0.14
  -5  -2  -3    2.13    0.16
  -5  -2  -3    2.08    0.27
   5  -2   3    1.89    0.30
  -5  -2  -3    2.03    0.13
   5  -2   3    2.14    0.15
   5  -2   3    2.58    0.20
   5  -2   3    2.30    0.22
   5   2   4    0.10    0.16
   5   2   4    0.09    0.04
   5   2   4    0.19    0.06
   5   2   4    0.10    0.08
   5   2   4    0.04    0.09
  -5   2  -4    0.08    0.04
  -5   2  -4    0.04    0.04
  -5   2  -4    0.12    0.16
   5   2   4    0.03    0.04
  -5   2  -4    0.13    0.09
  -5  -2  -4   -0.03    0.14
   5  -2   4   -0.02    0.08
   5  -2   4   -0.01    0.08
  -5  -2  -4    0.08    0.05
   5  -2   4    0.12    0.18
  -5  -2  -4    0.11    0.06
   5  -2   4    0.04    0.05
   5  -2   4    0.06    0.06
   5   2   5    5.34    0.27
  -5   2  -5    5.22    0.45
   5   2   5    4.69    0.46
  -5   2  -5    5.60    0.29
   5   2   5    5.21    0.38
   5   2   5    5.33    0.38
   5   2   5    5.69    0.30
   5   2   5    5.92    0.33
   5   2   5    4.58    0.31
  -5   2  -5    5.84    0.37
   5  -2   5    5.04    0.29
  -5  -2  -5    5.64    0.32
   5  -2   5    5.43    0.41
   5  -2   5    5.60    0.31
   5   2   6    0.22    0.11
  -5   2  -6    0.09    0.05
   5   2   6    0.07    0.09
  -5   2  -6   -0.01    0.12
   5   2   6    0.40    0.22
   5   2   6    0.04    0.06
  -5   2  -6    0.12    0.06
  -5   2  -6    0.38    0.19
  -5  -2  -6    0.14    0.07
   5  -2   6    0.06    0.11
   5  -2   6    0.17    0.12
   5  -2   6    0.28    0.24
   5  -2   6    0.13    0.07
  -5  -2  -6    0.14    0.07
   5   2   7   19.20    0.99
  -5   2  -7   21.30    1.23
   5   2   7   19.65    1.03
  -5   2  -7   20.03    0.98
   5   2   7   17.12    1.28
   5   2   7   21.17    1.09
   5   2   7   18.54    1.18
   5  -2   7   17.64    1.31
  -5  -2  -7   21.39    1.03
   5  -2   7   19.60    1.09
   5  -2   7   19.24    1.01
  -5  -2  -7   19.26    0.91
   5   2   8    3.22    0.29
   5   2   8    2.94    0.28
   5   2   8    2.67    0.45
   5   2   8    3.09    0.22
  -5   2  -8    2.75    0.18
  -5   2  -8    2.80    0.18
  -5   2  -8    2.69    0.35
   5  -2   8    2.55    0.33
  -5  -2  -8    3.38    0.25
   5  -2   8    2.74    0.53
   5  -2   8    2.44    0.32
   5  -2   8    2.89    0.23
  -5  -2  -8    2.85    0.22
   5   2   9    0.24    0.16
  -5   2  -9    0.35    0.08
   5   2   9    0.41    0.12
   5   2   9    0.46    0.19
   5  -2   9    0.36    0.40
  -5  -2  -9    0.18    0.11
   5  -2   9    0.23    0.18
   5   2  10    0.12    0.20
  -5  -2 -10   -0.11    0.12
   5  -2  10    0.19    0.23
  -5   2 -11   -0.13    0.11
   5   2  11    0.08    0.25
   5  -2  11    0.15    0.24
  -5  -2 -11   -0.22    0.14
  -5   3  11    1.00    0.19
   5   3 -11    1.06    0.18
  -5   3  11    0.85    0.34
  -5  -3  11    2.18    0.63
  -5  -3  11    1.27    0.28
  -5   3  10   -0.06    0.10
   5   3 -10   -0.10    0.11
  -5   3  10    0.06    0.11
  -5   3  10    0.36    0.24
  -5  -3  10    0.49    0.47
  -5  -3  10   -0.01    0.19
  -5   3   9    0.37    0.10
   5   3  -9    0.33    0.20
  -5   3   9    0.29    0.10
   5   3  -9    0.16    0.10
  -5   3   9    0.38    0.21
  -5   3   9    0.36    0.13
  -5  -3   9    0.84    0.41
  -5  -3   9    0.31    0.17
  -5   3   8    1.94    0.16
   5   3  -8    1.73    0.15
  -5   3   8    1.91    0.22
  -5   3   8    2.11    0.19
   5   3  -8    2.04    0.18
  -5   3   8    1.77    0.14
   5   3  -8    2.31    0.29
  -5   3   8    1.59    0.32
  -5  -3   8    2.01    0.26
  -5  -3   8    2.58    0.54
   5   3  -7    0.34    0.12
  -5   3   7    0.34    0.18
  -5   3   7    0.59    0.12
  -5   3   7    0.41    0.07
   5   3  -7    0.13    0.19
   5   3  -7    0.33    0.08
  -5   3   7    0.50    0.09
  -5   3   7    0.33    0.07
   5   3  -7    0.45    0.15
   5   3  -7    0.41    0.08
   5  -3  -7    0.49    0.16
  -5  -3   7    0.37    0.13
  -5  -3   7    0.70    0.33
  -5   3   6    3.15    0.18
   5   3  -6    3.07    0.27
  -5   3   6    2.74    0.32
   5   3  -6    2.69    0.30
   5   3  -6    3.10    0.20
  -5   3   6    2.96    0.20
   5   3  -6    3.03    0.23
   5   3  -6    2.98    0.20
  -5   3   6    2.99    0.16
   5   3  -6    3.04    0.21
  -5  -3   6    2.87    0.25
   5  -3  -6    2.99    0.28
  -5  -3   6    2.31    0.43
   5   3  -5    2.24    0.24
  -5   3   5    2.37    0.18
   5   3  -5    2.49    0.18
   5   3  -5    2.66    0.22
  -5   3   5    2.58    0.15
   5   3  -5    2.49    0.18
  -5   3   5    2.35    0.13
  -5   3   5    2.06    0.17
  -5   3   5    2.13    0.21
   5   3  -5    2.36    0.18
   5   3  -5    2.64    0.18
  -5   3   5    2.32    0.28
   5  -3  -5    2.17    0.26
  -5  -3   5    2.18    0.38
  -5  -3   5    2.37    0.21
  -5   3   4   17.93    0.79
  -5   3   4   18.16    0.92
   5   3  -4   18.32    0.91
   5   3  -4   19.49    0.95
  -5   3   4   18.27    0.80
   5   3  -4   18.21    0.84
  -5   3   4   16.17    1.13
  -5   3   4   18.88    0.96
   5   3  -4   18.36    0.99
  -5   3   4   17.28    0.93
  -5   3   4   17.51    1.06
  -5  -3   4   15.74    1.20
   5  -3  -4   17.42    0.92
  -5  -3   4   17.51    0.85
   5  -3  -4   17.98    1.04
  -5  -3   4   16.73    0.97
   5  -3  -4   17.35    0.92
  -5  -3   4   17.58    0.97
  -5  -3   4   17.90    0.92
   5   3  -3    0.63    0.20
   5   3  -3    0.51    0.11
  -5   3   3    0.41    0.25
   5   3  -3    0.71    0.10
  -5   3   3    0.80    0.09
   5   3  -3    0.67    0.10
  -5   3   3    0.42    0.17
  -5   3   3    0.63    0.10
  -5  -3   3    0.77    0.12
   5  -3  -3    0.68    0.24
   5  -3  -3    0.59    0.08
   5  -3  -3    0.67    0.12
  -5  -3   3    0.56    0.11
   5  -3  -3    0.51    0.16
   5  -3  -3    0.56    0.09
  -5  -3   3    0.90    0.26
   5   3  -2   36.95    1.87
  -5   3   2   38.16    1.87
  -5   3   2   38.70    1.64
   5   3  -2   37.33    1.95
   5   3  -2   36.16    2.28
  -5   3   2   34.48    2.34
  -5   3   2   38.44    1.95
  -5   3   2   36.66    2.03
   5   3  -2   38.13    1.67
   5  -3  -2   35.85    1.93
   5  -3  -2   40.80    2.38
   5  -3  -2   37.68    1.64
   5  -3  -2   37.99    2.05
  -5  -3   2   36.79    1.88
  -5  -3   2   33.98    2.31
   5  -3  -2   37.50    1.88
  -5  -3   2   36.19    1.66
   5   3  -1    7.41    0.37
  -5   3   1    7.34    0.35
  -5   3   1    6.67    0.48
   5   3  -1    7.80    0.43
  -5   3   1    7.42    0.44
   5   3  -1    7.14    0.40
   5   3  -1    7.20    0.57
  -5   3   1    7.25    0.40
  -5   3   1    5.78    0.61
  -5  -3   1    6.80    0.41
   5  -3  -1    7.58    0.50
  -5  -3   1    6.85    0.61
   5  -3  -1    7.52    0.64
   5  -3  -1    7.09    0.35
  -5  -3   1    7.15    0.41
  -5  -3   1    6.98    0.37
   5  -3  -1    7.24    0.41
   5  -3  -1    6.92    0.40
   5   3   0   15.55    0.72
   5   3   0   15.52    0.83
   5   3   0   15.24    1.03
  -5   3   0   15.62    0.80
  -5   3   0   16.10    0.70
  -5   3   0   14.59    0.84
  -5   3   0   13.80    1.06
   5   3   0   15.61    0.80
  -5   3   0   15.41    0.89
  -5  -3   0   14.58    0.82
   5  -3   0   15.72    0.71
   5  -3   0   14.95    0.82
  -5  -3   0   15.65    0.81
  -5  -3   0   14.89    0.71
   5  -3   0   15.71    1.09
   5  -3   0   16.15    0.91
   5  -3   0   15.73    0.81
  -5  -3   0   14.02    1.05
  -5   3  -1    1.33    0.20
  -5   3  -1    0.98    0.10
   5   3   1    1.00    0.24
   5   3   1    0.96    0.11
   5   3   1    0.98    0.10
   5   3   1    0.79    0.11
   5   3   1    0.82    0.10
  -5   3  -1    0.97    0.27
  -5   3  -1    0.83    0.13
  -5   3  -1    0.96    0.09
  -5  -3  -1    0.78    0.12
   5  -3   1    0.94    0.11
   5  -3   1    0.86    0.12
   5  -3   1    1.08    0.28
  -5  -3  -1    0.79    0.24
   5  -3   1    0.87    0.12
   5  -3   1    1.06    0.20
   5   3   2    6.11    0.31
   5   3   2    5.66    0.53
   5   3   2    6.51    0.36
  -5   3  -2    6.04    0.42
   5   3   2    6.01    0.34
  -5   3  -2    6.21    0.30
  -5   3  -2    6.37    0.34
   5   3   2    6.12    0.32
  -5   3  -2    5.06    0.58
  -5   3  -2    6.56    0.40
   5  -3   2    6.28    0.36
  -5  -3  -2    5.89    0.36
   5  -3   2    5.83    0.37
   5  -3   2    6.39    0.45
   5  -3   2    5.52    0.58
   5  -3   2    5.92    0.32
  -5  -3  -2    6.17    0.55
   5   3   3   -0.06    0.06
   5   3   3   -0.03    0.05
   5   3   3   -0.26    0.21
  -5   3  -3    0.01    0.05
  -5   3  -3    0.00    0.05
  -5   3  -3   -0.05    0.09
  -5   3  -3   -0.12    0.10
  -5  -3  -3    0.15    0.21
   5  -3   3   -0.01    0.08
   5  -3   3    0.01    0.07
   5  -3   3   -0.26    0.21
   5  -3   3    0.01    0.07
   5   3   4    0.04    0.06
   5   3   4    0.27    0.14
  -5   3  -4    0.21    0.06
   5   3   4    0.18    0.08
  -5   3  -4    0.26    0.27
   5   3   4    0.14    0.07
  -5   3  -4    0.14    0.11
   5   3   4   -0.18    0.23
  -5   3  -4    0.20    0.06
  -5  -3  -4    0.11    0.23
   5  -3   4    0.16    0.25
   5  -3   4    0.11    0.09
   5  -3   4    0.16    0.15
   5  -3   4    0.30    0.12
  -5  -3  -4    0.20    0.08
   5   3   5    9.36    0.65
  -5   3  -5   10.79    0.63
   5   3   5   10.14    0.51
  -5   3  -5   10.19    0.79
  -5   3  -5   10.57    0.54
   5   3   5    8.22    0.81
   5   3   5   10.32    0.56
  -5   3  -5   10.89    0.49
   5   3   5   10.19    0.57
   5  -3   5    9.98    0.62
   5  -3   5    9.55    0.84
   5  -3   5   10.21    0.57
  -5  -3  -5   10.79    0.58
   5  -3   5   10.72    0.68
  -5   3  -6   25.78    1.40
   5   3   6   24.53    1.44
   5   3   6   26.47    1.36
   5   3   6   22.20    1.66
  -5   3  -6   26.16    1.14
  -5   3  -6   23.35    1.66
  -5   3  -6   26.39    1.28
   5   3   6   24.82    1.56
  -5   3  -6   26.27    1.42
   5  -3   6   24.97    1.31
   5  -3   6   24.64    1.39
   5  -3   6   25.75    1.46
  -5  -3  -6   27.33    1.33
  -5   3  -7    0.76    0.12
   5   3   7    0.61    0.39
   5   3   7    0.64    0.20
  -5   3  -7    0.65    0.10
   5   3   7    0.87    0.15
   5  -3   7    0.66    0.14
   5  -3   7    0.83    0.28
  -5  -3  -7    0.84    0.15
   5  -3   7    0.22    0.36
   5  -3   7    0.48    0.17
  -5   3  -8    0.08    0.25
  -5   3  -8    0.52    0.10
   5   3   8    0.32    0.12
   5   3   8    0.50    0.21
   5  -3   8   -0.26    0.41
   5  -3   8    0.30    0.20
  -5   3  -9    0.36    0.10
   5   3   9    0.39    0.16
   5  -3   9   -0.65    0.49
   5   3  10   -0.04    0.16
   5   3  10   -0.11    0.22
  -5   3 -10    0.10    0.10
   5   3  10    0.53    0.19
   5  -3  10   -0.34    0.27
  -5   4  10    0.08    0.15
  -5   4  10    0.28    0.30
   5   4 -10   -0.08    0.14
  -5  -4  10    1.35    0.73
   5   4  -9    0.13    0.13
  -5   4   9    0.14    0.16
  -5   4   9    0.09    0.28
  -5   4   9    0.29    0.14
  -5  -4   9    1.04    0.63
  -5  -4   9    0.18    0.26
  -5   4   8    0.23    0.14
   5   4  -8    0.20    0.12
  -5   4   8    0.34    0.12
  -5   4   8    0.11    0.23
   5   4  -8    0.04    0.11
   5   4  -8    0.27    0.25
  -5  -4   8    0.70    0.53
   5   4  -7    1.05    0.18
  -5   4   7    1.17    0.16
  -5   4   7    1.04    0.17
  -5   4   7    1.05    0.28
   5   4  -7    1.14    0.23
   5  -4  -7    1.67    0.30
  -5  -4   7    1.43    0.52
   5   4  -6    0.11    0.09
  -5   4   6    0.07    0.20
  -5   4   6    0.23    0.09
   5   4  -6    0.13    0.16
   5   4  -6   -0.01    0.10
  -5   4   6    0.00    0.08
  -5   4   6   -0.05    0.07
   5   4  -6    0.16    0.11
  -5  -4   6    0.61    0.41
  -5  -4   6    0.42    0.16
   5  -4  -6    0.10    0.15
  -5   4   5    1.96    0.15
   5   4  -5    2.14    0.18
   5   4  -5    1.40    0.28
  -5   4   5    1.68    0.16
  -5   4   5    1.57    0.32
  -5   4   5    1.38    0.19
  -5   4   5    1.88    0.18
   5   4  -5    1.80    0.26
   5   4  -5    1.85    0.19
   5   4  -5    1.76    0.19
  -5  -4   5    1.68    0.28
   5  -4  -5    1.30    0.24
  -5  -4   5    2.26    0.49
   5   4  -4    1.39    0.25
   5   4  -4    1.58    0.18
  -5   4   4    1.74    0.15
   5   4  -4    1.72    0.23
   5   4  -4    1.70    0.18
  -5   4   4    1.71    0.15
   5  -4  -4    1.45    0.26
  -5  -4   4    1.78    0.46
   5   4  -3   31.97    1.64
  -5   4   3   31.41    1.38
   5   4  -3   31.12    1.58
   5   4  -3   30.44    1.65
  -5   4   3   30.98    1.58
  -5  -4   3   27.65    2.07
   5  -4  -3   31.18    1.74
   5  -4  -3   30.79    1.38
  -5   4   2    1.44    0.15
  -5   4   2    1.43    0.14
   5   4  -2    1.61    0.17
   5   4  -2    1.42    0.20
   5   4  -2    1.82    0.19
   5   4  -2    1.53    0.17
  -5   4   2    1.65    0.21
   5  -4  -2    1.81    0.43
   5  -4  -2    1.47    0.17
   5  -4  -2    1.49    0.25
  -5  -4   2    1.96    0.45
   5   4  -1    9.04    0.48
   5   4  -1    9.36    0.55
  -5   4   1    9.10    0.52
  -5   4   1    9.98    0.57
  -5   4   1    9.15    0.45
   5   4  -1    9.22    0.54
   5  -4  -1    9.83    0.65
  -5  -4   1    7.42    0.77
   5  -4  -1    9.20    0.46
   5  -4  -1    9.04    0.84
  -5  -4   1    9.24    0.53
   5   4   0    4.21    0.26
  -5   4   0    3.86    0.26
  -5   4   0    4.10    0.23
   5   4   0    3.90    0.27
   5   4   0    3.77    0.28
  -5  -4   0    3.89    0.55
   5  -4   0    3.56    0.26
   5  -4   0    3.81    0.57
   5  -4   0    3.83    0.40
  -5  -4   0    3.82    0.28
  -5   4  -1    0.99    0.14
  -5   4  -1    0.77    0.16
   5   4   1    0.93    0.14
  -5   4  -1    1.04    0.12
   5   4   1    1.03    0.16
  -5  -4  -1    0.84    0.17
  -5  -4  -1    0.76    0.34
   5  -4   1    1.12    0.23
   5  -4   1    0.90    0.36
   5   4   2    0.38    0.10
  -5   4  -2    0.24    0.08
  -5   4  -2    0.36    0.09
   5   4   2    0.31    0.10
   5  -4   2    0.31    0.20
   5  -4   2    0.38    0.33
  -5  -4  -2    0.46    0.32
  -5   4  -3   17.35    0.99
  -5   4  -3   18.09    0.91
   5   4   3   16.86    0.92
   5   4   3   17.15    0.94
  -5   4  -3   17.70    0.81
   5  -4   3   16.01    1.29
   5  -4   3   18.44    1.08
  -5  -4  -3   17.61    0.95
  -5  -4  -3   17.38    1.28
  -5   4  -4    1.49    0.16
  -5   4  -4    1.59    0.15
  -5   4  -4    1.37    0.24
   5   4   4    1.43    0.17
   5   4   4    1.41    0.14
   5   4   4    1.39    0.15
  -5  -4  -4    1.93    0.44
   5  -4   4    1.88    0.46
  -5  -4  -4    1.62    0.22
  -5   4  -5    4.62    0.29
  -5   4  -5    4.62    0.26
   5   4   5    3.57    0.28
  -5   4  -5    4.49    0.38
  -5  -4  -5    4.37    0.67
  -5  -4  -5    4.99    0.35
   5  -4   5    4.55    0.49
   5  -4   5    3.51    0.67
  -5   4  -6    0.43    0.22
   5   4   6    0.11    0.11
   5   4   6   -0.03    0.23
   5   4   6    0.17    0.11
   5   4   6    0.35    0.12
   5  -4   6    0.32    0.25
   5  -4   6   -0.07    0.41
   5   4   7    1.92    0.25
  -5   4  -7    1.84    0.19
  -5   4  -7    1.72    0.18
  -5   4  -7    2.65    0.39
   5   4   7    1.64    0.22
   5   4   7    2.05    0.42
   5  -4   7    2.40    0.61
   5  -4   7    1.70    0.36
   5   4   8   -0.06    0.15
   5   4   8   -0.11    0.14
  -5   4  -8   -0.01    0.10
   5  -4   8    0.17    0.31
   5  -4   8    0.46    0.59
   5   5  -7    0.85    0.18
  -5   5   7    1.41    0.23
  -5   5   7    1.12    0.34
   5   5  -7    1.37    0.32
   5   5  -7    0.95    0.19
   5  -5  -7    0.89    0.29
  -5  -5   7    1.46    0.69
   5   5  -6    0.94    0.18
  -5   5   6    1.18    0.33
   5   5  -6    1.00    0.27
  -5   5   6    0.83    0.16
   5   5  -6    0.93    0.16
  -5   5   6    1.04    0.16
  -5  -5   6    0.08    0.52
  -5   5   5    1.43    0.21
   5   5  -5    1.56    0.28
  -5   5   5    1.13    0.20
  -5   5   5    1.15    0.32
   5   5  -5    0.94    0.18
  -5   5   5    1.35    0.20
   5   5  -5    0.96    0.17
  -5  -5   5    1.32    0.53
  -5   5   4    1.05    0.18
   5   5  -4    1.38    0.22
   5   5  -4    0.99    0.20
  -5   5   4    0.67    0.14
   5   5  -4    0.75    0.16
   5  -5  -4    0.91    0.28
  -5  -5   4    0.30    0.46
   5  -5  -4    0.81    0.49
   5   5  -3    0.27    0.12
   5   5  -3    0.07    0.12
   5   5  -3    0.24    0.15
  -5   5   3    0.30    0.18
  -5   5   3    0.07    0.09
  -5   5   3    0.14    0.11
   5  -5  -3    0.52    0.23
   5  -5  -3   -0.37    0.42
   5   5  -2    2.41    0.27
  -5   5   2    2.11    0.30
  -5   5   2    1.96    0.21
  -5   5   2    2.57    0.21
   5   5  -2    2.36    0.25
   5   5  -2    2.24    0.23
   5  -5  -2    2.41    0.59
  -5  -5   2    2.17    0.56
   5  -5  -2    2.31    0.39
   5   5  -1    0.60    0.14
   5   5  -1    0.76    0.15
  -5   5   1    0.88    0.19
  -5   5   1    0.64    0.13
  -5   5   1    0.55    0.12
   5   5  -1    0.78    0.15
   5  -5  -1    0.70    0.47
  -5  -5   1    0.51    0.43
  -5   5   0    0.04    0.09
   5   5   0    0.13    0.11
   5   5   0    0.12    0.12
   5   5   0    0.18    0.11
   5  -5   0    0.35    0.26
  -5  -5   0    0.12    0.39
   5  -5   0    0.08    0.42
   5   5   1    0.17    0.12
   5   5   1    0.33    0.12
  -5   5  -1    0.33    0.11
  -5   5  -1    0.37    0.11
   5   5   1    0.29    0.13
   5  -5   1    0.49    0.44
  -5  -5  -1    0.16    0.46
   5  -5   1    0.06    0.26
   5   5   2    1.83    0.19
  -5   5  -2    1.59    0.18
   5   5   2    1.43    0.22
   5   5   2    1.57    0.24
   5   5   2    1.44    0.22
  -5   5  -2    1.30    0.19
   5  -5   2    1.59    0.37
   5  -5   2    1.27    0.56
  -5  -5  -2    1.76    0.54
  -5   5  -3    0.05    0.10
  -5   5  -3    0.18    0.10
   5   5   3    0.17    0.13
   5   5   3    0.21    0.10
  -5   5  -3   -0.18    0.15
   5   5   3    0.25    0.13
   5   5   3   -0.04    0.13
   5  -5   3   -0.01    0.29
  -5  -5  -3    0.26    0.48
   5  -5   3    0.06    0.51
   5   5   4    0.61    0.15
   5   5   4    0.58    0.17
  -5   5  -4    0.72    0.22
  -5   5  -4    0.62    0.13
  -5   5  -4    0.61    0.14
   5  -5   4    1.02    0.60
  -5  -5  -4    0.71    0.56
   5  -5   4    0.88    0.35
   5   5   5    0.03    0.15
   5   5   5    0.02    0.14
  -5   5  -5    0.02    0.11
  -5   5  -5    0.10    0.23
  -5   5  -5    0.01    0.11
   5  -5   5    0.03    0.55
  -5  -5  -5   -0.26    0.56
   5  -5   5   -0.27    0.32
   5   5   6    3.50    0.61
   5   5   6    3.74    0.36
  -5   5  -6    3.80    0.31
   5   5   6    4.59    0.36
  -5   5  -6    4.27    0.29
   5  -5   6    4.77    1.02
   5  -5   6    4.61    0.76
  -5   6   3   -0.06    0.16
   5   6  -3   -0.14    0.17
   5   6  -3    0.22    0.24
   5   6  -3    0.18    0.19
   5  -6  -3    0.25    0.35
  -5  -6   3   -0.49    0.61
  -5   6   2    0.09    0.12
   5   6  -2    0.24    0.21
   5   6  -2   -0.06    0.16
  -5   6   2    0.06    0.26
  -5   6   2    0.07    0.15
   5   6  -2    0.27    0.16
   5  -6  -2    0.81    0.35
   5  -6  -2    0.01    0.58
   5   6  -1    1.79    0.33
  -5   6   1    1.33    0.22
  -5   6   1    1.18    0.29
   5   6  -1    0.77    0.20
  -5   6   1    1.11    0.18
   5   6  -1    1.03    0.21
   5  -6  -1    1.16    0.37
  -5  -6   1    1.43    0.66
   5  -6  -1    1.13    0.66
  -5   6   0    0.36    0.15
   5   6   0    0.12    0.17
  -5   6   0    0.25    0.24
   5   6   0    0.38    0.19
  -5   6   0    0.06    0.13
   5   6   0    0.19    0.16
   5  -6   0    0.62    0.64
   5  -6   0   -0.50    0.34
  -5  -6   0    0.69    0.65
  -5   6  -1    1.22    0.19
  -5   6  -1    0.95    0.30
  -5   6  -1    1.35    0.23
   5   6   1    1.69    0.28
   5   6   1    1.74    0.29
   5  -6   1    1.36    0.43
  -5  -6  -1    1.32    0.73
   5  -6   1    1.36    0.77
  -5   6  -2    0.88    0.17
   5   6   2    0.98    0.23
   5  -6   2    0.80    0.73
  -5  -6  -2    1.19    0.75
  -6   0  13    0.55    0.48
   6   0 -12   -0.01    0.10
  -6   0  12   -0.12    0.36
  -6   0  11   -0.14    0.28
   6   0 -11    0.12    0.08
  -6   0  10    1.31    0.20
  -6   0  10    1.38    0.23
   6   0  -9   -0.04    0.05
  -6   0   9    0.07    0.19
  -6   0   9    0.04    0.08
  -6   0   9    0.07    0.10
  -6   0   9    0.03    0.08
   6   0  -9    0.05    0.11
  -6   0   8    2.87    0.25
   6   0  -8    2.96    0.24
   6   0  -8    3.31    0.17
  -6   0   8    3.75    0.33
  -6   0   8    3.11    0.19
  -6   0   8    2.78    0.22
  -6   0   7    0.02    0.14
  -6   0   7    0.03    0.07
   6   0  -7   -0.10    0.08
  -6   0   7    0.07    0.12
   6   0  -7    0.04    0.03
  -6   0   7   -0.03    0.05
  -6   0   7   -0.07    0.05
   6   0  -6   23.63    1.31
  -6   0   6   24.84    1.32
   6   0  -6   24.44    1.23
  -6   0   6   26.38    1.23
  -6   0   6   23.83    1.10
  -6   0   6   24.09    1.33
   6   0  -6   25.85    1.09
  -6   0   6   24.44    1.38
   6   0  -6   25.66    1.51
  -6   0   5   -0.03    0.03
  -6   0   5    0.16    0.09
  -6   0   5    0.00    0.05
   6   0  -5   -0.01    0.07
  -6   0   5    0.05    0.07
   6   0  -5    0.11    0.06
   6   0  -5    0.03    0.02
  -6   0   4   16.47    0.96
  -6   0   4   16.74    0.76
   6   0  -4   18.15    0.86
  -6   0   4   16.81    0.92
   6   0  -4   16.70    0.76
   6   0  -4   17.13    0.92
   6   0  -4   19.00    1.06
   6   0  -3   -0.02    0.05
   6   0  -3    0.00    0.02
   6   0  -3   -0.02    0.05
  -6   0   3   -0.02    0.05
  -6   0   3   -0.01    0.05
  -6   0   3    0.03    0.02
   6   0  -3    0.00    0.02
  -6   0   3    0.05    0.06
   6   0  -3    0.02    0.06
  -6   0   2  139.50    7.52
   6   0  -2  150.78    7.11
  -6   0   2  134.49    7.36
  -6   0   2  160.38    7.12
   6   0  -2  142.08    7.36
   6   0  -2  138.33    6.22
   6   0  -2  140.25    6.22
   6   0  -1    0.08    0.05
  -6   0   1    0.03    0.04
  -6   0   1    0.03    0.02
   6   0  -1   -0.06    0.05
  -6   0   1    0.03    0.04
  -6   0   1   -0.01    0.05
   6   0  -1    0.07    0.04
  -6   0   0  405.87   22.48
   6   0   0  420.35   22.51
  -6   0   0  480.45   25.10
  -6   0   0  406.09   22.06
   6   0   0  440.40   21.25
   6   0   0  383.86   25.06
   6   0   0  422.01   18.66
  -6   0   0  458.07   21.25
   6   0   0  477.62   22.08
  -6   0   0  409.34   18.67
   6   0   1    0.00    0.05
  -6   0  -1    0.04    0.02
   6   0   1    0.01    0.05
  -6   0  -1    0.01    0.04
   6   0   1    0.01    0.02
  -6   0  -1    0.02    0.02
  -6   0  -1   -0.05    0.05
   6   0   2    0.61    0.10
  -6   0  -2    0.66    0.06
  -6   0  -2    0.97    0.09
   6   0   2    0.86    0.06
  -6   0  -2    0.74    0.06
   6   0   2    0.80    0.10
   6   0   3    0.03    0.03
   6   0   3    0.03    0.06
   6   0   3    0.01    0.03
  -6   0  -3    0.03    0.05
  -6   0  -3   -0.01    0.03
  -6   0  -4   78.43    4.17
   6   0   4   80.34    4.25
   6   0   4   85.42    3.99
  -6   0  -4   81.86    3.51
  -6   0  -4   78.92    4.23
   6   0   4   77.22    4.16
  -6   0  -4   82.65    3.99
  -6   0  -5    0.09    0.05
   6   0   5    0.01    0.08
  -6   0  -5   -0.02    0.10
   6   0   5   -0.02    0.04
  -6   0  -5    0.00    0.04
   6   0   5   -0.02    0.04
  -6   0  -5    0.00    0.03
   6   0   5    0.02    0.06
  -6   0  -6    3.11    0.18
   6   0   6    2.97    0.23
  -6   0  -6    3.40    0.23
  -6   0  -6    3.32    0.29
  -6   0  -6    3.26    0.19
   6   0   6    3.15    0.19
   6   0   6    3.49    0.27
  -6   0  -7    0.14    0.06
   6   0   7    0.01    0.09
  -6   0  -7   -0.13    0.15
   6   0   7   -0.03    0.05
  -6   0  -7    0.02    0.06
   6   0   7   -0.05    0.10
   6   0   8    0.16    0.12
  -6   0  -8    0.25    0.07
   6   0   8    0.12    0.06
  -6   0  -8   -0.03    0.19
  -6   0  -9    0.06    0.09
   6   0   9    0.06    0.15
   6   0   9    0.21    0.16
   6   0  10    0.43    0.22
  -6   0 -10    0.47    0.11
  -6   0 -11    0.36    0.12
   6   0  11    0.38    0.25
  -6   1  12    0.28    0.33
   6   1 -12    0.06    0.11
   6  -1 -12    0.30    0.12
  -6  -1  12    0.69    0.22
  -6  -1  12    0.67    0.47
  -6   1  11    0.70    0.26
  -6   1  11    0.25    0.12
  -6  -1  11    0.34    0.34
  -6   1  10    0.30    0.11
  -6   1  10    0.70    0.21
  -6   1  10    0.60    0.14
   6   1 -10    0.45    0.08
  -6   1  10    0.18    0.10
  -6  -1  10    0.47    0.15
   6  -1 -10    0.41    0.14
  -6  -1  10    0.38    0.30
   6  -1 -10    0.37    0.08
   6   1  -9    0.06    0.12
  -6   1   9    0.22    0.09
  -6   1   9    0.02    0.08
   6   1  -9    0.12    0.07
  -6   1   9    0.29    0.17
  -6   1   9    0.07    0.10
  -6  -1   9    0.07    0.13
   6  -1  -9    0.08    0.06
  -6  -1   9   -0.08    0.12
  -6  -1   9   -0.05    0.08
   6  -1  -9   -0.03    0.10
  -6  -1   9    0.04    0.23
  -6   1   8   17.46    0.99
  -6   1   8   15.58    0.85
   6   1  -8   13.45    0.86
  -6   1   8   17.65    0.78
  -6   1   8   15.93    0.87
  -6   1   8   15.22    0.70
   6   1  -8   15.70    0.71
   6  -1  -8   15.58    0.70
   6  -1  -8   15.14    0.84
  -6  -1   8   14.16    0.73
  -6  -1   8   15.69    1.05
  -6  -1   8   15.55    0.86
   6   1  -7    7.07    0.42
   6   1  -7    7.33    0.34
   6   1  -7    6.59    0.43
  -6   1   7    7.80    0.36
   6   1  -7    7.06    0.49
  -6   1   7    7.89    0.49
  -6   1   7    6.86    0.33
   6  -1  -7    7.10    0.43
  -6  -1   7    6.57    0.35
  -6  -1   7    6.62    0.47
  -6  -1   7    6.86    0.44
   6  -1  -7    5.91    0.51
   6  -1  -7    7.01    0.32
  -6  -1   7    7.10    0.41
  -6  -1   7    6.94    0.55
   6   1  -6    4.81    0.32
   6   1  -6    5.04    0.25
  -6   1   6    5.10    0.26
  -6   1   6    4.65    0.23
   6   1  -6    4.91    0.24
  -6   1   6    4.80    0.30
   6   1  -6    5.37    0.36
  -6   1   6    4.79    0.39
   6  -1  -6    5.23    0.34
  -6  -1   6    4.81    0.32
  -6  -1   6    4.60    0.26
   6  -1  -6    5.19    0.23
   6  -1  -6    5.08    0.28
  -6  -1   6    4.76    0.26
   6  -1  -6    4.17    0.37
  -6  -1   6    4.87    0.35
  -6  -1   6    5.06    0.29
  -6  -1   6    4.71    0.40
  -6   1   5    0.26    0.05
   6   1  -5    0.32    0.04
  -6   1   5    0.30    0.12
  -6   1   5    0.28    0.07
  -6   1   5    0.18    0.08
   6   1  -5    0.27    0.05
   6   1  -5    0.35    0.10
   6   1  -5    0.18    0.08
  -6  -1   5    0.22    0.12
  -6  -1   5    0.21    0.05
   6  -1  -5    0.25    0.05
  -6  -1   5    0.21    0.05
  -6  -1   5    0.16    0.07
   6  -1  -5    0.26    0.08
   6  -1  -5    0.29    0.04
   6  -1  -5    0.18    0.09
  -6  -1   5    0.23    0.09
  -6   1   4   28.78    1.41
   6   1  -4   28.47    1.25
  -6   1   4   27.40    1.48
   6   1  -4   32.03    1.41
  -6   1   4   26.56    1.55
   6   1  -4   28.43    1.49
  -6   1   4   29.24    1.70
  -6  -1   4   28.39    1.50
   6  -1  -4   27.48    1.49
  -6  -1   4   28.32    1.49
   6  -1  -4   28.98    1.42
  -6  -1   4   30.34    1.42
  -6  -1   4   27.65    1.53
   6  -1  -4   28.34    1.55
  -6  -1   4   28.71    1.72
   6  -1  -4   25.21    1.70
  -6  -1   4   27.63    1.26
  -6   1   3   -0.01    0.08
   6   1  -3    0.12    0.05
   6   1  -3    0.21    0.07
  -6   1   3    0.14    0.06
  -6   1   3    0.12    0.03
   6   1  -3    0.10    0.04
   6  -1  -3    0.00    0.08
  -6  -1   3    0.11    0.06
  -6  -1   3    0.08    0.04
   6  -1  -3    0.13    0.07
   6  -1  -3    0.15    0.04
  -6  -1   3    0.23    0.10
  -6  -1   3    0.10    0.06
   6  -1  -3    0.13    0.06
  -6  -1   3    0.19    0.04
   6   1  -2  387.21   17.99
   6   1  -2  372.39   19.00
  -6   1   2  355.50   18.68
  -6   1   2  375.38   21.27
  -6   1   2  354.09   19.00
   6   1  -2  417.06   21.33
  -6   1   2  335.73   21.28
  -6   1   2  368.95   18.02
   6   1  -2  356.95   15.83
   6  -1  -2  342.41   19.04
  -6  -1   2  368.72   18.01
  -6  -1   2  366.79   21.34
   6  -1  -2  362.16   18.02
  -6  -1   2  351.33   18.97
   6  -1  -2  362.02   18.66
  -6  -1   2  353.19   18.67
  -6   1   1    0.56    0.11
  -6   1   1    0.47    0.10
   6   1  -1    0.44    0.05
   6   1  -1    0.54    0.09
   6   1  -1    0.58    0.05
  -6   1   1    0.57    0.05
   6   1  -1    0.55    0.09
  -6   1   1    0.56    0.14
  -6   1   1    0.64    0.10
  -6   1   1    0.45    0.03
   6  -1  -1    0.46    0.10
   6  -1  -1    0.51    0.04
   6  -1  -1    0.49    0.05
  -6  -1   1    0.42    0.06
  -6  -1   1    0.46    0.05
   6  -1  -1    0.56    0.08
  -6  -1   1    0.51    0.11
  -6  -1   1    0.53    0.08
   6   1   0   81.91    4.53
   6   1   0   76.28    3.37
   6   1   0   76.32    3.99
   6   1   0   76.65    3.37
  -6   1   0   78.47    3.83
  -6   1   0   70.90    4.57
  -6   1   0   83.09    3.36
  -6   1   0   74.76    4.08
   6   1   0   83.03    3.82
   6  -1   0   78.56    3.83
  -6  -1   0   72.78    4.54
   6  -1   0   75.15    3.99
   6  -1   0   78.73    3.36
  -6  -1   0   78.40    3.83
   6  -1   0   76.46    4.09
  -6   1  -1    3.91    0.32
  -6   1  -1    4.66    0.20
   6   1   1    4.64    0.23
  -6   1  -1    4.22    0.28
   6   1   1    4.18    0.20
  -6   1  -1    4.35    0.23
   6   1   1    3.95    0.26
   6  -1   1    4.53    0.34
   6  -1   1    4.31    0.26
   6  -1   1    4.40    0.23
  -6  -1  -1    3.86    0.30
  -6  -1  -1    3.97    0.25
  -6  -1  -1    4.24    0.23
  -6  -1  -1    4.07    0.21
   6  -1   1    4.36    0.29
  -6   1  -2    0.22    0.03
  -6   1  -2    0.14    0.11
  -6   1  -2    0.19    0.03
  -6   1  -2    0.17    0.10
   6   1   2    0.24    0.08
   6   1   2    0.19    0.03
   6  -1   2    0.20    0.04
  -6  -1  -2    0.19    0.04
   6  -1   2    0.18    0.06
  -6  -1  -2    0.25    0.06
   6  -1   2    0.28    0.08
  -6  -1  -2    0.17    0.04
   6  -1   2    0.26    0.11
  -6  -1  -2    0.14    0.04
   6  -1   2    0.17    0.03
   6   1   3   15.33    0.84
   6   1   3   15.66    0.69
  -6   1  -3   15.29    0.85
  -6   1  -3   15.99    0.69
   6   1   3   14.76    0.83
  -6   1  -3   14.22    0.94
  -6   1  -3   16.42    0.78
   6   1   3   16.85    0.78
  -6  -1  -3   15.74    0.78
   6  -1   3   15.05    0.69
   6  -1   3   14.34    0.96
  -6  -1  -3   14.95    0.82
  -6  -1  -3   15.39    0.70
   6  -1   3   15.02    0.78
   6  -1   3   14.89    0.87
  -6  -1  -3   15.79    0.82
   6  -1   3   15.59    0.84
   6   1   4   17.65    0.81
   6   1   4   20.28    0.92
  -6   1  -4   19.77    0.92
  -6   1  -4   18.66    0.81
   6   1   4   17.92    0.97
  -6   1  -4   18.05    1.00
   6   1   4   17.89    0.99
  -6   1  -4   18.11    1.00
  -6   1  -4   16.79    1.10
   6  -1   4   18.00    0.92
  -6  -1  -4   18.43    0.93
   6  -1   4   17.79    0.98
   6  -1   4   17.33    1.13
   6  -1   4   17.35    0.82
  -6  -1  -4   19.11    0.97
  -6  -1  -4   18.29    0.98
  -6  -1  -4   18.51    0.82
   6  -1   4   18.09    1.02
  -6   1  -5    1.87    0.12
   6   1   5    2.07    0.16
   6   1   5    1.82    0.12
   6   1   5    1.69    0.11
  -6   1  -5    1.64    0.20
  -6   1  -5    1.67    0.17
   6   1   5    1.55    0.16
  -6   1  -5    1.44    0.17
  -6   1  -5    1.67    0.11
   6  -1   5    1.72    0.13
   6  -1   5    1.45    0.17
   6  -1   5    1.89    0.20
  -6  -1  -5    2.03    0.14
   6  -1   5    1.57    0.12
  -6  -1  -5    1.54    0.14
  -6  -1  -5    1.77    0.13
  -6   1  -6    2.03    0.19
   6   1   6    2.13    0.14
  -6   1  -6    2.08    0.13
   6   1   6    2.30    0.21
  -6   1  -6    1.93    0.13
   6   1   6    2.18    0.19
   6  -1   6    2.06    0.29
   6  -1   6    2.12    0.15
   6  -1   6    2.02    0.20
   6  -1   6    2.07    0.22
  -6  -1  -6    2.52    0.17
  -6  -1  -6    2.18    0.14
  -6  -1  -6    2.03    0.21
   6   1   7    5.37    0.36
   6   1   7    4.87    0.28
  -6   1  -7    4.64    0.25
  -6   1  -7    4.69    0.27
  -6   1  -7    4.32    0.35
   6   1   7    5.02    0.31
   6  -1   7    4.57    0.37
  -6  -1  -7    5.68    0.34
   6  -1   7    4.88    0.34
  -6  -1  -7    5.04    0.30
   6  -1   7    4.85    0.28
  -6  -1  -7    4.74    0.27
  -6   1  -8    1.83    0.15
  -6   1  -8    1.62    0.24
  -6   1  -8    2.13    0.14
   6   1   8    2.39    0.26
   6   1   8    2.20    0.20
   6   1   8    2.13    0.17
   6  -1   8    1.90    0.25
   6  -1   8    1.94    0.17
  -6  -1  -8    1.94    0.16
   6  -1   8    1.61    0.28
  -6  -1  -8    2.54    0.19
  -6   1  -9    0.63    0.11
  -6   1  -9    0.99    0.12
   6   1   9    0.42    0.18
   6   1   9    0.76    0.15
  -6  -1  -9    0.77    0.12
  -6  -1  -9    0.81    0.13
   6  -1   9    0.58    0.19
  -6   1 -10    0.06    0.09
  -6  -1 -10   -0.03    0.10
   6   1  11    0.57    0.29
  -6   1 -11    0.15    0.11
  -6  -1 -11    0.25    0.14
  -6   2  12    0.57    0.32
  -6   2  12    0.43    0.15
   6   2 -12    0.11    0.13
  -6  -2  12    0.01    0.52
  -6  -2  12    0.41    0.26
  -6   2  11    9.58    0.72
   6   2 -11    8.41    0.46
  -6  -2  11   10.61    0.66
  -6  -2  11    8.56    0.94
  -6   2  10    0.64    0.10
   6   2 -10    0.43    0.10
  -6   2  10    0.58    0.21
  -6   2  10    0.38    0.12
  -6   2  10    0.75    0.13
   6  -2 -10    0.61    0.11
  -6  -2  10    0.66    0.38
  -6  -2  10    0.73    0.17
  -6   2   9    1.14    0.17
  -6   2   9    0.90    0.11
  -6   2   9    1.12    0.16
  -6   2   9    1.04    0.22
   6   2  -9    0.81    0.17
  -6   2   9    1.00    0.13
  -6   2   9    0.67    0.12
   6   2  -9    0.73    0.13
   6  -2  -9    0.93    0.13
  -6  -2   9    0.92    0.18
  -6  -2   9    0.88    0.35
  -6   2   8    0.46    0.09
  -6   2   8    0.50    0.12
   6   2  -8    0.40    0.09
   6   2  -8    0.62    0.14
  -6   2   8    0.61    0.12
  -6   2   8    0.52    0.10
  -6   2   8    0.58    0.17
  -6   2   8    0.57    0.08
  -6  -2   8    0.51    0.13
  -6  -2   8    0.36    0.28
  -6  -2   8    0.60    0.15
  -6   2   7    0.40    0.07
   6   2  -7    0.44    0.12
  -6   2   7    0.51    0.06
  -6   2   7    0.40    0.09
  -6   2   7    0.50    0.15
   6   2  -7    0.41    0.08
  -6   2   7    0.56    0.07
   6   2  -7    0.63    0.15
  -6   2   7    0.44    0.09
  -6  -2   7    0.43    0.11
   6  -2  -7    0.57    0.14
  -6  -2   7    0.21    0.24
  -6  -2   7    0.52    0.16
  -6  -2   7    0.37    0.13
  -6  -2   7    0.38    0.10
  -6   2   6    0.26    0.08
  -6   2   6    0.06    0.17
   6   2  -6    0.37    0.06
  -6   2   6    0.24    0.06
  -6   2   6    0.19    0.04
   6   2  -6    0.23    0.12
   6   2  -6    0.31    0.07
  -6   2   6    0.13    0.25
   6   2  -6    0.11    0.12
   6  -2  -6    0.26    0.08
  -6  -2   6    0.30    0.06
  -6  -2   6    0.20    0.10
  -6  -2   6    0.22    0.12
   6  -2  -6    0.25    0.07
  -6  -2   6    0.13    0.08
  -6  -2   6    0.12    0.07
  -6   2   5   38.86    2.55
  -6   2   5   40.71    1.79
   6   2  -5   41.67    2.15
  -6   2   5   41.20    2.12
  -6   2   5   42.27    1.78
   6   2  -5   44.48    2.46
  -6   2   5   39.58    2.24
   6   2  -5   42.20    2.03
  -6   2   5   37.80    2.44
   6   2  -5   41.71    1.81
  -6   2   5   41.79    2.04
  -6  -2   5   39.77    2.04
  -6  -2   5   41.81    2.16
  -6  -2   5   39.02    1.82
  -6  -2   5   37.74    2.50
   6  -2  -5   42.07    2.23
   6  -2  -5   38.78    2.11
  -6  -2   5   40.19    2.15
  -6  -2   5   43.03    2.18
   6  -2  -5   42.42    2.06
  -6   2   4    9.44    0.53
  -6   2   4    9.00    0.63
  -6   2   4    9.98    0.43
   6   2  -4   10.72    0.65
  -6   2   4    9.72    0.43
   6   2  -4    9.82    0.46
  -6   2   4   10.00    0.51
   6   2  -4   10.09    0.50
  -6   2   4    9.61    0.62
  -6   2   4    8.68    0.74
   6  -2  -4    9.95    0.52
  -6  -2   4    8.81    0.68
   6  -2  -4    9.68    0.52
  -6  -2   4    9.08    0.56
  -6  -2   4    9.55    0.51
  -6  -2   4    9.37    0.47
   6  -2  -4    9.73    0.60
  -6  -2   4    9.80    0.53
   6   2  -3   30.83    1.47
  -6   2   3   27.90    1.77
  -6   2   3   30.12    1.28
   6   2  -3   29.96    1.31
   6   2  -3   29.30    1.55
  -6   2   3   29.61    1.54
  -6   2   3   27.14    1.85
   6   2  -3   31.45    1.78
  -6   2   3   28.87    1.62
  -6   2   3   28.19    1.28
  -6   2   3   30.78    1.47
  -6  -2   3   26.93    1.81
  -6  -2   3   29.53    1.47
   6  -2  -3   30.71    1.62
   6  -2  -3   30.72    1.48
   6  -2  -3   28.42    1.53
  -6  -2   3   28.15    1.55
  -6  -2   3   28.82    1.31
  -6   2   2   22.54    0.96
   6   2  -2   23.03    1.10
  -6   2   2   20.64    1.40
  -6   2   2   22.92    1.11
  -6   2   2   23.02    1.17
   6   2  -2   23.36    1.35
   6   2  -2   21.95    0.99
  -6   2   2   20.77    1.22
   6   2  -2   21.74    1.16
  -6   2   2   20.51    1.33
   6  -2  -2   21.35    1.23
  -6  -2   2   19.73    1.37
  -6  -2   2   21.48    0.99
  -6  -2   2   21.37    1.16
   6  -2  -2   21.95    1.15
   6  -2  -2   22.79    1.12
   6  -2  -2   22.22    0.96
   6   2  -1   21.86    1.06
  -6   2   1   21.50    1.13
   6   2  -1   21.42    1.30
   6   2  -1   20.57    0.95
  -6   2   1   19.03    1.34
  -6   2   1   20.03    1.17
  -6   2   1   21.41    1.06
   6   2  -1   20.65    1.11
  -6  -2   1   20.59    0.94
   6  -2  -1   21.38    1.11
   6  -2  -1   20.67    1.18
   6  -2  -1   21.57    0.93
  -6  -2   1   21.10    1.07
   6  -2  -1   21.30    1.07
  -6  -2   1   18.91    1.31
   6  -2  -1   23.14    1.38
  -6   2   0    3.59    0.26
  -6   2   0    3.28    0.36
   6   2   0    3.49    0.23
   6   2   0    3.63    0.20
  -6   2   0    3.66    0.21
   6   2   0    3.66    0.20
   6   2   0    3.37    0.19
  -6   2   0    3.44    0.28
  -6   2   0    3.65    0.18
   6   2   0    3.53    0.30
  -6  -2   0    3.58    0.33
   6  -2   0    3.51    0.37
   6  -2   0    3.65    0.23
   6  -2   0    3.62    0.22
  -6  -2   0    3.53    0.22
  -6  -2   0    3.36    0.21
   6  -2   0    3.55    0.18
   6  -2   0    3.46    0.29
  -6   2  -1   79.55    3.33
  -6   2  -1   68.08    4.54
   6   2   1   77.96    3.94
   6   2   1   75.48    3.35
   6   2   1   76.89    3.79
  -6   2  -1   75.04    4.04
  -6   2  -1   79.51    3.79
  -6   2  -1   77.50    3.96
   6   2   1   75.14    4.52
   6   2   1   77.07    3.34
   6  -2   1   78.86    3.95
   6  -2   1   78.21    3.80
   6  -2   1   80.83    4.07
  -6  -2  -1   76.14    3.93
   6  -2   1   79.02    3.34
  -6  -2  -1   77.19    3.80
   6  -2   1   75.39    4.57
  -6  -2  -1   69.05    4.53
   6   2   2   18.57    0.98
  -6   2  -2   19.15    0.94
   6   2   2   18.48    0.84
  -6   2  -2   17.78    1.03
  -6   2  -2   19.47    0.82
   6   2   2   18.41    0.83
   6   2   2   18.95    0.94
  -6   2  -2   19.22    1.01
  -6   2  -2   16.42    1.18
   6   2   2   17.68    1.15
   6  -2   2   19.06    0.95
   6  -2   2   17.49    1.20
   6  -2   2   19.27    1.06
  -6  -2  -2   18.59    0.97
  -6  -2  -2   18.94    0.95
   6  -2   2   19.05    0.83
  -6  -2  -2   16.76    1.17
   6   2   3    7.71    0.54
  -6   2  -3    7.91    0.36
   6   2   3    7.57    0.38
  -6   2  -3    7.70    0.47
   6   2   3    7.52    0.36
   6   2   3    7.80    0.41
  -6   2  -3    7.24    0.47
   6   2   3    8.13    0.43
  -6   2  -3    7.90    0.57
  -6   2  -3    7.91    0.41
  -6  -2  -3    7.40    0.42
   6  -2   3    8.01    0.51
   6  -2   3    7.40    0.45
   6  -2   3    8.03    0.42
   6  -2   3    7.62    0.38
  -6  -2  -3    7.70    0.42
  -6  -2  -3    7.42    0.56
   6  -2   3    7.28    0.59
  -6   2  -4   18.01    1.20
  -6   2  -4   19.82    0.96
   6   2   4   16.89    1.19
   6   2   4   18.58    0.85
   6   2   4   20.95    1.05
  -6   2  -4   19.71    0.85
   6   2   4   19.79    0.96
  -6   2  -4   18.05    1.04
  -6   2  -4   18.62    1.05
   6   2   4   19.62    1.02
   6   2   4   19.32    1.02
  -6  -2  -4   18.89    0.99
  -6  -2  -4   19.01    0.87
   6  -2   4   18.60    0.87
  -6  -2  -4   19.71    0.98
   6  -2   4   17.80    1.24
   6  -2   4   19.62    1.09
  -6  -2  -4   18.85    1.20
   6  -2   4   19.27    0.98
   6  -2   4   18.48    1.03
   6   2   5    2.03    0.18
  -6   2  -5    2.07    0.14
  -6   2  -5    1.71    0.21
  -6   2  -5    1.82    0.30
  -6   2  -5    1.97    0.13
   6   2   5    1.91    0.18
   6   2   5    2.08    0.14
   6   2   5    2.04    0.22
   6   2   5    2.05    0.21
  -6  -2  -5    2.29    0.17
   6  -2   5    2.03    0.21
   6  -2   5    2.03    0.36
   6  -2   5    1.63    0.22
   6  -2   5    1.88    0.17
  -6  -2  -5    2.29    0.15
   6   2   6    0.19    0.14
   6   2   6    0.16    0.07
  -6   2  -6    0.28    0.20
   6   2   6    0.27    0.11
   6   2   6    0.29    0.10
  -6   2  -6    0.31    0.06
  -6   2  -6    0.25    0.07
   6   2   6    0.13    0.20
  -6  -2  -6    0.27    0.08
   6  -2   6    0.14    0.09
   6  -2   6   -0.03    0.12
  -6  -2  -6    0.22    0.08
   6  -2   6    0.39    0.27
   6  -2   6    0.14    0.13
   6   2   7   23.33    1.18
  -6   2  -7   23.39    1.12
  -6   2  -7   21.68    1.01
   6   2   7   20.20    1.41
  -6   2  -7   23.63    1.38
   6   2   7   21.86    1.34
   6   2   7   23.38    1.23
  -6  -2  -7   22.04    1.03
   6  -2   7   22.52    1.15
   6  -2   7   22.78    1.29
   6  -2   7   22.84    1.23
   6  -2   7   19.40    1.46
  -6   2  -8    1.87    0.32
  -6   2  -8    1.14    0.12
   6   2   8    1.28    0.16
   6   2   8    1.34    0.21
  -6   2  -8    0.83    0.12
   6   2   8    1.37    0.24
  -6  -2  -8    0.93    0.16
   6  -2   8    1.26    0.21
   6  -2   8    0.71    0.38
  -6  -2  -8    1.39    0.19
   6  -2   8    0.81    0.21
  -6   2  -9    0.10    0.09
   6   2   9    0.16    0.13
   6   2   9    0.18    0.17
   6  -2   9   -0.43    0.37
  -6  -2  -9    0.00    0.11
   6  -2   9   -0.13    0.20
  -6   2 -10    0.85    0.12
  -6  -2 -10    0.86    0.16
   6  -2  10    1.16    0.26
  -6  -2 -11   -0.15    0.16
   6   3 -11    1.68    0.20
  -6   3  11    1.90    0.27
  -6  -3  11    1.50    0.31
  -6  -3  11    1.92    0.65
  -6   3  10    5.31    0.41
  -6   3  10    5.25    0.34
  -6   3  10    6.04    0.53
   6   3 -10    5.29    0.33
  -6  -3  10    5.57    0.86
  -6   3   9    1.41    0.31
   6   3  -9    1.40    0.18
   6   3  -9    2.12    0.31
  -6   3   9    1.92    0.18
  -6   3   9    1.62    0.18
  -6   3   9    1.76    0.25
  -6  -3   9    1.49    0.49
   6   3  -8    4.03    0.37
  -6   3   8    4.61    0.28
  -6   3   8    4.44    0.24
  -6   3   8    4.13    0.22
  -6   3   8    4.58    0.27
   6   3  -8    4.26    0.26
   6   3  -8    4.40    0.27
  -6  -3   8    3.75    0.34
  -6  -3   8    3.78    0.64
  -6   3   7    0.43    0.07
  -6   3   7    0.38    0.06
   6   3  -7    0.24    0.08
  -6   3   7    0.42    0.09
  -6   3   7    0.26    0.19
   6   3  -7    0.45    0.14
  -6   3   7    0.40    0.09
   6   3  -7    0.39    0.09
  -6  -3   7    0.66    0.33
  -6  -3   7    0.30    0.12
   6   3  -6    0.11    0.09
  -6   3   6    0.13    0.04
   6   3  -6    0.12    0.07
   6   3  -6    0.16    0.07
   6   3  -6    0.13    0.08
   6   3  -6    0.18    0.11
  -6   3   6    0.14    0.06
  -6   3   6    0.15    0.07
  -6   3   6    0.14    0.08
  -6   3   6    0.04    0.13
  -6  -3   6    0.14    0.10
  -6  -3   6    0.09    0.13
   6  -3  -6    0.23    0.13
  -6  -3   6    0.39    0.26
   6   3  -5    0.26    0.07
  -6   3   5    0.23    0.06
   6   3  -5    0.18    0.08
  -6   3   5    0.20    0.04
   6   3  -5    0.10    0.07
  -6   3   5    0.14    0.14
  -6   3   5    0.06    0.09
   6   3  -5    0.24    0.10
   6  -3  -5    0.10    0.13
  -6  -3   5    0.18    0.08
  -6  -3   5    0.32    0.12
  -6  -3   5   -0.21    0.20
  -6   3   4    4.25    0.21
   6   3  -4    3.78    0.24
  -6   3   4    3.25    0.38
  -6   3   4    3.86    0.36
   6   3  -4    4.17    0.25
  -6   3   4    3.95    0.20
  -6   3   4    4.57    0.28
   6   3  -4    4.60    0.31
   6  -3  -4    3.77    0.27
  -6  -3   4    4.13    0.26
  -6  -3   4    3.79    0.45
  -6  -3   4    3.61    0.29
   6   3  -3    0.56    0.09
   6   3  -3    0.93    0.22
  -6   3   3    0.32    0.27
  -6   3   3    0.58    0.18
  -6   3   3    0.76    0.10
  -6   3   3    0.82    0.09
   6   3  -3    0.74    0.13
   6  -3  -3    0.64    0.09
   6  -3  -3    0.56    0.10
   6  -3  -3    0.96    0.19
   6  -3  -3    0.78    0.12
  -6  -3   3    0.81    0.12
  -6  -3   3    0.62    0.13
  -6  -3   3    0.76    0.13
   6   3  -2   99.96    5.05
   6   3  -2   98.97    4.85
   6   3  -2  101.79    4.29
   6   3  -2   95.64    5.80
  -6   3   2  101.62    5.06
  -6   3   2   94.45    5.19
  -6   3   2  100.90    4.86
  -6   3   2  103.25    4.26
  -6   3   2   87.83    5.86
  -6  -3   2   99.67    4.87
   6  -3  -2  100.36    5.21
   6  -3  -2  100.28    4.27
   6  -3  -2   97.31    4.87
   6  -3  -2  107.49    5.91
  -6  -3   2   92.92    4.29
   6  -3  -2   92.65    5.03
  -6  -3   2   89.18    5.83
   6   3  -1   12.19    0.83
   6   3  -1   12.06    0.57
   6   3  -1   11.86    0.62
  -6   3   1   12.03    0.62
   6   3  -1   12.11    0.66
  -6   3   1   10.98    0.72
  -6   3   1   10.80    0.89
  -6   3   1   12.00    0.68
  -6   3   1   12.22    0.54
  -6  -3   1   12.05    0.63
  -6  -3   1   11.41    0.65
   6  -3  -1   12.48    0.91
   6  -3  -1   11.76    0.55
   6  -3  -1   11.39    0.64
   6  -3  -1   11.87    0.74
   6  -3  -1   11.80    0.64
  -6  -3   1   11.29    0.56
  -6  -3   1   10.87    0.87
  -6   3   0    3.92    0.20
   6   3   0    3.76    0.40
  -6   3   0    3.84    0.45
   6   3   0    3.89    0.23
  -6   3   0    4.01    0.24
  -6   3   0    4.09    0.29
   6   3   0    3.68    0.25
  -6   3   0    3.64    0.33
   6   3   0    3.62    0.24
   6  -3   0    4.08    0.35
   6  -3   0    3.84    0.25
  -6  -3   0    4.11    0.25
  -6  -3   0    3.82    0.23
  -6  -3   0    3.45    0.25
   6  -3   0    3.75    0.22
   6  -3   0    3.94    0.48
   6  -3   0    3.42    0.25
  -6  -3   0    3.66    0.43
  -6   3  -1    8.06    0.37
   6   3   1    8.07    0.45
   6   3   1    7.65    0.60
  -6   3  -1    7.78    0.48
  -6   3  -1    8.15    0.51
  -6   3  -1    8.09    0.42
   6   3   1    7.04    0.42
  -6   3  -1    6.96    0.66
   6   3   1    7.50    0.38
   6   3   1    7.72    0.40
   6  -3   1    7.54    0.44
   6  -3   1    7.94    0.39
   6  -3   1    7.58    0.45
  -6  -3  -1    7.40    0.64
  -6  -3  -1    7.03    0.44
  -6  -3  -1    7.79    0.44
   6  -3   1    7.96    0.67
   6  -3   1    8.28    0.55
  -6   3  -2    1.83    0.34
  -6   3  -2    2.13    0.15
   6   3   2    1.52    0.14
   6   3   2    1.96    0.17
  -6   3  -2    1.71    0.24
  -6   3  -2    1.95    0.13
   6   3   2    1.54    0.32
  -6  -3  -2    1.72    0.14
  -6  -3  -2    2.02    0.36
   6  -3   2    2.12    0.28
   6  -3   2    1.85    0.16
   6  -3   2    1.92    0.36
  -6  -3  -2    2.05    0.17
   6  -3   2    2.06    0.18
   6  -3   2    1.97    0.19
   6   3   3    0.53    0.09
  -6   3  -3    0.48    0.08
  -6   3  -3    0.51    0.09
   6  -3   3    0.38    0.09
   6  -3   3    0.30    0.10
  -6  -3  -3    0.79    0.13
   6  -3   3    0.45    0.17
   6  -3   3    0.34    0.27
   6  -3   3    0.54    0.10
  -6  -3  -3    0.13    0.22
  -6   3  -4    4.57    0.24
   6   3   4    4.43    0.35
   6   3   4    4.31    0.27
   6   3   4    5.21    0.31
   6   3   4    4.16    0.48
  -6   3  -4    4.50    0.27
  -6   3  -4    4.14    0.50
   6  -3   4    4.40    0.54
  -6  -3  -4    4.89    0.30
   6  -3   4    4.94    0.42
   6  -3   4    4.10    0.33
  -6  -3  -4    4.26    0.50
   6  -3   4    4.14    0.30
   6   3   5    5.72    0.34
  -6   3  -5    5.66    0.31
   6   3   5    5.10    0.32
   6   3   5    4.94    0.42
  -6   3  -5    5.66    0.28
  -6   3  -5    5.38    0.58
   6  -3   5    4.38    0.61
   6  -3   5    5.36    0.40
   6  -3   5    5.62    0.46
  -6  -3  -5    5.33    0.35
   6  -3   5    5.22    0.35
   6   3   6    0.16    0.11
  -6   3  -6    0.18    0.07
   6   3   6    0.28    0.17
   6   3   6    0.36    0.21
  -6   3  -6    0.15    0.07
   6   3   6    0.35    0.11
   6   3   6   -0.21    0.29
   6   3   6    0.05    0.08
  -6   3  -6   -0.37    0.33
  -6  -3  -6    0.23    0.11
   6  -3   6    0.09    0.18
   6  -3   6    0.45    0.19
   6  -3   6    0.07    0.12
   6   3   7    1.38    0.24
   6   3   7    1.18    0.28
  -6   3  -7    1.25    0.13
   6   3   7    1.31    0.20
  -6   3  -7    1.24    0.14
   6  -3   7    1.39    0.43
   6  -3   7    1.03    0.18
   6   3   8    2.28    0.26
  -6   3  -8    2.47    0.21
   6   3   8    3.14    0.33
   6   3   8    3.24    0.35
  -6   3  -8    2.64    0.20
  -6  -3  -8    3.04    0.31
   6  -3   8    3.47    0.71
   6  -3   8    2.26    0.38
   6   3   9    0.67    0.21
   6   3   9    0.34    0.17
  -6   3  -9    0.16    0.11
  -6  -3  -9    0.66    0.19
   6  -3   9    0.62    0.53
   6  -3   9   -0.16    0.23
   6   3  10    0.42    0.26
   6   3  10    0.82    0.21
  -6   4  10    0.72    0.20
  -6   4  10    1.02    0.32
   6   4 -10    0.51    0.16
  -6  -4  10    1.60    0.69
  -6  -4  10    0.35    0.31
  -6   4   9    1.68    0.23
  -6   4   9    1.87    0.30
   6   4  -9    1.52    0.22
  -6  -4   9    1.06    0.28
  -6  -4   9    1.99    0.65
  -6   4   8    0.27    0.11
   6   4  -8    0.41    0.23
  -6   4   8    0.45    0.12
   6   4  -8    0.14    0.13
   6   4  -8    0.29    0.13
  -6   4   8   -0.08    0.22
  -6  -4   8   -0.10    0.19
  -6  -4   8    0.88    0.53
   6  -4  -8    0.47    0.25
   6   4  -7    8.10    0.56
   6   4  -7    7.78    0.43
   6   4  -7    7.31    0.46
  -6   4   7    7.58    0.46
  -6   4   7    6.68    0.63
  -6   4   7    7.89    0.40
   6  -4  -7    8.60    0.59
  -6  -4   7    7.96    0.94
   6   4  -6    1.11    0.21
  -6   4   6    0.82    0.14
   6   4  -6    1.26    0.18
   6   4  -6    1.01    0.20
  -6   4   6    1.30    0.17
  -6   4   6    1.06    0.14
   6   4  -6    1.26    0.18
  -6   4   6    1.05    0.27
  -6  -4   6    1.60    0.48
   6  -4  -6    1.32    0.28
   6   4  -5    1.81    0.20
  -6   4   5    1.56    0.33
  -6   4   5    2.10    0.16
  -6   4   5    2.09    0.19
   6   4  -5    2.12    0.26
   6   4  -5    2.06    0.21
  -6   4   5    2.09    0.17
   6   4  -5    2.74    0.29
  -6  -4   5    3.05    0.62
   6   4  -4    2.09    0.20
  -6   4   4    2.68    0.27
  -6   4   4    2.38    0.17
   6   4  -4    1.91    0.20
  -6   4   4    1.87    0.32
  -6   4   4    2.18    0.19
   6   4  -4    2.45    0.24
  -6   4   4    2.38    0.17
  -6  -4   4    2.62    0.59
   6  -4  -4    2.33    0.34
   6   4  -3    0.52    0.12
   6   4  -3    0.56    0.16
   6   4  -3    0.32    0.13
  -6   4   3    0.76    0.17
  -6   4   3    0.55    0.09
   6  -4  -3    0.48    0.11
   6  -4  -3    0.44    0.19
   6  -4  -3    0.62    0.37
  -6   4   2    0.35    0.09
   6   4  -2    0.47    0.12
   6   4  -2    0.62    0.13
  -6   4   2    0.53    0.16
   6   4  -2    0.56    0.13
  -6  -4   2    0.35    0.11
   6  -4  -2    0.26    0.19
   6  -4  -2    0.11    0.32
   6  -4  -2    0.44    0.11
  -6  -4   2    0.64    0.31
  -6   4   1    9.98    0.55
   6   4  -1    9.96    0.52
   6   4  -1    9.44    0.58
  -6   4   1    9.95    0.61
  -6   4   1   10.19    0.48
   6  -4  -1    9.75    0.49
   6  -4  -1    9.37    0.89
  -6  -4   1    8.33    0.84
  -6  -4   1   10.01    0.57
   6  -4  -1   10.64    0.70
   6   4   0    0.88    0.15
  -6   4   0    1.05    0.12
  -6   4   0    1.26    0.23
  -6   4   0    0.91    0.13
   6   4   0    0.69    0.12
  -6  -4   0    0.85    0.17
   6  -4   0    0.73    0.13
  -6  -4   0    0.83    0.34
   6  -4   0    0.64    0.22
   6  -4   0    0.81    0.36
  -6   4  -1    0.20    0.07
  -6   4  -1    0.25    0.08
   6   4   1    0.24    0.11
   6  -4   1    0.12    0.31
  -6  -4  -1   -0.31    0.26
   6  -4   1    0.29    0.19
  -6   4  -2    0.18    0.07
   6   4   2    0.27    0.09
  -6   4  -2    0.21    0.08
  -6   4  -2   -0.01    0.14
   6   4   2    0.24    0.11
  -6  -4  -2    0.23    0.11
  -6  -4  -2    0.22    0.33
   6  -4   2    0.22    0.35
   6  -4   2    0.12    0.21
  -6   4  -3    7.02    0.40
   6   4   3    6.95    0.42
  -6   4  -3    6.78    0.35
   6   4   3    6.48    0.38
   6  -4   3    6.63    0.78
  -6  -4  -3    6.83    0.73
  -6  -4  -3    6.71    0.44
   6   4   4    0.09    0.09
  -6   4  -4    0.06    0.08
  -6   4  -4    0.14    0.07
   6  -4   4    0.21    0.40
  -6  -4  -4   -0.01    0.11
   6  -4   4    0.15    0.22
  -6  -4  -4    0.32    0.35
  -6   4  -5    1.74    0.16
   6   4   5    1.35    0.20
   6  -4   5    2.29    0.52
   6  -4   5    2.12    0.35
  -6  -4  -5    1.85    0.47
  -6  -4  -5    2.08    0.26
  -6   4  -6    0.38    0.10
   6   4   6    0.22    0.25
   6   4   6    0.61    0.14
   6   4   6    0.25    0.13
  -6  -4  -6    0.41    0.16
   6  -4   6    0.50    0.28
   6  -4   6    0.64    0.48
   6   4   7    3.19    0.47
  -6   4  -7    3.42    0.23
   6   4   7    3.21    0.34
   6   4   7    2.69    0.27
   6  -4   7    4.46    0.59
   6  -4   7    1.93    0.59
   6   4   8    0.03    0.15
   6   4   8    0.35    0.17
  -6   4  -8    0.08    0.11
   6  -4   8   -0.28    0.63
   6  -4   8    0.12    0.33
  -6   5   7    1.79    0.25
  -6   5   7    1.35    0.37
   6   5  -7    0.90    0.20
   6   5  -7    1.37    0.24
   6  -5  -7    1.20    0.31
  -6  -5   7    1.50    0.74
   6   5  -6    1.79    0.29
  -6   5   6    1.89    0.45
  -6   5   6    1.53    0.22
   6   5  -6    1.11    0.20
   6   5  -6    1.34    0.23
   6  -5  -6    1.17    0.28
  -6  -5   6    1.62    0.64
   6   5  -5    0.27    0.15
   6   5  -5    0.37    0.21
  -6   5   5    0.03    0.25
   6   5  -5    0.03    0.14
  -6   5   5    0.27    0.13
  -6   5   5    0.22    0.12
  -6   5   5    0.40    0.17
  -6  -5   5    0.19    0.48
  -6   5   4    0.02    0.09
  -6   5   4    0.33    0.19
   6   5  -4    0.11    0.17
  -6   5   4    0.10    0.25
  -6   5   4    0.07    0.10
   6   5  -4    0.18    0.13
   6   5  -4    0.09    0.12
   6  -5  -4    0.05    0.26
  -6  -5   4    0.12    0.45
  -6   5   3    0.65    0.13
   6   5  -3    0.60    0.17
  -6   5   3    0.79    0.14
  -6   5   3    0.95    0.24
   6   5  -3    0.49    0.15
   6   5  -3    0.57    0.14
   6  -5  -3    0.60    0.26
  -6  -5   3    0.02    0.46
   6  -5  -3    0.69    0.50
  -6   5   2    5.88    0.33
   6   5  -2    5.36    0.37
  -6   5   2    5.95    0.37
  -6   5   2    6.01    0.49
   6   5  -2    5.64    0.42
   6   5  -2    5.27    0.40
   6  -5  -2    5.81    0.56
  -6  -5   2    6.16    0.83
   6  -5  -2    6.26    0.86
   6   5  -1    0.02    0.11
  -6   5   1   -0.04    0.09
  -6   5   1   -0.03    0.09
   6   5  -1    0.15    0.11
  -6   5   1   -0.03    0.18
   6  -5  -1   -0.01    0.23
  -6  -5   1    0.06    0.41
   6  -5  -1   -0.20    0.42
  -6   5   0    1.17    0.23
  -6   5   0    0.83    0.16
   6   5   0    0.65    0.14
   6   5   0    1.07    0.20
   6   5   0    0.78    0.16
  -6  -5   0    0.34    0.43
   6  -5   0    1.91    0.55
   6  -5   0    0.95    0.30
  -6   5  -1    0.56    0.11
   6   5   1    0.46    0.14
  -6   5  -1    0.20    0.19
  -6   5  -1    0.49    0.12
   6   5   1    0.66    0.15
   6   5   1    0.72    0.14
  -6  -5  -1    0.52    0.45
   6  -5   1    0.67    0.47
   6  -5   1    0.22    0.28
   6   5   2    1.27    0.22
   6   5   2    1.43    0.20
  -6   5  -2    1.62    0.18
   6   5   2    1.61    0.26
  -6   5  -2    1.39    0.19
   6   5   2    1.44    0.23
   6  -5   2    1.83    0.59
  -6  -5  -2    1.51    0.56
   6  -5   2    1.36    0.38
   6   5   3   -0.02    0.10
   6   5   3    0.01    0.15
   6   5   3   -0.15    0.13
   6   5   3   -0.02    0.12
  -6   5  -3    0.04    0.10
  -6  -5  -3    0.25    0.48
   6  -5   3    0.09    0.52
   6  -5   3    0.14    0.30
   6   5   4    1.55    0.25
   6   5   4    1.52    0.19
  -6   5  -4    0.97    0.15
  -6   5  -4    1.41    0.20
   6   5   4    1.41    0.25
  -6  -5  -4    0.81    0.58
   6  -5   4    1.62    0.40
   6  -5   4    1.47    0.62
  -6   5  -5    0.15    0.12
   6   5   5    0.36    0.16
   6   5   5    0.29    0.15
  -6   5  -5    0.25    0.12
   6  -5   5    0.56    0.37
  -6  -5  -5   -0.10    0.57
   6  -5   5    0.44    0.60
   6   5   6    0.01    0.17
  -6   5  -6    0.24    0.13
   6   5   6    0.75    0.20
  -6   5  -6    0.14    0.13
   6   5   6    0.00    0.38
   6  -5   6    0.32    0.44
   6  -5   6    0.16    0.69
   6   6  -2    0.17    0.19
  -6   6   2   -0.14    0.14
   6   6  -2    0.48    0.21
   6   6  -2   -0.15    0.16
  -6  -6   2   -0.61    0.64
   6   6  -1    0.14    0.17
   6   6  -1    0.18    0.17
  -6   6   1    0.24    0.16
   6   6  -1    0.35    0.17
  -6   6   1    0.06    0.12
   6  -6  -1    0.28    0.62
  -6  -6   1    0.69    0.65
   6  -6  -1   -0.28    0.34
   6   6   0    0.37    0.19
   6   6   0    0.21    0.18
  -6   6   0    0.07    0.14
  -6   6   0   -0.14    0.26
  -6   6   0    0.01    0.12
   6   6   0   -0.02    0.15
  -6  -6   0   -0.39    0.64
   6  -6   0    0.55    0.41
   6  -6   0   -0.09    0.64
   6   6   1    0.18    0.19
  -6   6  -1    0.10    0.14
  -6   6  -1    0.00    0.29
  -6  -6  -1    0.20    0.70
   6  -6   1    1.05    0.74
  -7   0  13   -0.02    0.17
  -7   0  13   -0.46    0.46
  -7   0  12    0.26    0.15
  -7   0  12    0.13    0.36
  -7   0  11    0.07    0.15
   7   0 -11    0.06    0.08
  -7   0  11    0.12    0.28
  -7   0  10   22.21    1.16
   7   0 -10   19.31    0.93
  -7   0  10   21.52    1.15
  -7   0  10   18.72    0.96
  -7   0  10   22.18    1.35
   7   0  -9   -0.06    0.05
   7   0  -9   -0.05    0.10
  -7   0   9   -0.07    0.08
  -7   0   9   -0.10    0.10
  -7   0   9   -0.07    0.20
   7   0  -8    0.47    0.07
  -7   0   8    0.70    0.12
  -7   0   8    0.48    0.12
  -7   0   8    0.40    0.08
  -7   0   8    0.68    0.20
   7   0  -7    0.23    0.09
  -7   0   7    0.01    0.05
  -7   0   7    0.10    0.13
  -7   0   7    0.02    0.03
   7   0  -7    0.05    0.04
  -7   0   7    0.10    0.14
  -7   0   7    0.06    0.08
   7   0  -7   -0.01    0.03
   7   0  -7    0.14    0.13
  -7   0   7    0.05    0.06
   7   0  -6   30.35    1.63
  -7   0   6   30.83    1.63
  -7   0   6   29.75    1.70
   7   0  -6   31.76    1.87
   7   0  -6   32.32    1.35
   7   0  -6   31.31    1.54
  -7   0   6   30.63    1.65
   7   0  -5   -0.01    0.02
  -7   0   5    0.05    0.08
   7   0  -5   -0.02    0.08
   7   0  -5    0.02    0.02
  -7   0   5    0.02    0.02
   7   0  -5    0.01    0.06
  -7   0   5    0.00    0.06
  -7   0   5    0.07    0.09
  -7   0   5    0.01    0.03
   7   0  -5    0.01    0.06
  -7   0   4  198.02   10.43
   7   0  -4  205.91   11.63
  -7   0   4  188.60   10.21
   7   0  -4  200.42   10.21
   7   0  -4  199.89    9.85
   7   0  -4  197.44   10.42
  -7   0   4  193.35    8.63
   7   0  -4  195.35    8.63
  -7   0   4  215.24    9.84
  -7   0   3   -0.01    0.06
  -7   0   3    0.02    0.02
   7   0  -3    0.01    0.02
   7   0  -3    0.04    0.06
   7   0  -3   -0.04    0.06
  -7   0   3    0.00    0.02
  -7   0   3    0.02    0.07
   7   0  -3    0.00    0.02
  -7   0   3   -0.02    0.04
   7   0  -2    1.86    0.10
   7   0  -2    2.16    0.12
   7   0  -2    1.80    0.10
   7   0  -2    1.87    0.16
  -7   0   2    2.20    0.12
   7   0  -2    1.99    0.17
  -7   0   2    2.31    0.17
   7   0  -1   -0.02    0.01
  -7   0   1   -0.01    0.02
   7   0  -1    0.00    0.02
  -7   0   1   -0.01    0.06
   7   0  -1   -0.06    0.05
  -7   0   1    0.05    0.06
  -7   0   1    0.00    0.02
   7   0  -1   -0.05    0.04
  -7   0   0   38.82    1.74
  -7   0   0   33.86    1.84
   7   0   0   32.22    2.06
   7   0   0   35.67    1.53
   7   0   0   36.06    1.88
  -7   0   0   34.16    1.87
  -7   0  -1    0.00    0.02
   7   0   1   -0.02    0.06
  -7   0  -1   -0.07    0.05
  -7   0  -1   -0.02    0.02
   7   0   1   -0.02    0.06
  -7   0  -1    0.06    0.06
   7   0   1    0.00    0.02
  -7   0  -1   -0.02    0.04
   7   0   1    0.02    0.02
  -7   0  -2  133.66    6.29
  -7   0  -2  127.73    6.66
   7   0   2  120.55    6.55
   7   0   2  130.08    6.68
   7   0   2  131.98    6.30
   7   0   2  120.95    5.53
  -7   0  -3   -0.02    0.05
   7   0   3   -0.01    0.03
  -7   0  -3   -0.03    0.04
   7   0   3   -0.05    0.07
   7   0   3   -0.01    0.03
  -7   0  -3   -0.04    0.03
  -7   0  -4    2.03    0.12
   7   0   4    2.11    0.20
  -7   0  -4    1.64    0.16
  -7   0  -4    2.11    0.12
   7   0   4    1.99    0.13
   7   0   4    1.92    0.12
   7   0   4    2.12    0.17
  -7   0  -5   -0.15    0.11
   7   0   5   -0.06    0.08
  -7   0  -5   -0.03    0.04
   7   0   5    0.00    0.04
   7   0   5    0.09    0.08
   7   0   5   -0.05    0.04
  -7   0  -5    0.15    0.07
  -7   0  -6    1.05    0.09
   7   0   6    0.80    0.14
  -7   0  -6    1.08    0.10
   7   0   6    0.93    0.10
  -7   0  -6    1.05    0.19
  -7   0  -7    0.00    0.05
   7   0   7    0.02    0.06
  -7   0  -7    0.11    0.07
   7   0   7    0.03    0.10
  -7   0  -7   -0.03    0.16
   7   0   7    0.07    0.12
   7   0   8   11.40    0.69
   7   0   8    9.79    0.62
  -7   0  -8   10.49    0.51
   7   0   8   10.11    0.56
  -7   0  -8   10.54    0.70
  -7   0  -8   11.62    0.57
  -7   0  -9    0.11    0.08
  -7   0  -9    0.05    0.10
   7   0   9   -0.05    0.18
  -7   0 -10    0.31    0.11
   7   0  10    0.27    0.23
   7   0  11   -0.01    0.24
  -7   0 -11    0.16    0.13
  -7   1  12    0.41    0.35
  -7   1  12    0.82    0.17
  -7  -1  12    1.13    0.45
  -7   1  11    0.31    0.13
  -7   1  11    0.17    0.15
  -7   1  11    0.62    0.27
  -7  -1  11    0.67    0.36
   7   1 -10    1.30    0.13
  -7   1  10    1.40    0.21
  -7   1  10    1.55    0.18
  -7   1  10    1.30    0.17
  -7  -1  10    1.78    0.26
   7  -1 -10    1.17    0.13
  -7  -1  10    1.07    0.35
  -7  -1  10    1.13    0.18
   7   1  -9   -0.14    0.10
  -7   1   9    0.09    0.08
  -7   1   9    0.10    0.05
  -7   1   9   -0.08    0.08
  -7   1   9    0.34    0.18
  -7   1   9    0.10    0.11
   7  -1  -9    0.01    0.06
  -7  -1   9   -0.12    0.08
  -7  -1   9   -0.01    0.11
  -7  -1   9    0.16    0.27
   7  -1  -9    0.03    0.10
  -7  -1   9    0.14    0.13
  -7   1   8    3.15    0.17
  -7   1   8    3.30    0.29
  -7   1   8    2.67    0.19
   7   1  -8    3.00    0.17
  -7   1   8    3.12    0.23
   7   1  -8    2.95    0.25
  -7   1   8    2.82    0.23
  -7   1   8    2.67    0.16
  -7  -1   8    2.66    0.37
  -7  -1   8    2.31    0.20
   7  -1  -8    2.62    0.16
  -7  -1   8    2.79    0.28
  -7  -1   8    2.45    0.21
   7  -1  -8    3.32    0.22
  -7   1   7   19.50    0.90
   7   1  -7   16.79    0.98
  -7   1   7   16.39    0.79
   7   1  -7   18.18    0.80
   7   1  -7   18.24    0.89
  -7   1   7   17.34    0.96
  -7  -1   7   18.20    0.97
  -7  -1   7   17.54    0.99
  -7  -1   7   16.64    0.82
  -7  -1   7   18.37    1.17
  -7  -1   7   17.97    1.03
   7  -1  -7   18.04    0.79
   7  -1  -7   18.29    0.91
  -7   1   6    0.05    0.03
   7   1  -6   -0.02    0.03
  -7   1   6    0.01    0.13
   7   1  -6   -0.01    0.04
   7   1  -6   -0.13    0.09
  -7   1   6    0.01    0.03
  -7   1   6    0.05    0.06
   7   1  -6   -0.08    0.10
  -7   1   6    0.09    0.09
   7  -1  -6    0.08    0.08
  -7  -1   6    0.02    0.05
  -7  -1   6    0.04    0.08
   7  -1  -6    0.07    0.09
   7  -1  -6    0.03    0.12
   7  -1  -6    0.02    0.03
   7  -1  -6    0.03    0.04
  -7  -1   6   -0.13    0.13
  -7  -1   6    0.29    0.12
   7   1  -5    0.05    0.08
  -7   1   5    0.04    0.10
   7   1  -5    0.04    0.04
  -7   1   5    0.08    0.08
  -7   1   5    0.01    0.03
  -7   1   5    0.04    0.05
   7   1  -5    0.08    0.08
   7  -1  -5   -0.07    0.08
  -7  -1   5    0.01    0.04
  -7  -1   5   -0.01    0.10
   7  -1  -5   -0.11    0.06
  -7  -1   5   -0.06    0.10
  -7  -1   5    0.07    0.07
   7  -1  -5    0.01    0.04
  -7  -1   5    0.06    0.04
   7   1  -4    1.45    0.16
   7   1  -4    1.25    0.09
  -7   1   4    1.29    0.12
  -7   1   4    1.14    0.19
   7   1  -4    1.40    0.09
  -7   1   4    1.58    0.15
   7   1  -4    1.37    0.13
  -7   1   4    1.37    0.09
  -7  -1   4    1.14    0.10
   7  -1  -4    1.37    0.10
  -7  -1   4    1.28    0.09
   7  -1  -4    1.19    0.17
  -7  -1   4    1.36    0.20
  -7  -1   4    1.34    0.13
   7  -1  -4    1.24    0.17
  -7  -1   4    1.34    0.10
  -7  -1   4    1.24    0.16
   7  -1  -4    0.95    0.14
  -7   1   3   51.28    2.71
  -7   1   3   53.09    2.59
   7   1  -3   57.60    2.58
  -7   1   3   53.39    3.08
   7   1  -3   52.21    2.29
  -7   1   3   51.11    2.79
   7   1  -3   51.47    2.71
  -7  -1   3   52.41    2.28
  -7  -1   3   53.58    3.10
  -7  -1   3   52.82    2.59
   7  -1  -3   53.50    2.59
   7  -1  -3   50.35    2.71
  -7  -1   3   52.19    2.76
   7  -1  -3   51.74    2.79
   7  -1  -3   46.03    3.08
   7   1  -2   11.83    0.54
  -7   1   2   11.44    0.60
   7   1  -2   10.62    0.59
  -7   1   2    9.91    0.66
   7   1  -2   10.32    0.49
  -7   1   2    9.84    0.62
   7   1  -2   10.50    0.58
  -7   1   2   10.84    0.54
  -7  -1   2   10.39    0.48
   7  -1  -2   10.63    0.59
   7  -1  -2   10.80    0.55
   7  -1  -2    9.83    0.63
  -7  -1   2   10.72    0.54
  -7  -1   2   10.13    0.59
  -7  -1   2   10.82    0.68
  -7  -1   2   10.60    0.58
  -7   1   1  487.86   30.27
   7   1  -1  514.03   22.51
  -7   1   1  511.60   22.46
  -7   1   1  522.47   26.58
   7   1  -1  564.96   25.60
  -7   1   1  497.68   27.09
   7   1  -1  508.63   26.55
  -7   1   1  493.38   30.27
  -7   1   1  522.18   25.62
   7   1  -1  511.12   22.54
   7   1  -1  598.99   30.31
  -7  -1   1  523.60   26.59
   7  -1  -1  499.08   26.60
   7  -1  -1  519.13   25.64
   7  -1  -1  511.18   27.15
  -7  -1   1  525.58   25.63
  -7  -1   1  504.83   30.31
   7  -1  -1  519.44   22.48
   7   1   0    5.41    0.27
  -7   1   0    5.17    0.36
   7   1   0    5.93    0.35
  -7   1   0    4.95    0.25
  -7   1   0    5.17    0.35
  -7   1   0    4.98    0.41
   7   1   0    5.38    0.26
   7   1   0    5.96    0.29
  -7   1   0    5.52    0.35
  -7   1   0    5.59    0.29
   7   1   0    5.32    0.33
   7  -1   0    5.61    0.25
   7  -1   0    5.51    0.37
   7  -1   0    5.62    0.29
  -7  -1   0    5.47    0.29
  -7   1  -1    3.79    0.32
   7   1   1    4.03    0.20
   7   1   1    4.30    0.26
  -7   1  -1    4.05    0.22
  -7   1  -1    4.11    0.28
   7   1   1    4.07    0.26
  -7   1  -1    4.11    0.19
   7   1   1    4.33    0.27
   7  -1   1    4.37    0.26
   7  -1   1    4.09    0.23
  -7  -1  -1    3.88    0.30
   7  -1   1    4.06    0.20
   7  -1   1    4.17    0.30
  -7  -1  -1    3.87    0.23
  -7  -1  -1    3.92    0.21
  -7  -1  -1    4.19    0.23
  -7   1  -2    3.10    0.24
   7   1   2    2.84    0.15
   7   1   2    3.41    0.17
  -7   1  -2    3.02    0.15
  -7   1  -2    2.74    0.25
   7   1   2    2.69    0.22
   7   1   2    3.01    0.20
  -7   1  -2    3.00    0.17
  -7   1  -2    3.12    0.22
  -7  -1  -2    2.86    0.17
   7  -1   2    2.89    0.17
  -7  -1  -2    2.97    0.20
   7  -1   2    2.77    0.21
  -7  -1  -2    2.60    0.18
   7  -1   2    2.93    0.15
   7  -1   2    3.10    0.27
  -7  -1  -2    2.85    0.16
   7  -1   2    3.01    0.24
  -7   1  -3   46.27    2.16
   7   1   3   40.63    2.27
   7   1   3   48.05    2.16
   7   1   3   41.61    1.91
   7   1   3   45.24    2.31
  -7   1  -3   42.93    2.32
  -7   1  -3   38.78    2.58
  -7   1  -3   45.11    1.91
  -7   1  -3   43.90    2.30
   7  -1   3   42.84    2.17
  -7  -1  -3   43.89    2.17
   7  -1   3   42.67    1.91
   7  -1   3   42.13    2.60
  -7  -1  -3   43.69    2.27
  -7  -1  -3   43.81    1.92
  -7  -1  -3   43.97    2.29
   7  -1   3   43.53    2.28
   7  -1   3   45.49    2.35
   7   1   4    3.92    0.21
  -7   1  -4    4.03    0.28
  -7   1  -4    4.25    0.21
   7   1   4    4.36    0.28
   7   1   4    4.54    0.23
  -7   1  -4    4.21    0.32
   7   1   4    4.26    0.28
  -7   1  -4    4.30    0.23
   7  -1   4    3.89    0.24
  -7  -1  -4    4.20    0.22
   7  -1   4    4.05    0.34
  -7  -1  -4    3.91    0.26
   7  -1   4    3.96    0.22
   7  -1   4    3.99    0.31
  -7  -1  -4    4.69    0.28
   7  -1   4    4.71    0.29
  -7  -1  -4    4.15    0.24
  -7   1  -5   40.38    1.78
  -7   1  -5   39.85    2.15
   7   1   5   34.31    1.77
  -7   1  -5   42.11    2.15
   7   1   5   40.85    2.11
   7   1   5   41.63    2.01
  -7   1  -5   42.15    2.01
   7   1   5   42.40    2.16
  -7  -1  -5   42.28    2.12
   7  -1   5   36.33    1.78
  -7  -1  -5   42.77    2.02
   7  -1   5   40.45    2.12
  -7  -1  -5   39.63    2.14
   7  -1   5   40.52    2.01
   7   1   6    0.80    0.15
  -7   1  -6    0.54    0.08
   7   1   6    0.57    0.13
   7   1   6    0.48    0.09
  -7   1  -6    0.66    0.17
  -7   1  -6    0.42    0.06
   7  -1   6    0.42    0.11
  -7  -1  -6    0.34    0.10
   7  -1   6    0.49    0.15
   7  -1   6    0.57    0.10
  -7  -1  -6    0.64    0.09
  -7   1  -7    3.98    0.24
   7   1   7    4.56    0.35
   7   1   7    4.36    0.26
   7  -1   7    4.09    0.32
  -7  -1  -7    3.53    0.34
  -7  -1  -7    4.89    0.28
   7  -1   7    4.25    0.26
   7   1   8    0.50    0.10
   7   1   8    0.52    0.13
  -7   1  -8    0.43    0.08
  -7   1  -8    0.56    0.09
   7  -1   8    0.54    0.18
   7  -1   8    0.34    0.10
  -7  -1  -8    0.38    0.10
   7  -1   8    0.38    0.17
  -7  -1  -8    0.50    0.10
  -7   1  -9    0.04    0.08
   7   1   9    0.42    0.17
   7   1   9    0.11    0.19
  -7   1  -9    0.37    0.08
   7  -1   9    0.17    0.19
  -7  -1  -9    0.27    0.11
  -7  -1  -9    0.20    0.12
  -7   1 -10    0.14    0.09
   7  -1  10    0.26    0.22
  -7  -1 -10    0.12    0.12
   7   1  11    0.38    0.27
  -7  -1 -11   -0.12    0.14
   7  -1  11    0.60    0.28
  -7   2  12    0.57    0.17
   7   2 -12    0.34    0.13
  -7   2  12    1.14    0.34
  -7  -2  12    0.76    0.56
  -7  -2  12    0.73    0.25
  -7   2  11    0.23    0.14
   7   2 -11    0.05    0.10
  -7   2  11    0.40    0.13
  -7   2  11    0.60    0.27
  -7  -2  11    0.30    0.19
  -7  -2  11    0.52    0.45
  -7   2  10    0.98    0.16
  -7   2  10    0.95    0.18
   7   2 -10    1.24    0.14
  -7   2  10    1.38    0.13
  -7   2  10    1.18    0.24
  -7  -2  10    1.47    0.30
  -7  -2  10    0.98    0.43
   7   2  -9    1.25    0.25
  -7   2   9    1.34    0.12
  -7   2   9    1.32    0.19
  -7   2   9    1.45    0.28
  -7   2   9    1.28    0.13
   7   2  -9    1.22    0.14
  -7   2   9    1.11    0.13
  -7   2   9    1.48    0.17
  -7  -2   9    1.33    0.25
  -7  -2   9    1.52    0.39
  -7  -2   9    1.59    0.25
   7   2  -8    1.44    0.14
  -7   2   8    1.50    0.11
  -7   2   8    1.82    0.24
  -7   2   8    1.49    0.13
   7   2  -8    1.47    0.21
  -7   2   8    1.01    0.17
  -7   2   8    1.37    0.11
  -7  -2   8    1.71    0.24
  -7  -2   8    1.34    0.20
   7  -2  -8    1.22    0.13
   7   2  -7    4.93    0.36
   7   2  -7    5.15    0.39
  -7   2   7    5.65    0.33
   7   2  -7    5.14    0.29
  -7   2   7    5.72    0.42
  -7   2   7    5.68    0.31
  -7  -2   7    4.71    0.52
  -7  -2   7    6.08    0.36
   7  -2  -7    5.70    0.41
  -7  -2   7    5.33    0.42
  -7  -2   7    5.36    0.30
  -7  -2   7    5.29    0.38
  -7   2   6    1.18    0.11
   7   2  -6    1.05    0.09
   7   2  -6    1.11    0.11
   7   2  -6    1.09    0.19
  -7   2   6    0.99    0.19
  -7   2   6    1.11    0.13
  -7  -2   6    1.30    0.11
  -7  -2   6    1.16    0.27
   7  -2  -6    1.07    0.13
  -7  -2   6    1.35    0.21
   7  -2  -6    1.13    0.19
  -7  -2   6    1.17    0.14
  -7  -2   6    0.89    0.18
  -7   2   5    1.74    0.28
  -7   2   5    1.54    0.38
   7   2  -5    2.08    0.13
   7   2  -5    2.35    0.25
  -7   2   5    2.11    0.17
   7   2  -5    2.15    0.15
  -7   2   5    1.81    0.21
  -7   2   5    1.97    0.14
  -7  -2   5    2.10    0.21
  -7  -2   5    1.86    0.20
  -7  -2   5    1.93    0.14
   7  -2  -5    1.97    0.16
  -7  -2   5    1.87    0.31
   7  -2  -5    1.83    0.16
   7  -2  -5    1.98    0.24
  -7  -2   5    1.79    0.16
  -7   2   4   16.50    0.92
   7   2  -4   18.09    0.86
  -7   2   4   16.08    1.17
  -7   2   4   15.97    1.07
   7   2  -4   18.81    1.08
  -7   2   4   16.66    1.01
   7   2  -4   17.75    0.79
  -7   2   4   17.63    0.88
   7  -2  -4   17.84    0.89
  -7  -2   4   16.64    0.94
  -7  -2   4   18.69    0.92
  -7  -2   4   17.30    0.88
  -7  -2   4   16.55    0.79
  -7  -2   4   15.33    1.11
   7  -2  -4   17.43    1.00
   7  -2  -4   16.24    0.91
  -7   2   3   21.74    1.39
   7   2  -3   23.24    1.02
  -7   2   3   21.35    1.46
  -7   2   3   21.78    1.27
  -7   2   3   23.46    1.14
   7   2  -3   23.78    1.14
   7   2  -3   24.81    1.40
  -7   2   3   22.55    1.21
   7   2  -3   22.75    1.21
   7  -2  -3   21.99    1.28
  -7  -2   3   21.45    1.42
  -7  -2   3   22.35    1.21
  -7  -2   3   22.92    1.02
   7  -2  -3   21.34    1.19
  -7  -2   3   22.80    1.15
   7  -2  -3   23.31    1.16
  -7   2   2    0.56    0.14
  -7   2   2    0.47    0.04
   7   2  -2    0.69    0.16
  -7   2   2    0.57    0.07
   7   2  -2    0.54    0.10
  -7   2   2    0.58    0.13
  -7   2   2    0.58    0.19
   7   2  -2    0.55    0.08
   7   2  -2    0.67    0.07
  -7  -2   2    0.50    0.09
  -7  -2   2    0.58    0.16
  -7  -2   2    0.54    0.08
   7  -2  -2    0.35    0.06
   7  -2  -2    0.48    0.12
   7  -2  -2    0.47    0.08
  -7   2   1   75.34    3.67
   7   2  -1   77.71    4.37
  -7   2   1   66.49    4.42
   7   2  -1   76.94    3.66
   7   2  -1   73.32    3.24
   7   2  -1   73.65    3.82
  -7   2   1   78.87    3.84
  -7   2   1   68.49    3.92
  -7  -2   1   65.78    4.39
   7  -2  -1   72.77    3.82
   7  -2  -1   81.36    4.46
  -7  -2   1   73.84    3.24
   7  -2  -1   75.13    3.68
   7  -2  -1   76.19    3.22
   7  -2  -1   73.11    3.94
  -7  -2   1   74.40    3.67
  -7   2   0    0.83    0.06
   7   2   0    0.90    0.08
   7   2   0    0.96    0.11
  -7   2   0    0.74    0.14
  -7   2   0    0.76    0.21
  -7   2   0    0.84    0.08
   7   2   0    0.73    0.17
   7   2   0    0.61    0.08
   7   2   0    0.68    0.08
  -7  -2   0    0.74    0.10
   7  -2   0    0.72    0.14
  -7  -2   0    0.84    0.09
  -7  -2   0    0.93    0.22
   7  -2   0    0.81    0.09
   7  -2   0    0.85    0.22
   7  -2   0    0.74    0.08
   7   2   1    0.48    0.07
   7   2   1    0.40    0.07
   7   2   1    0.54    0.08
  -7   2  -1    0.61    0.19
   7   2   1    0.45    0.10
  -7   2  -1    0.37    0.06
  -7   2  -1    0.61    0.13
   7   2   1    0.54    0.14
  -7   2  -1    0.48    0.05
  -7  -2  -1    0.59    0.08
  -7  -2  -1    0.43    0.08
   7  -2   1    0.50    0.19
   7  -2   1    0.51    0.07
   7  -2   1    0.45    0.13
   7  -2   1    0.37    0.07
   7  -2   1    0.38    0.09
  -7  -2  -1    0.55    0.17
   7   2   2   11.52    0.56
   7   2   2   11.51    0.65
  -7   2  -2   12.09    0.61
  -7   2  -2   11.73    0.69
  -7   2  -2   12.12    0.68
  -7   2  -2   12.03    0.53
   7   2   2   11.91    0.54
   7   2   2   12.14    0.61
  -7   2  -2   10.50    0.80
   7   2   2   11.71    0.76
   7  -2   2   11.86    0.83
   7  -2   2   11.38    0.66
   7  -2   2   12.00    0.72
   7  -2   2   11.97    0.55
  -7  -2  -2   11.93    0.62
  -7  -2  -2   10.74    0.78
  -7  -2  -2   11.98    0.63
   7  -2   2   11.69    0.62
   7   2   3    0.99    0.11
   7   2   3    1.14    0.20
  -7   2  -3    1.14    0.23
  -7   2  -3    1.05    0.08
   7   2   3    0.87    0.14
   7   2   3    0.88    0.11
  -7   2  -3    1.08    0.09
   7   2   3    0.90    0.09
  -7   2  -3    1.21    0.23
  -7   2  -3    1.05    0.16
   7  -2   3    1.02    0.18
   7  -2   3    0.82    0.15
   7  -2   3    0.93    0.10
   7  -2   3    1.14    0.25
  -7  -2  -3    1.13    0.12
  -7  -2  -3    0.79    0.10
   7  -2   3    0.94    0.12
  -7  -2  -3    0.97    0.19
  -7   2  -4    0.41    0.07
   7   2   4    0.54    0.12
   7   2   4    0.28    0.08
  -7   2  -4    0.45    0.08
  -7   2  -4    0.59    0.20
  -7   2  -4    0.45    0.14
   7  -2   4    0.32    0.08
   7  -2   4    0.24    0.08
   7  -2   4    0.32    0.11
  -7  -2  -4    0.45    0.17
   7  -2   4    0.46    0.22
  -7  -2  -4    0.42    0.07
  -7  -2  -4    0.37    0.08
   7  -2   4    0.53    0.14
  -7  -2  -4    0.34    0.08
  -7   2  -5    2.88    0.16
  -7   2  -5    2.67    0.17
  -7   2  -5    2.74    0.35
   7   2   5    2.92    0.23
   7   2   5    2.64    0.23
   7   2   5    2.87    0.22
   7   2   5    2.37    0.17
  -7   2  -5    2.91    0.29
   7  -2   5    2.84    0.28
   7  -2   5    2.51    0.25
  -7  -2  -5    2.89    0.18
   7  -2   5    2.37    0.38
  -7  -2  -5    2.43    0.20
   7  -2   5    2.48    0.20
  -7  -2  -5    2.54    0.18
   7   2   6    0.19    0.11
  -7   2  -6    0.23    0.18
   7   2   6   -0.11    0.15
  -7   2  -6   -0.05    0.06
   7   2   6   -0.14    0.08
  -7   2  -6    0.18    0.21
  -7   2  -6    0.00    0.06
   7  -2   6   -0.05    0.23
  -7  -2  -6    0.02    0.07
   7  -2   6    0.05    0.09
  -7  -2  -6    0.24    0.09
   7  -2   6    0.03    0.10
  -7   2  -7    1.78    0.14
   7   2   7    2.16    0.25
  -7   2  -7    2.02    0.31
  -7   2  -7    1.57    0.14
   7  -2   7    1.52    0.28
  -7  -2  -7    1.47    0.19
  -7  -2  -7    1.87    0.17
   7  -2   7    1.93    0.38
   7  -2   7    1.57    0.26
   7  -2   7    1.71    0.20
  -7   2  -8    0.65    0.11
  -7   2  -8    0.76    0.12
   7   2   8    1.31    0.26
   7  -2   8    1.30    0.38
  -7  -2  -8    0.83    0.14
   7  -2   8    0.69    0.20
   7   2   9    2.72    0.25
  -7   2  -9    2.05    0.18
   7   2   9    1.50    0.33
  -7  -2  -9    2.10    0.22
  -7  -2  -9    2.51    0.27
   7  -2   9    2.71    0.37
  -7   2 -10    0.43    0.11
  -7  -2 -10    0.14    0.15
   7  -2  10    0.73    0.26
  -7   3  11    0.30    0.15
  -7   3  11   -0.24    0.28
  -7  -3  11    0.94    0.61
   7   3 -10   14.00    0.67
  -7   3  10   13.17    0.95
  -7   3  10   14.63    0.82
  -7   3  10   14.29    0.73
  -7   3  10   13.17    0.75
  -7  -3  10   13.62    1.25
  -7  -3  10   12.28    0.85
   7   3  -9    1.01    0.21
  -7   3   9    1.04    0.14
   7   3  -9    1.04    0.16
  -7   3   9    0.97    0.27
  -7   3   9    1.24    0.23
  -7   3   9    1.03    0.16
  -7   3   9    1.13    0.16
  -7  -3   9    1.85    0.54
   7   3  -8    0.89    0.15
  -7   3   8    0.66    0.14
   7   3  -8    0.75    0.13
  -7   3   8    0.63    0.12
  -7   3   8    1.03    0.12
   7   3  -8    0.97    0.20
  -7  -3   8    0.75    0.17
  -7  -3   8    1.04    0.42
  -7   3   7    1.67    0.18
  -7   3   7    1.45    0.10
   7   3  -7    1.60    0.29
  -7   3   7    1.61    0.16
   7   3  -7    1.55    0.16
  -7   3   7    1.51    0.26
   7   3  -7    1.37    0.14
  -7   3   7    1.61    0.12
   7   3  -7    1.84    0.23
  -7  -3   7    1.44    0.25
  -7  -3   7    1.31    0.23
   7  -3  -7    1.67    0.27
  -7  -3   7    1.61    0.40
  -7   3   6    1.53    0.17
  -7   3   6    1.49    0.12
   7   3  -6    1.44    0.14
   7   3  -6    1.34    0.25
   7   3  -6    1.56    0.22
  -7   3   6    1.44    0.09
  -7   3   6    1.08    0.24
   7   3  -6    1.54    0.16
  -7   3   6    1.72    0.15
  -7  -3   6    1.58    0.19
  -7  -3   6    1.61    0.23
  -7  -3   6    1.76    0.17
  -7  -3   6    1.44    0.25
  -7  -3   6    1.91    0.43
  -7   3   5    0.03    0.06
  -7   3   5    0.05    0.13
  -7   3   5    0.14    0.05
   7   3  -5    0.07    0.08
   7   3  -5    0.08    0.06
  -7  -3   5    0.05    0.21
  -7  -3   5   -0.06    0.08
  -7  -3   5    0.12    0.07
  -7  -3   5    0.04    0.11
   7  -3  -5    0.06    0.14
  -7  -3   5    0.09    0.11
  -7   3   4    4.40    0.26
   7   3  -4    3.92    0.31
  -7   3   4    4.27    0.21
   7   3  -4    4.49    0.25
  -7   3   4    4.09    0.30
   7   3  -4    4.36    0.26
  -7   3   4    3.78    0.37
  -7   3   4    4.22    0.21
   7  -3  -4    4.59    0.38
  -7  -3   4    3.90    0.31
  -7  -3   4    4.11    0.27
  -7   3   3    0.02    0.17
   7   3  -3   -0.01    0.10
  -7   3   3    0.01    0.06
  -7   3   3    0.09    0.11
   7   3  -3    0.16    0.19
  -7   3   3    0.22    0.10
  -7   3   3   -0.02    0.04
   7   3  -3    0.03    0.07
   7   3  -3    0.07    0.06
  -7  -3   3    0.19    0.09
  -7  -3   3    0.16    0.07
  -7  -3   3    0.02    0.08
  -7  -3   3    0.01    0.21
   7   3  -2    0.41    0.10
  -7   3   2    0.55    0.17
   7   3  -2    0.77    0.21
  -7   3   2    0.58    0.07
   7  -3  -2    0.64    0.13
   7  -3  -2    0.52    0.10
  -7  -3   2    0.46    0.09
  -7  -3   2    0.81    0.26
  -7  -3   2    0.62    0.11
   7  -3  -2    0.66    0.09
   7  -3  -2    0.65    0.17
   7  -3  -2    0.55    0.31
  -7   3   1    1.20    0.31
   7   3  -1    1.71    0.28
  -7   3   1    1.24    0.21
  -7   3   1    1.20    0.10
   7   3  -1    1.11    0.15
  -7   3   1    1.68    0.20
  -7  -3   1    1.21    0.15
  -7  -3   1    1.50    0.30
  -7  -3   1    1.39    0.14
   7  -3  -1    1.28    0.14
   7  -3  -1    1.65    0.37
  -7  -3   1    0.97    0.13
   7  -3  -1    1.31    0.25
   7  -3  -1    1.32    0.13
  -7   3   0   12.08    0.76
   7   3   0   12.87    0.87
   7   3   0   12.52    0.66
  -7   3   0   12.91    0.73
  -7   3   0   11.27    0.92
   7   3   0   12.26    0.59
  -7   3   0   12.88    0.57
   7   3   0   12.78    0.70
   7  -3   0   13.06    0.95
  -7  -3   0   12.35    0.69
   7  -3   0   11.64    0.69
   7  -3   0   12.27    0.67
  -7  -3   0   11.53    0.90
   7  -3   0   13.40    0.79
   7  -3   0   13.16    0.59
  -7   3  -1   -0.06    0.23
   7   3   1    0.30    0.09
  -7   3  -1    0.22    0.06
   7   3   1    0.21    0.19
  -7   3  -1    0.30    0.13
   7   3   1    0.31    0.07
  -7   3  -1    0.32    0.15
   7  -3   1    0.21    0.09
   7  -3   1    0.21    0.24
   7  -3   1    0.11    0.07
  -7  -3  -1    0.27    0.22
   7  -3   1    0.18    0.08
  -7  -3  -1    0.24    0.08
  -7  -3  -1    0.09    0.06
  -7   3  -2    1.17    0.10
   7   3   2    1.00    0.25
   7   3   2    0.85    0.12
  -7   3  -2    0.75    0.29
  -7  -3  -2    1.12    0.27
   7  -3   2    0.90    0.13
  -7  -3  -2    0.68    0.13
   7  -3   2    0.79    0.15
   7  -3   2    1.29    0.32
  -7  -3  -2    0.93    0.11
   7  -3   2    1.18    0.22
   7  -3   2    0.94    0.15
  -7   3  -3    2.42    0.45
   7   3   3    2.32    0.17
   7   3   3    1.69    0.35
   7  -3   3    2.06    0.23
  -7  -3  -3    1.60    0.39
   7  -3   3    2.40    0.22
   7  -3   3    2.23    0.45
  -7  -3  -3    2.04    0.15
  -7  -3  -3    2.05    0.19
   7   3   4    0.14    0.23
   7   3   4    0.13    0.08
  -7   3  -4    0.13    0.06
  -7   3  -4    0.11    0.06
  -7   3  -4    0.03    0.27
   7   3   4    0.41    0.12
   7  -3   4    0.08    0.11
  -7  -3  -4   -0.03    0.07
   7  -3   4    0.15    0.17
   7  -3   4    0.07    0.29
  -7  -3  -4    0.13    0.26
   7   3   5   -0.12    0.08
   7   3   5    0.04    0.09
   7   3   5    0.40    0.26
  -7   3  -5    0.06    0.06
   7   3   5    0.28    0.13
  -7   3  -5    0.18    0.31
   7   3   5    0.25    0.17
   7  -3   5   -0.09    0.18
   7  -3   5   -0.23    0.15
   7  -3   5    0.27    0.30
  -7   3  -6    0.30    0.08
   7   3   6    0.43    0.19
   7   3   6    0.27    0.23
   7   3   6    0.31    0.29
   7   3   6    0.57    0.12
   7   3   6    0.30    0.12
  -7   3  -6   -0.09    0.38
  -7   3  -6    0.26    0.08
   7  -3   6    0.24    0.20
   7  -3   6    0.46    0.21
   7   3   7    0.28    0.19
  -7   3  -7    0.02    0.08
   7   3   7    0.09    0.12
  -7   3  -7    0.08    0.08
   7   3   7    0.12    0.14
   7  -3   7    0.19    0.21
   7  -3   7   -0.43    0.38
  -7  -3  -7    0.11    0.12
  -7   3  -8    2.52    0.19
   7   3   8    2.95    0.37
  -7   3  -8    1.90    0.20
   7   3   8    1.91    0.26
   7  -3   8    2.76    0.59
  -7  -3  -8    2.93    0.30
   7   3   9    0.48    0.18
  -7   3  -9    0.56    0.12
  -7  -3  -9    0.67    0.21
  -7   4   9    0.07    0.17
   7   4  -9    0.16    0.13
  -7   4   9    0.07    0.12
  -7  -4   9   -0.24    0.23
  -7   4   8   -0.02    0.11
   7   4  -8   -0.04    0.13
  -7   4   8    0.20    0.22
   7   4  -8    0.16    0.23
  -7  -4   8    0.04    0.20
  -7  -4   8    0.48    0.48
   7  -4  -8   -0.22    0.21
   7   4  -7    6.25    0.39
  -7   4   7    6.38    0.38
   7   4  -7    5.88    0.49
  -7   4   7    6.01    0.32
   7   4  -7    6.24    0.37
  -7   4   7    5.17    0.54
  -7   4   7    6.75    0.39
   7  -4  -7    5.47    0.50
  -7  -4   7    6.89    0.85
  -7  -4   7    4.98    0.45
   7   4  -6    2.50    0.23
  -7   4   6    2.64    0.22
  -7   4   6    2.55    0.37
  -7   4   6    2.79    0.19
   7   4  -6    3.01    0.32
   7   4  -6    2.42    0.23
  -7  -4   6    2.89    0.65
   7   4  -5    0.20    0.14
  -7   4   5    0.12    0.12
   7   4  -5    0.47    0.21
   7   4  -5    0.22    0.11
  -7   4   5    0.27    0.08
  -7   4   5    0.23    0.09
   7   4  -5    0.14    0.10
  -7   4   5    0.29    0.08
  -7   4   5    0.37    0.19
  -7  -4   5    0.54    0.38
   7  -4  -5    0.29    0.20
   7   4  -4    0.06    0.09
  -7   4   4    0.13    0.07
  -7   4   4    0.03    0.15
  -7   4   4    0.18    0.07
   7   4  -4   -0.05    0.10
  -7   4   4    0.03    0.07
  -7   4   4    0.23    0.14
   7   4  -4    0.04    0.17
  -7  -4   4    0.27    0.11
  -7  -4   4    0.46    0.38
  -7   4   3    3.12    0.19
   7   4  -3    2.19    0.29
  -7   4   3    3.01    0.22
  -7   4   3    3.67    0.33
   7   4  -3    3.35    0.24
   7  -4  -3    2.50    0.22
  -7  -4   3    2.51    0.61
   7  -4  -3    3.21    0.37
  -7  -4   3    2.99    0.26
   7   4  -2    1.19    0.16
   7   4  -2    1.28    0.20
  -7   4   2    1.18    0.14
  -7   4   2    1.14    0.12
  -7  -4   2    0.87    0.37
   7  -4  -2    1.24    0.15
   7  -4  -2    1.56    0.28
  -7  -4   2    1.48    0.20
  -7   4   1   29.21    1.57
   7   4  -1   28.11    1.53
  -7   4   1   29.66    1.28
   7  -4  -1   29.43    1.98
   7  -4  -1   30.20    1.66
  -7  -4   1   29.08    1.49
  -7  -4   1   25.10    1.89
   7  -4  -1   27.79    1.29
   7   4   0   -0.09    0.10
  -7   4   0    0.01    0.15
   7   4   0    0.07    0.09
  -7   4   0   -0.04    0.06
   7  -4   0    0.14    0.30
   7  -4   0   -0.11    0.10
  -7  -4   0    0.16    0.31
   7  -4   0   -0.09    0.18
  -7   4  -1    4.85    0.27
   7   4   1    4.59    0.31
  -7   4  -1    5.05    0.41
   7  -4   1    4.14    0.67
  -7  -4  -1    4.41    0.63
  -7  -4  -1    5.11    0.35
   7  -4   1    5.46    0.49
  -7   4  -2    2.72    0.19
  -7   4  -2    3.17    0.34
   7   4   2    2.78    0.23
   7   4   2    2.61    0.25
   7  -4   2    3.22    0.59
  -7  -4  -2    3.14    0.27
  -7  -4  -2    2.56    0.56
   7   4   3    3.76    0.27
  -7   4  -3    4.10    0.28
  -7   4  -3    4.16    0.25
   7  -4   3    4.52    0.47
  -7  -4  -3    3.39    0.60
  -7  -4  -3    4.72    0.33
   7  -4   3    3.75    0.67
   7   4   4    0.08    0.10
  -7   4  -4   -0.10    0.07
  -7  -4  -4    0.17    0.12
   7  -4   4    0.06    0.24
  -7  -4  -4    0.41    0.37
   7   4   5    0.26    0.14
  -7   4  -5    0.05    0.08
   7   4   5    0.08    0.12
  -7   4  -5    0.01    0.08
   7  -4   5    0.05    0.42
   7  -4   5    0.16    0.25
  -7  -4  -5   -0.27    0.38
  -7  -4  -5    0.07    0.13
   7   4   6    0.44    0.27
   7   4   6    0.34    0.13
  -7   4  -6    0.55    0.11
  -7   4  -6    0.40    0.11
   7  -4   6    0.42    0.51
  -7  -4  -6    0.48    0.17
   7  -4   6    0.58    0.31
   7   4   7    0.26    0.31
  -7   4  -7    0.03    0.10
   7   4   7    0.00    0.15
  -7   4  -7    0.07    0.11
  -7  -4  -7    0.23    0.18
   7  -4   7    0.02    0.55
   7  -4   7    0.24    0.32
  -7   4  -8   -0.03    0.11
   7   4   8    0.57    0.20
   7   4   8    0.08    0.17
   7  -4   8    0.76    0.63
   7  -4   8    0.02    0.35
   7   5  -7    0.53    0.19
  -7   5   7    0.80    0.35
   7   5  -7    1.02    0.31
   7   5  -7    0.82    0.19
  -7   5   7    1.00    0.17
  -7  -5   7    1.10    0.71
   7  -5  -7    1.49    0.33
   7   5  -6    1.60    0.29
   7   5  -6    1.00    0.18
  -7   5   6    1.26    0.21
   7   5  -6    1.04    0.19
  -7   5   6    1.14    0.35
   7  -5  -6    0.79    0.28
  -7  -5   6    1.02    0.68
  -7   5   5    0.54    0.12
  -7   5   5    0.31    0.28
   7   5  -5    0.39    0.14
  -7   5   5    0.49    0.13
   7   5  -5    0.30    0.15
   7   5  -5    0.29    0.21
  -7  -5   5   -0.24    0.50
   7  -5  -5    0.22    0.30
   7   5  -4    2.93    0.27
  -7   5   4    2.76    0.22
  -7   5   4    2.72    0.25
  -7   5   4    2.12    0.41
   7   5  -4    2.55    0.34
   7   5  -4    2.65    0.28
  -7   5   4    3.17    0.38
   7  -5  -4    2.61    0.40
  -7  -5   4    3.48    0.76
  -7   5   3    1.27    0.18
   7   5  -3    1.26    0.27
   7   5  -3    1.39    0.23
  -7   5   3    1.97    0.37
  -7   5   3    1.14    0.17
   7   5  -3    1.35    0.23
   7  -5  -3    1.09    0.55
   7  -5  -3    1.19    0.32
  -7  -5   3    0.48    0.55
   7   5  -2    0.15    0.13
  -7   5   2    0.07    0.09
   7   5  -2   -0.12    0.12
  -7   5   2    0.43    0.21
   7   5  -2    0.04    0.13
  -7   5   2    0.00    0.08
   7  -5  -2   -0.54    0.42
   7  -5  -2   -0.41    0.23
  -7  -5   2    0.47    0.46
   7   5  -1    0.34    0.14
   7   5  -1    0.38    0.14
  -7   5   1    0.29    0.10
  -7   5   1    0.30    0.11
   7   5  -1    0.28    0.14
  -7   5   1   -0.05    0.21
  -7  -5   1    0.40    0.44
   7  -5  -1    0.23    0.27
   7  -5  -1    0.19    0.49
   7   5   0    0.18    0.12
   7   5   0    0.09    0.11
   7   5   0    0.02    0.13
  -7   5   0    0.08    0.21
  -7   5   0    0.12    0.09
   7  -5   0    0.11    0.48
  -7  -5   0   -0.44    0.44
   7  -5   0   -0.08    0.27
   7   5   1    0.78    0.15
  -7   5  -1    0.58    0.23
  -7   5  -1    0.46    0.12
  -7   5  -1    0.51    0.11
   7   5   1    0.51    0.14
   7  -5   1   -0.01    0.30
   7  -5   1    0.97    0.52
  -7  -5  -1    0.50    0.49
  -7   5  -2    0.36    0.24
  -7   5  -2   -0.17    0.10
  -7   5  -2   -0.01    0.09
   7   5   2    0.09    0.10
   7   5   2    0.06    0.13
   7  -5   2   -0.31    0.31
  -7  -5  -2    0.00    0.48
   7  -5   2   -0.01    0.49
  -7   5  -3    0.02    0.10
  -7   5  -3    0.15    0.24
   7   5   3    0.09    0.13
   7   5   3    0.08    0.18
  -7   5  -3   -0.13    0.10
   7   5   3   -0.01    0.15
   7   5   3    0.07    0.10
   7  -5   3    0.45    0.53
   7  -5   3    0.01    0.33
  -7  -5  -3    0.33    0.53
   7   5   4    3.29    0.26
   7   5   4    3.44    0.34
  -7   5  -4    2.99    0.24
  -7   5  -4    2.80    0.27
   7   5   4    3.44    0.31
   7  -5   4    3.63    0.62
  -7  -5  -4    2.79    0.72
  -7   5  -5    0.16    0.12
  -7   5  -5   -0.04    0.12
   7   5   5    0.30    0.16
   7   5   5   -0.02    0.15
   7  -5   5    0.03    0.37
  -7  -5  -5   -0.58    0.60
   7  -5   5    0.09    0.65
  -8   0  13   -0.09    0.47
  -8   0  12    1.47    0.43
   8   0 -12    1.42    0.17
  -8   0  12    1.97    0.29
  -8   0  12    1.14    0.19
  -8   0  11   -0.16    0.11
  -8   0  11    0.12    0.27
   8   0 -11    0.03    0.08
  -8   0  11    0.15    0.18
  -8   0  10    5.42    0.37
  -8   0  10    5.57    0.41
  -8   0  10    6.03    0.53
   8   0 -10    4.85    0.27
   8   0  -9   -0.04    0.05
  -8   0   9    0.05    0.11
   8   0  -9   -0.09    0.11
  -8   0   9   -0.06    0.09
  -8   0   8    0.04    0.07
  -8   0   8    0.07    0.10
  -8   0   7    0.01    0.06
   8   0  -7   -0.02    0.03
   8   0  -7    0.01    0.11
  -8   0   7    0.03    0.08
  -8   0   7   -0.10    0.05
  -8   0   7    0.11    0.14
   8   0  -6   18.23    1.13
   8   0  -6   18.20    0.91
  -8   0   6   20.07    1.13
  -8   0   6   17.72    0.98
   8   0  -6   17.78    0.99
  -8   0   6   17.73    0.81
  -8   0   6   17.87    1.05
   8   0  -6   18.24    0.80
  -8   0   6   17.72    0.91
  -8   0   5    0.02    0.03
  -8   0   5   -0.01    0.11
   8   0  -5   -0.02    0.09
  -8   0   5   -0.02    0.09
   8   0  -5    0.04    0.07
   8   0  -5    0.00    0.03
  -8   0   5    0.05    0.05
  -8   0   5   -0.02    0.03
   8   0  -5    0.01    0.02
   8   0  -5    0.01    0.09
  -8   0   4   24.99    1.16
  -8   0   4   30.04    1.59
   8   0  -4   25.07    1.59
  -8   0   4   27.04    1.40
   8   0  -4   25.65    1.16
   8   0  -4   26.76    1.41
   8   0  -4   26.93    1.32
   8   0  -4   25.84    1.44
  -8   0   4   24.79    1.45
  -8   0   4   27.45    1.32
   8   0  -3   -0.01    0.02
  -8   0   3    0.00    0.08
  -8   0   3    0.00    0.07
   8   0  -3   -0.01    0.06
  -8   0   3    0.00    0.02
   8   0  -3   -0.01    0.06
   8   0  -3    0.01    0.02
  -8   0   3   -0.03    0.05
   8   0  -3   -0.01    0.02
   8   0  -2   21.67    1.01
   8   0  -2   21.68    1.01
  -8   0   2   26.43    1.24
  -8   0   2   21.00    1.26
   8   0  -2   22.87    1.38
  -8   0   2   26.60    1.38
   8   0  -2   21.24    1.26
   8   0  -2   22.96    1.15
  -8   0   2   23.57    1.15
   8   0  -1    0.00    0.02
   8   0  -1   -0.01    0.06
   8   0  -1   -0.02    0.02
  -8   0   1    0.03    0.05
  -8   0   1    0.01    0.02
  -8   0   1   -0.01    0.02
  -8   0   1   -0.04    0.05
  -8   0   0  182.71   10.01
   8   0   0  221.03   10.04
  -8   0   0  184.31   10.20
   8   0   0  171.43   11.37
  -8   0   0  222.26   11.38
  -8   0   0  189.65    8.48
  -8   0   0  201.19    9.66
   8   0   0  193.92    9.68
   8   0   0  192.02   10.21
  -8   0  -1   -0.01    0.06
  -8   0  -1   -0.03    0.03
  -8   0  -1   -0.03    0.02
   8   0   1   -0.05    0.06
   8   0   1    0.05    0.08
   8   0   1    0.01    0.02
   8   0   1   -0.03    0.02
   8   0   2    2.98    0.23
  -8   0  -2    3.03    0.16
   8   0   2    2.95    0.18
  -8   0  -2    3.17    0.21
  -8   0  -2    3.25    0.17
   8   0   2    3.24    0.24
  -8   0  -2    2.93    0.24
  -8   0  -3   -0.04    0.04
  -8   0  -3   -0.03    0.06
   8   0   3   -0.06    0.03
   8   0   3   -0.03    0.04
   8   0   4    4.31    0.31
   8   0   4    4.55    0.25
  -8   0  -4    4.84    0.24
   8   0   4    4.59    0.33
  -8   0  -4    4.63    0.25
  -8   0  -4    4.49    0.29
  -8   0  -5    0.04    0.05
  -8   0  -5    0.02    0.08
   8   0   5    0.17    0.10
   8   0   6   -0.09    0.11
   8   0   6   -0.02    0.06
   8   0   6   -0.12    0.11
  -8   0  -6   -0.01    0.15
  -8   0  -6    0.11    0.06
  -8   0  -7   -0.09    0.06
   8   0   7    0.06    0.07
  -8   0  -7   -0.26    0.17
  -8   0  -7    0.07    0.07
   8   0   8    3.54    0.37
  -8   0  -8    3.59    0.22
  -8   0  -8    3.33    0.23
   8   0   8    3.34    0.23
   8   0   8    3.81    0.31
  -8   0  -9    0.12    0.09
  -8   0 -10    2.19    0.20
   8   0  10    1.87    0.32
  -8   0 -11    0.12    0.14
  -8   1  12    0.34    0.14
   8   1 -12    0.11    0.11
  -8   1  12    0.27    0.17
  -8   1  12   -0.05    0.35
  -8  -1  12    0.91    0.46
  -8   1  11    0.79    0.27
   8   1 -11    0.21    0.09
  -8   1  11    0.27    0.15
  -8  -1  11    0.27    0.36
  -8  -1  11    0.33    0.13
   8  -1 -11    0.14    0.10
  -8  -1  11    0.28    0.19
   8   1 -10    0.63    0.10
  -8   1  10    0.41    0.14
  -8   1  10    0.56    0.12
  -8   1  10    0.64    0.23
  -8  -1  10    0.65    0.19
   8  -1 -10    0.52    0.09
  -8  -1  10    0.32    0.31
  -8  -1  10    0.52    0.12
  -8   1   9   38.41    1.78
  -8   1   9   39.11    2.02
  -8   1   9   43.26    2.01
   8   1  -9   40.51    1.78
  -8   1   9   42.47    2.18
   8   1  -9   34.11    2.14
  -8   1   9   42.46    2.14
  -8   1   9   40.76    2.47
   8  -1  -9   42.13    2.12
  -8  -1   9   41.22    2.51
  -8  -1   9   43.34    2.17
   8  -1  -9   39.75    1.78
  -8  -1   9   42.56    2.17
  -8  -1   9   37.58    1.81
  -8   1   8    2.14    0.15
  -8   1   8    2.57    0.22
  -8   1   8    2.85    0.29
  -8   1   8    2.83    0.16
  -8   1   8    2.85    0.22
   8   1  -8    2.49    0.16
  -8  -1   8    2.30    0.19
  -8  -1   8    2.44    0.25
   8  -1  -8    2.27    0.14
  -8  -1   8    2.37    0.37
  -8  -1   8    2.73    0.20
   8  -1  -8    2.56    0.18
  -8   1   7    0.45    0.07
  -8   1   7    0.46    0.11
   8   1  -7    0.46    0.06
   8   1  -7    0.53    0.08
   8   1  -7    0.44    0.14
  -8   1   7    0.50    0.14
  -8   1   7    0.43    0.06
  -8  -1   7    0.48    0.09
   8  -1  -7    0.46    0.08
   8  -1  -7    0.55    0.06
  -8  -1   7    0.38    0.12
   8  -1  -7    0.61    0.13
  -8  -1   7    0.51    0.18
  -8  -1   7    0.61    0.20
  -8  -1   7    0.48    0.09
   8   1  -6    5.33    0.27
  -8   1   6    4.77    0.40
  -8   1   6    5.09    0.32
   8   1  -6    5.11    0.38
   8   1  -6    5.20    0.25
  -8   1   6    5.61    0.38
   8   1  -6    4.65    0.33
  -8   1   6    5.41    0.27
   8  -1  -6    5.06    0.33
   8  -1  -6    4.15    0.39
   8  -1  -6    4.84    0.36
  -8  -1   6    4.70    0.38
   8  -1  -6    5.08    0.28
  -8  -1   6    4.72    0.27
  -8  -1   6    4.79    0.42
  -8  -1   6    4.83    0.26
  -8  -1   6    5.23    0.30
  -8   1   5    5.99    0.31
   8   1  -5    6.30    0.31
   8   1  -5    5.83    0.29
  -8   1   5    5.64    0.35
  -8   1   5    6.63    0.42
   8   1  -5    5.97    0.37
   8   1  -5    6.51    0.42
  -8   1   5    5.42    0.43
  -8  -1   5    5.57    0.40
  -8  -1   5    5.95    0.31
  -8  -1   5    5.85    0.29
   8  -1  -5    6.04    0.33
  -8  -1   5    5.93    0.34
   8  -1  -5    5.75    0.41
   8  -1  -5    4.87    0.43
  -8  -1   5    5.98    0.45
  -8  -1   5    5.93    0.37
   8  -1  -5    5.41    0.37
  -8   1   4   20.03    1.18
   8   1  -4   21.34    0.96
   8   1  -4   21.83    1.18
   8   1  -4   19.30    0.86
  -8   1   4   18.61    1.03
  -8   1   4   19.31    0.97
  -8   1   4   19.00    1.10
  -8  -1   4   18.36    1.04
   8  -1  -4   18.39    1.04
  -8  -1   4   19.01    0.86
  -8  -1   4   19.65    1.20
   8  -1  -4   19.50    0.98
   8  -1  -4   16.80    1.18
  -8  -1   4   18.57    1.03
   8  -1  -4   18.66    1.09
  -8  -1   4   19.44    0.97
  -8  -1   4   19.50    1.07
  -8   1   3  124.35    7.10
  -8   1   3  117.46    6.24
  -8   1   3  120.48    6.00
   8   1  -3  136.24    5.99
   8   1  -3  120.98    5.28
   8   1  -3  126.11    6.35
  -8   1   3  117.16    6.39
   8  -1  -3  123.21    6.00
  -8  -1   3  120.48    6.36
  -8  -1   3  119.21    5.28
   8  -1  -3  123.88    6.40
   8  -1  -3  114.06    6.24
  -8  -1   3  125.90    7.12
   8  -1  -3  105.24    7.10
  -8  -1   3  125.91    5.99
   8   1  -2    0.31    0.08
  -8   1   2    0.18    0.10
  -8   1   2    0.28    0.05
   8   1  -2    0.23    0.08
   8   1  -2    0.21    0.06
  -8   1   2    0.21    0.08
   8   1  -2    0.23    0.04
   8   1  -2    0.23    0.04
  -8  -1   2    0.12    0.11
  -8  -1   2    0.18    0.07
  -8  -1   2    0.19    0.07
  -8  -1   2    0.24    0.04
  -8  -1   2    0.25    0.04
   8  -1  -2    0.18    0.09
   8  -1  -2    0.29    0.05
   8  -1  -2    0.16    0.08
  -8   1   1   15.01    1.02
   8   1  -1   18.18    0.96
   8   1  -1   15.49    0.71
  -8   1   1   15.75    0.80
  -8   1   1   15.73    0.69
   8   1  -1   16.02    0.86
  -8   1   1   14.70    0.89
  -8   1   1   14.93    0.96
   8   1  -1   17.35    0.80
   8   1  -1   15.66    0.71
   8  -1  -1   15.38    0.91
   8  -1  -1   16.25    0.70
   8  -1  -1   15.15    0.86
  -8  -1   1   16.06    0.80
  -8  -1   1   15.60    0.85
   8  -1  -1   15.87    0.80
  -8  -1   1   15.48    0.98
  -8   1   0   31.66    2.03
  -8   1   0   30.36    2.07
   8   1   0   34.53    1.52
  -8   1   0   34.77    1.71
   8   1   0   37.72    1.71
  -8   1   0   35.81    1.49
  -8   1   0   33.94    1.82
   8   1   0   34.24    1.51
  -8   1   0   33.00    1.85
   8   1   0   33.53    1.80
   8   1   0   39.38    2.02
  -8  -1   0   34.97    1.71
   8  -1   0   33.08    1.80
   8  -1   0   35.01    1.50
   8  -1   0   34.03    1.86
  -8  -1   0   31.67    2.04
   8  -1   0   34.73    1.71
   8   1   1    0.14    0.08
   8   1   1    0.10    0.06
  -8   1  -1    0.05    0.03
  -8   1  -1    0.21    0.08
  -8   1  -1    0.24    0.10
  -8   1  -1   -0.01    0.11
  -8   1  -1    0.09    0.03
   8  -1   1    0.07    0.03
  -8  -1  -1    0.06    0.04
   8  -1   1    0.03    0.03
  -8  -1  -1    0.04    0.03
   8  -1   1    0.10    0.09
   8   1   2   31.57    1.75
  -8   1  -2   34.66    1.78
  -8   1  -2   34.86    1.46
  -8   1  -2   34.63    1.66
   8   1   2   32.56    1.46
   8   1   2   36.70    1.66
  -8   1  -2   29.05    1.99
  -8   1  -2   33.42    1.79
  -8   1  -2   29.43    1.96
   8   1   2   35.41    1.78
   8  -1   2   32.23    1.66
   8  -1   2   35.25    1.82
  -8  -1  -2   31.62    1.75
   8  -1   2   33.29    1.75
  -8  -1  -2   33.25    1.47
   8  -1   2   32.86    1.46
  -8  -1  -2   33.13    1.74
  -8  -1  -2   34.14    1.66
   8   1   3    4.66    0.34
   8   1   3    5.20    0.28
  -8   1  -3    4.64    0.36
  -8   1  -3    5.12    0.37
  -8   1  -3    5.48    0.34
   8   1   3    4.81    0.25
  -8   1  -3    5.25    0.25
  -8   1  -3    5.28    0.28
   8   1   3    5.43    0.33
  -8  -1  -3    5.38    0.33
   8  -1   3    4.90    0.29
  -8  -1  -3    5.09    0.29
   8  -1   3    5.21    0.34
  -8  -1  -3    4.94    0.26
   8  -1   3    5.52    0.39
   8  -1   3    4.97    0.26
   8  -1   3    5.88    0.38
  -8  -1  -3    5.28    0.30
   8   1   4   11.54    0.66
  -8   1  -4   11.46    0.70
  -8   1  -4   11.88    0.60
   8   1   4   11.84    0.67
  -8   1  -4   12.03    0.53
  -8   1  -4   11.45    0.67
   8   1   4   12.15    0.60
   8   1   4   10.49    0.53
  -8  -1  -4   12.36    0.61
   8  -1   4   11.21    0.60
   8  -1   4   10.96    0.54
  -8  -1  -4   11.49    0.64
   8  -1   4   11.89    0.71
  -8  -1  -4   12.35    0.66
   8  -1   4   11.79    0.67
  -8  -1  -4   11.58    0.55
   8   1   5    6.72    0.37
   8   1   5    5.98    0.39
  -8   1  -5    5.86    0.31
   8   1   5    5.53    0.32
  -8   1  -5    5.92    0.29
  -8   1  -5    5.73    0.42
  -8  -1  -5    6.65    0.38
  -8  -1  -5    5.79    0.30
  -8  -1  -5    5.65    0.33
   8  -1   5    5.60    0.41
   8  -1   5    5.27    0.39
  -8  -1  -5    5.55    0.35
   8  -1   5    5.55    0.32
  -8   1  -6    1.47    0.11
  -8   1  -6    1.27    0.11
  -8   1  -6    1.45    0.23
   8   1   6    1.48    0.22
   8   1   6    1.35    0.13
  -8  -1  -6    1.08    0.15
   8  -1   6    1.07    0.20
   8  -1   6    1.72    0.23
  -8  -1  -6    1.06    0.13
  -8  -1  -6    1.51    0.22
   8  -1   6    1.26    0.13
   8   1   7    1.62    0.16
  -8   1  -7    1.61    0.13
   8   1   7    1.82    0.25
  -8   1  -7    1.64    0.14
   8  -1   7    1.83    0.16
   8  -1   7    1.66    0.27
   8  -1   7    1.78    0.24
  -8  -1  -7    1.49    0.15
  -8  -1  -7    1.62    0.23
   8   1   8    0.73    0.12
  -8   1  -8    0.89    0.12
  -8   1  -8    0.76    0.11
   8   1   8    0.88    0.19
   8   1   8    1.18    0.19
   8  -1   8    0.62    0.12
  -8  -1  -8    0.80    0.12
   8  -1   8    0.69    0.22
  -8   1  -9    0.60    0.11
   8   1   9    0.85    0.22
  -8  -1  -9    0.48    0.13
   8  -1   9    0.35    0.23
  -8   1 -10    1.18    0.16
   8  -1  10    1.29    0.30
  -8  -1 -10    1.18    0.20
  -8   2  12    3.20    0.32
  -8   2  12    3.84    0.53
  -8  -2  12    3.59    0.70
  -8  -2  12    3.46    0.47
  -8   2  11    2.70    0.27
  -8   2  11    2.56    0.26
   8   2 -11    1.66    0.19
  -8   2  11    1.94    0.41
  -8  -2  11    1.84    0.55
  -8  -2  11    1.92    0.40
   8   2 -10    0.14    0.09
  -8   2  10    0.27    0.13
  -8   2  10    0.30    0.13
  -8   2  10    0.35    0.09
  -8   2  10    0.19    0.08
  -8   2  10    0.15    0.21
  -8  -2  10    0.13    0.18
  -8  -2  10    0.06    0.35
  -8  -2  10    0.32    0.17
  -8   2   9    5.98    0.40
  -8   2   9    6.89    0.42
  -8   2   9    6.34    0.53
  -8   2   9    6.87    0.45
  -8   2   9    6.48    0.32
  -8   2   9    7.21    0.37
   8   2  -9    6.48    0.35
   8   2  -9    6.88    0.46
  -8  -2   9    6.93    0.46
  -8  -2   9    7.02    0.50
  -8  -2   9    6.19    0.67
  -8   2   8    2.02    0.12
   8   2  -8    2.22    0.25
   8   2  -8    2.28    0.16
  -8   2   8    2.27    0.15
  -8   2   8    1.72    0.19
   8   2  -8    1.73    0.14
  -8   2   8    1.91    0.20
  -8  -2   8    1.85    0.43
  -8  -2   8    2.47    0.28
  -8   2   7    1.95    0.25
  -8   2   7    1.97    0.14
   8   2  -7    2.03    0.26
   8   2  -7    1.85    0.14
  -8   2   7    2.03    0.18
  -8  -2   7    2.13    0.29
  -8  -2   7    1.67    0.38
  -8  -2   7    1.85    0.15
   8  -2  -7    2.06    0.19
   8  -2  -7    2.42    0.26
  -8  -2   7    1.85    0.19
  -8   2   6   34.40    1.76
   8   2  -6   34.23    1.66
  -8   2   6   35.27    1.68
   8   2  -6   34.84    1.50
  -8   2   6   31.19    2.02
  -8  -2   6   34.85    1.78
   8  -2  -6   33.51    1.70
  -8  -2   6   31.35    2.09
   8  -2  -6   32.95    1.85
  -8  -2   6   33.40    1.79
  -8  -2   6   33.02    1.68
  -8  -2   6   33.89    1.82
  -8  -2   6   31.79    1.50
   8   2  -5    7.43    0.36
   8   2  -5    6.94    0.45
   8   2  -5    7.41    0.37
   8   2  -5    7.17    0.50
  -8   2   5    6.19    0.64
  -8   2   5    7.27    0.38
  -8   2   5    6.77    0.52
  -8  -2   5    7.15    0.39
  -8  -2   5    7.20    0.40
  -8  -2   5    6.41    0.36
   8  -2  -5    6.38    0.41
  -8  -2   5    7.06    0.44
  -8  -2   5    7.12    0.46
   8  -2  -5    7.22    0.40
  -8   2   4    5.13    0.28
   8   2  -4    5.35    0.27
   8   2  -4    4.98    0.34
  -8   2   4    4.51    0.37
   8   2  -4    5.61    0.38
   8   2  -4    5.02    0.27
  -8   2   4    4.61    0.31
  -8   2   4    4.67    0.50
  -8   2   4    4.93    0.41
  -8  -2   4    5.17    0.33
   8  -2  -4    4.70    0.31
  -8  -2   4    4.94    0.27
   8  -2  -4    4.80    0.38
  -8  -2   4    5.08    0.28
  -8  -2   4    4.89    0.45
  -8  -2   4    4.90    0.29
   8  -2  -4    5.09    0.30
  -8   2   3    1.14    0.17
   8   2  -3    1.04    0.11
   8   2  -3    1.16    0.15
   8   2  -3    1.18    0.18
  -8   2   3    0.93    0.25
  -8   2   3    0.75    0.14
  -8   2   3    0.98    0.20
   8   2  -3    1.27    0.09
  -8   2   3    1.05    0.10
   8  -2  -3    0.85    0.12
   8  -2  -3    1.12    0.11
  -8  -2   3    1.03    0.23
  -8  -2   3    1.10    0.11
  -8  -2   3    1.17    0.10
   8  -2  -3    0.94    0.17
  -8  -2   3    1.05    0.14
  -8   2   2   18.80    1.37
   8   2  -2   21.84    1.06
   8   2  -2   21.39    1.14
  -8   2   2   22.07    1.15
   8   2  -2   22.94    1.30
  -8   2   2   21.84    0.92
   8   2  -2   21.39    0.96
  -8   2   2   21.61    1.07
  -8   2   2   20.13    1.30
  -8   2   2   19.66    1.20
  -8  -2   2   21.90    1.08
   8  -2  -2   22.03    1.08
  -8  -2   2   19.34    1.33
  -8  -2   2   21.01    0.96
  -8  -2   2   20.79    1.13
   8  -2  -2   21.75    0.93
   8  -2  -2   20.52    1.13
   8  -2  -2   20.52    1.21
  -8   2   1   18.69    1.25
  -8   2   1   18.46    1.33
  -8   2   1   22.06    1.13
  -8   2   1   21.47    1.04
   8   2  -1   21.78    1.03
   8   2  -1   20.85    0.94
   8   2  -1   21.80    1.26
   8   2  -1   20.41    1.10
  -8   2   1   19.02    1.16
   8  -2  -1   21.56    1.05
  -8  -2   1   21.39    1.05
   8  -2  -1   20.91    1.18
   8  -2  -1   21.21    0.91
  -8  -2   1   18.54    1.29
   8  -2  -1   19.83    1.10
  -8  -2   1   19.58    0.93
   8   2   0   84.24    3.77
   8   2   0   89.40    5.08
  -8   2   0   91.44    4.48
  -8   2   0   86.92    4.27
   8   2   0   86.33    4.46
   8   2   0   87.95    4.27
  -8   2   0   82.28    4.57
   8   2   0   85.62    3.78
  -8   2   0   77.41    5.13
  -8   2   0   88.75    3.75
   8  -2   0   87.27    3.76
  -8  -2   0   86.47    4.45
  -8  -2   0   88.03    4.29
  -8  -2   0   79.40    5.11
   8  -2   0   88.30    4.29
   8  -2   0   91.32    5.17
   8  -2   0   84.31    4.45
   8  -2   0   88.34    4.60
  -8   2  -1   42.38    2.36
   8   2   1   43.56    1.93
  -8   2  -1   44.65    2.32
   8   2   1   43.83    2.61
   8   2   1   44.68    2.18
  -8   2  -1   44.18    2.19
  -8   2  -1   44.93    1.92
  -8   2  -1   38.90    2.66
   8   2   1   42.48    1.94
   8   2   1   43.61    2.29
   8  -2   1   46.58    2.70
   8  -2   1   45.16    1.93
  -8  -2  -1   43.78    2.28
   8  -2   1   44.79    2.30
  -8  -2  -1   40.18    2.64
   8  -2   1   46.44    2.40
   8  -2   1   44.66    2.20
  -8  -2  -1   44.62    2.20
  -8   2  -2    0.12    0.04
  -8   2  -2   -0.03    0.10
   8   2   2    0.11    0.09
   8   2   2    0.11    0.04
  -8   2  -2    0.06    0.18
   8   2   2    0.10    0.11
  -8   2  -2    0.09    0.04
   8   2   2    0.09    0.05
   8   2   2    0.12    0.06
  -8   2  -2    0.11    0.11
   8  -2   2    0.01    0.04
   8  -2   2    0.08    0.11
   8  -2   2    0.10    0.06
   8  -2   2    0.05    0.07
  -8  -2  -2    0.18    0.16
   8  -2   2    0.21    0.18
  -8  -2  -2   -0.02    0.06
   8   2   3    0.33    0.12
  -8   2  -3    0.33    0.20
  -8   2  -3    0.55    0.08
  -8   2  -3    0.43    0.07
   8   2   3    0.36    0.06
  -8   2  -3    0.47    0.14
   8   2   3    0.32    0.06
  -8   2  -3    0.48    0.12
   8  -2   3    0.50    0.21
  -8  -2  -3    0.34    0.07
   8  -2   3    0.46    0.08
   8  -2   3    0.14    0.10
   8  -2   3    0.25    0.07
  -8  -2  -3    0.18    0.15
   8   2   4    0.34    0.14
  -8   2  -4    0.39    0.20
   8   2   4    0.56    0.15
   8   2   4    0.33    0.09
  -8   2  -4    0.31    0.17
  -8   2  -4    0.34    0.06
   8  -2   4    0.23    0.11
   8  -2   4    0.27    0.08
   8  -2   4    0.54    0.17
  -8  -2  -4    0.40    0.08
   8  -2   4    0.27    0.07
   8  -2   4    0.16    0.21
  -8  -2  -4    0.29    0.08
   8   2   5   11.38    0.64
  -8   2  -5   11.70    0.53
  -8   2  -5   10.69    0.77
  -8   2  -5   11.41    0.59
   8   2   5   11.33    0.65
  -8   2  -5   11.34    0.70
  -8  -2  -5   10.53    0.61
   8  -2   5   12.03    0.73
  -8  -2  -5   11.46    0.55
   8  -2   5   11.14    0.61
  -8  -2  -5   11.45    0.61
   8  -2   5   10.71    0.66
   8  -2   5   11.08    0.83
  -8   2  -6    1.93    0.16
  -8   2  -6    2.13    0.32
   8   2   6    1.69    0.24
  -8   2  -6    2.47    0.34
   8   2   6    2.18    0.21
   8  -2   6    2.02    0.21
   8  -2   6    1.64    0.26
   8  -2   6    2.10    0.42
  -8  -2  -6    2.24    0.20
  -8  -2  -6    2.21    0.17
   8  -2   6    2.04    0.28
  -8   2  -7    0.50    0.25
  -8   2  -7    0.81    0.11
  -8   2  -7    0.57    0.10
   8   2   7    0.75    0.18
   8   2   7    0.68    0.12
   8  -2   7    0.53    0.14
   8  -2   7    0.31    0.18
  -8  -2  -7    0.53    0.11
   8  -2   7    0.37    0.15
   8  -2   7    1.08    0.32
  -8   2  -8   -0.05    0.07
  -8   2  -8   -0.11    0.08
   8  -2   8    0.35    0.34
  -8  -2  -8   -0.08    0.10
  -8  -2  -8   -0.14    0.11
   8  -2   8   -0.18    0.18
   8   2   9    1.43    0.26
  -8   2  -9    1.39    0.16
  -8  -2  -9    1.24    0.17
   8  -2   9    1.10    0.28
   8   2  10    0.42    0.25
  -8   2 -10    1.11    0.16
   8  -2  10    0.70    0.33
  -8  -2 -10    0.73    0.18
  -8   3  11    0.53    0.16
  -8   3  11    0.10    0.16
   8   3 -11    0.41    0.14
  -8  -3  11    0.42    0.26
  -8  -3  11    1.07    0.64
  -8   3  10    1.78    0.38
  -8   3  10    1.38    0.27
  -8   3  10    1.47    0.22
   8   3 -10    1.24    0.20
  -8   3  10    0.85    0.17
  -8  -3  10    0.72    0.24
  -8  -3  10    2.08    0.57
  -8   3   9    2.99    0.42
   8   3  -9    3.88    0.26
  -8   3   9    4.00    0.28
  -8   3   9    3.99    0.26
   8   3  -9    3.68    0.40
  -8  -3   9    3.52    0.68
  -8   3   8    0.02    0.08
   8   3  -8   -0.05    0.09
  -8   3   8    0.05    0.06
   8   3  -8    0.13    0.14
   8   3  -8   -0.06    0.08
  -8   3   8    0.00    0.16
  -8  -3   8    0.37    0.37
   8  -3  -8    0.21    0.17
  -8   3   7    0.15    0.15
  -8   3   7    0.09    0.07
  -8   3   7    0.14    0.10
   8   3  -7    0.05    0.17
   8   3  -7    0.13    0.18
  -8  -3   7    0.16    0.20
  -8  -3   7   -0.07    0.12
   8  -3  -7    0.15    0.16
  -8  -3   7    0.56    0.34
  -8  -3   7    0.04    0.15
   8   3  -6    0.38    0.13
  -8   3   6    0.59    0.10
   8   3  -6    0.75    0.11
   8   3  -6    0.48    0.11
  -8  -3   6    0.45    0.11
  -8  -3   6    0.76    0.18
  -8  -3   6    0.80    0.32
  -8  -3   6    0.87    0.15
  -8  -3   6    0.64    0.18
   8   3  -5    0.46    0.10
   8   3  -5    0.36    0.08
  -8   3   5    0.46    0.08
  -8   3   5    0.38    0.05
  -8   3   5    0.36    0.16
  -8   3   5    0.29    0.10
   8   3  -5    0.58    0.17
  -8  -3   5    0.40    0.14
  -8  -3   5    0.48    0.10
  -8  -3   5    0.59    0.25
   8  -3  -5    0.30    0.16
  -8   3   4    0.00    0.05
   8   3  -4    0.02    0.07
   8   3  -4    0.05    0.06
  -8   3   4    0.04    0.04
  -8   3   4    0.02    0.13
  -8  -3   4   -0.03    0.10
   8  -3  -4    0.04    0.15
  -8  -3   4    0.16    0.07
  -8   3   3   15.23    0.77
  -8   3   3   13.23    0.96
   8   3  -3   15.15    0.76
  -8   3   3   15.00    0.66
   8   3  -3   14.58    0.83
   8   3  -3   15.28    0.71
  -8   3   3   15.39    0.84
  -8  -3   3   14.96    0.78
  -8  -3   3   14.44    0.83
  -8  -3   3   13.54    1.04
   8  -3  -3   14.62    0.67
   8  -3  -3   14.91    0.91
  -8   3   2    3.09    0.21
  -8   3   2    3.88    0.31
   8   3  -2    3.13    0.20
  -8   3   2    3.19    0.17
   8   3  -2    3.38    0.22
   8   3  -2    2.77    0.26
  -8   3   2    2.82    0.31
  -8  -3   2    3.04    0.23
  -8  -3   2    3.60    0.44
   8  -3  -2    3.13    0.18
  -8  -3   2    3.25    0.27
   8  -3  -2    3.13    0.33
   8   3  -1    0.21    0.08
  -8   3   1    0.16    0.05
   8   3  -1    0.10    0.09
  -8   3   1    0.22    0.13
  -8   3   1    0.15    0.05
  -8   3   1   -0.17    0.25
   8   3  -1    0.08    0.17
   8  -3  -1    0.01    0.14
   8  -3  -1    0.12    0.07
  -8  -3   1    0.18    0.09
   8  -3  -1    0.16    0.25
  -8  -3   1    0.31    0.23
  -8  -3   1    0.21    0.07
  -8   3   0   11.08    0.50
   8   3   0   10.88    0.54
  -8   3   0   11.24    0.66
   8   3   0   10.93    0.76
  -8   3   0   11.14    0.58
   8   3   0   10.71    0.62
  -8   3   0   10.04    0.83
  -8  -3   0   11.13    0.60
  -8  -3   0    9.72    0.81
   8  -3   0   10.92    0.52
   8  -3   0    9.92    0.61
   8  -3   0   11.45    0.88
  -8  -3   0   10.26    0.61
   8  -3   0   11.56    0.72
   8   3   1    1.75    0.19
   8   3   1    2.04    0.33
  -8   3  -1    1.96    0.15
   8   3   1    1.88    0.16
  -8   3  -1    1.92    0.12
  -8   3  -1    2.25    0.25
  -8   3  -1    2.34    0.43
   8  -3   1    2.05    0.29
   8  -3   1    1.43    0.19
   8  -3   1    1.56    0.15
  -8  -3  -1    2.16    0.18
   8  -3   1    2.21    0.43
  -8  -3  -1    1.79    0.17
  -8  -3  -1    1.85    0.37
  -8   3  -2    5.67    0.26
   8   3   2    5.15    0.49
   8   3   2    5.40    0.30
  -8   3  -2    4.10    0.56
  -8   3  -2    5.61    0.30
  -8   3  -2    5.68    0.40
  -8  -3  -2    4.12    0.50
   8  -3   2    4.83    0.35
  -8  -3  -2    5.04    0.31
   8  -3   2    5.09    0.45
   8  -3   2    5.26    0.58
   8  -3   2    4.85    0.29
  -8  -3  -2    5.63    0.33
  -8   3  -3   13.82    0.61
   8   3   3   13.46    0.74
  -8   3  -3   13.73    0.69
  -8   3  -3   13.96    0.80
   8   3   3   13.29    0.64
   8   3   3   12.37    0.91
  -8   3  -3   11.64    0.97
   8  -3   3   13.11    1.00
  -8  -3  -3   12.64    0.70
   8  -3   3   12.24    0.75
   8  -3   3   14.44    0.86
  -8  -3  -3   13.74    0.72
  -8  -3  -3   12.32    0.95
  -8   3  -4    2.12    0.52
   8   3   4    3.39    0.29
   8   3   4    2.87    0.40
  -8   3  -4    3.64    0.38
  -8   3  -4    3.12    0.18
  -8   3  -4    3.01    0.20
   8  -3   4    3.12    0.30
  -8  -3  -4    3.07    0.46
   8  -3   4    2.74    0.52
  -8  -3  -4    2.46    0.23
   8   3   5    0.30    0.14
  -8   3  -5    0.11    0.07
   8   3   5   -0.18    0.11
  -8   3  -5    0.10    0.33
   8   3   5    0.08    0.09
  -8   3  -5    0.04    0.06
   8   3   5    0.00    0.18
   8   3   5   -0.15    0.26
  -8   3  -5    0.22    0.19
   8  -3   5   -0.10    0.21
   8  -3   5    0.38    0.20
   8  -3   5    0.03    0.34
  -8   3  -6    2.10    0.17
  -8   3  -6    2.50    0.38
  -8   3  -6    1.80    0.46
   8   3   6    1.70    0.31
   8   3   6    2.58    0.23
  -8   3  -6    2.08    0.16
   8   3   6    2.01    0.30
   8  -3   6    1.84    0.34
   8  -3   6    2.39    0.41
   8  -3   6    1.96    0.48
   8   3   7    0.72    0.21
  -8   3  -7    0.40    0.10
   8   3   7    0.73    0.16
  -8   3  -7    0.48    0.28
   8   3   7    0.44    0.11
  -8   3  -7    0.45    0.10
   8  -3   7    0.74    0.24
   8  -3   7    0.45    0.45
  -8  -3  -7    0.15    0.13
   8   3   8    0.28    0.13
  -8   3  -8    0.18    0.11
  -8   3  -8    0.04    0.10
   8  -3   8    0.51    0.48
  -8  -3  -8    0.50    0.18
   8  -3   8    0.61    0.29
  -8   3  -9    0.60    0.13
   8   3   9    0.52    0.27
   8   3   9    0.12    0.17
  -8  -3  -9    0.86    0.23
   8  -3   9    1.23    0.34
   8   4  -9    1.47    0.24
  -8   4   9    1.63    0.22
  -8  -4   9    1.60    0.63
  -8   4   8    0.50    0.13
   8   4  -8    0.15    0.23
   8   4  -8    0.35    0.14
  -8   4   8    0.46    0.24
   8   4  -8    0.30    0.15
  -8   4   8    0.20    0.12
   8  -4  -8    0.30    0.23
  -8  -4   8   -0.22    0.48
  -8  -4   8    0.24    0.21
   8   4  -7   -0.06    0.11
  -8   4   7    0.18    0.21
   8   4  -7    0.18    0.18
   8   4  -7    0.01    0.12
  -8   4   7   -0.06    0.12
  -8   4   7    0.03    0.10
  -8  -4   7   -0.08    0.41
   8  -4  -7    0.38    0.21
  -8   4   6    2.08    0.36
   8   4  -6    2.56    0.29
  -8   4   6    2.04    0.16
  -8   4   6    1.96    0.20
   8   4  -6    1.49    0.22
   8   4  -6    2.17    0.22
   8  -4  -6    1.50    0.28
  -8  -4   6    3.04    0.68
   8   4  -5    1.29    0.19
  -8   4   5    1.21    0.13
   8   4  -5    1.08    0.20
  -8   4   5    1.27    0.24
  -8   4   5    1.09    0.16
  -8   4   5    1.31    0.31
   8  -4  -5    1.09    0.26
  -8  -4   5    1.68    0.46
  -8   4   4    1.15    0.15
  -8   4   4    1.33    0.13
   8   4  -4    1.34    0.27
  -8   4   4    0.98    0.12
  -8   4   4    1.15    0.25
   8   4  -4    1.43    0.19
   8  -4  -4    1.27    0.25
  -8  -4   4    1.09    0.22
  -8  -4   4    1.49    0.43
   8   4  -3    3.44    0.32
  -8   4   3    3.66    0.20
  -8   4   3    3.09    0.38
  -8   4   3    3.46    0.25
   8   4  -3    3.70    0.26
  -8  -4   3    3.72    0.29
  -8  -4   3    3.04    0.63
   8  -4  -3    3.09    0.23
   8   4  -2    1.47    0.17
  -8   4   2    1.45    0.15
   8   4  -2    1.50    0.22
  -8   4   2    1.56    0.13
  -8   4   2    2.00    0.31
   8  -4  -2    1.62    0.43
   8  -4  -2    1.30    0.17
  -8  -4   2    1.43    0.21
  -8   4   1    1.67    0.13
  -8   4   1    1.66    0.16
   8   4  -1    1.97    0.19
   8   4  -1    1.43    0.24
   8  -4  -1    1.34    0.18
  -8  -4   1    1.62    0.40
   8  -4  -1    1.67    0.34
  -8  -4   1    2.02    0.21
  -8  -4   1    1.40    0.20
   8   4   0    0.11    0.12
   8   4   0    0.13    0.09
  -8   4   0    0.04    0.17
  -8   4   0   -0.04    0.07
  -8   4   0    0.12    0.06
  -8  -4   0    0.18    0.30
  -8  -4   0    0.08    0.09
   8  -4   0    0.16    0.11
   8  -4   0    0.13    0.39
  -8   4  -1    0.35    0.08
  -8   4  -1    0.51    0.17
  -8   4  -1    0.38    0.09
   8   4   1    0.36    0.10
  -8  -4  -1    0.23    0.31
   8  -4   1    0.56    0.25
   8  -4   1    0.54    0.36
  -8  -4  -1    0.41    0.12
   8   4   2    1.46    0.18
  -8   4  -2    1.53    0.25
  -8   4  -2    1.64    0.14
  -8   4  -2    1.61    0.16
   8  -4   2    1.12    0.46
   8  -4   2    1.66    0.31
  -8  -4  -2    1.48    0.21
  -8  -4  -2    1.89    0.44
  -8   4  -3    1.69    0.34
  -8   4  -3    1.21    0.15
   8   4   3    1.01    0.17
   8   4   3    0.75    0.16
  -8  -4  -3    0.75    0.39
  -8  -4  -3    1.39    0.21
   8  -4   3    1.47    0.47
   8  -4   3    1.16    0.28
   8   4   4    0.73    0.18
  -8   4  -4    0.40    0.09
  -8   4  -4    0.49    0.09
  -8   4  -4    0.56    0.24
  -8  -4  -4    0.74    0.40
  -8  -4  -4    0.53    0.15
   8  -4   4    0.40    0.28
  -8   4  -5    0.72    0.27
  -8   4  -5    0.28    0.09
  -8   4  -5    0.34    0.10
   8   4   5    0.53    0.14
   8  -4   5    0.13    0.46
  -8  -4  -5    0.38    0.44
   8  -4   5    0.35    0.29
  -8   4  -6    0.07    0.10
  -8   4  -6    0.61    0.30
   8   4   6   -0.15    0.11
   8   4   6   -0.15    0.27
  -8   4  -6   -0.05    0.09
  -8  -4  -6    0.27    0.16
   8  -4   6    0.02    0.51
   8  -4   6    0.16    0.30
   8   4   7    0.48    0.16
  -8   4  -7    0.65    0.14
  -8   4  -7    0.71    0.13
  -8  -4  -7    1.00    0.23
   8  -4   7    0.71    0.38
   8  -4   7    0.96    0.62
  -8   5   7    0.20    0.15
  -8   5   7    0.10    0.30
  -8   5   7    0.48    0.15
   8   5  -7    0.46    0.17
   8   5  -7    0.31    0.18
  -8  -5   7    0.45    0.73
   8   5  -6    0.59    0.18
  -8   5   6    0.67    0.15
   8   5  -6    0.74    0.25
  -8   5   6    0.74    0.31
   8   5  -6    0.67    0.17
  -8  -5   6    1.33    0.70
  -8   5   5    1.46    0.24
   8   5  -5    1.48    0.27
  -8   5   5    2.02    0.42
   8   5  -5    1.53    0.25
   8   5  -5    1.38    0.25
  -8   5   5    1.33    0.21
  -8  -5   5    2.29    0.70
   8  -5  -5    1.26    0.35
  -8   5   4    5.09    0.46
   8   5  -4    4.69    0.41
   8   5  -4    3.79    0.33
  -8   5   4    3.52    0.51
   8   5  -4    4.36    0.36
  -8   5   4    4.05    0.31
  -8  -5   4    4.58    0.84
   8  -5  -4    4.77    0.56
  -8   5   3    1.85    0.40
  -8   5   3    2.63    0.41
   8   5  -3    2.17    0.25
  -8   5   3    1.84    0.20
  -8   5   3    1.92    0.18
   8   5  -3    1.78    0.25
   8   5  -3    1.95    0.27
   8  -5  -3    1.16    0.32
  -8   5   2    0.27    0.10
  -8   5   2    0.31    0.10
  -8   5   2    0.66    0.26
   8   5  -2    0.49    0.16
   8   5  -2    0.45    0.14
   8   5  -2    0.21    0.14
   8  -5  -2    0.16    0.27
  -8  -5   2   -0.18    0.43
   8  -5  -2    0.07    0.45
  -8   5   1    0.18    0.24
   8   5  -1    0.15    0.13
   8   5  -1   -0.05    0.11
  -8   5   1    0.08    0.09
  -8   5   1    0.01    0.09
  -8  -5   1    0.39    0.15
   8  -5  -1    0.10    0.48
   8  -5  -1    0.17    0.30
  -8  -5   1    0.24    0.44
  -8   5   0   -0.15    0.09
  -8   5   0   -0.03    0.22
   8   5   0   -0.13    0.13
   8   5   0   -0.04    0.11
   8  -5   0    0.13    0.29
  -8  -5   0    0.05    0.46
  -8  -5   0    0.03    0.14
   8  -5   0    0.07    0.50
  -8   5  -1   -0.02    0.21
   8   5   1    0.10    0.13
   8   5   1    0.02    0.11
  -8   5  -1   -0.08    0.09
  -8   5  -1    0.09    0.09
  -8  -5  -1   -0.04    0.14
   8  -5   1   -0.40    0.28
   8  -5   1    0.49    0.52
  -8  -5  -1    0.08    0.48
  -8   5  -2    0.71    0.30
  -8   5  -2    0.82    0.16
   8   5   2    0.88    0.17
   8   5   2    0.73    0.15
  -8   5  -2    0.59    0.12
  -8  -5  -2    0.64    0.53
   8  -5   2    0.41    0.38
   8  -5   2    1.27    0.56
  -8  -5  -2    0.64    0.18
  -8   5  -3   -0.05    0.10
  -8   5  -3    0.02    0.11
  -8   5  -3   -0.04    0.29
   8   5   3    0.04    0.15
   8   5   3    0.06    0.12
   8  -5   3   -0.07    0.33
   8  -5   3    0.05    0.55
  -8  -5  -3    0.10    0.16
  -8  -5  -3    0.06    0.55
  -8   5  -4    1.70    0.20
   8   5   4    2.20    0.22
  -8   5  -4    1.41    0.22
  -8   5  -4    2.83    0.54
   8   5   4    2.00    0.28
  -8  -5  -4    2.47    0.34
   8  -5   4    2.18    0.72
   8  -5   4    2.01    0.44
  -8  -5  -4    1.86    0.66
  -8   5  -5   -0.15    0.12
   8   5   5   -0.03    0.11
  -8   5  -5    0.42    0.40
   8   5   5    0.12    0.17
  -8   5  -5    0.06    0.12
  -8  -5  -5   -0.33    0.63
   8  -5   5    0.50    0.65
  -9   0  12    0.29    0.40
  -9   0  12    0.12    0.14
  -9   0  11   -0.10    0.16
  -9   0  11    0.14    0.29
  -9   0  11    0.12    0.12
   9   0 -10    6.30    0.32
  -9   0  10    7.53    0.61
  -9   0  10    6.03    0.37
  -9   0  10    6.95    0.46
  -9   0  10    6.36    0.42
   9   0  -9   -0.03    0.05
  -9   0   9   -0.08    0.09
  -9   0   9   -0.15    0.21
   9   0  -8  105.04    4.69
  -9   0   8  109.55    5.68
  -9   0   8  110.98    5.59
   9   0  -8  104.36    5.34
  -9   0   8  105.26    5.33
  -9   0   8  103.17    4.71
  -9   0   8  118.81    6.38
  -9   0   7   -0.10    0.05
   9   0  -7    0.02    0.03
  -9   0   7    0.15    0.16
  -9   0   7    0.15    0.15
   9   0  -7   -0.07    0.04
   9   0  -6   12.12    0.66
   9   0  -6   10.05    0.72
  -9   0   6   12.00    0.72
   9   0  -6   10.60    0.64
   9   0  -6   11.10    0.56
  -9   0   6   10.83    0.50
  -9   0   6   11.01    0.63
  -9   0   6   10.51    0.56
  -9   0   6   10.67    0.70
  -9   0   5    0.04    0.03
  -9   0   5    0.08    0.10
  -9   0   5   -0.01    0.11
  -9   0   5    0.03    0.07
  -9   0   5    0.06    0.03
   9   0  -5    0.00    0.03
   9   0  -4   12.20    0.72
   9   0  -4   12.06    0.55
   9   0  -4   12.03    0.78
  -9   0   4   14.39    0.79
  -9   0   4   12.23    0.69
  -9   0   4   12.55    0.63
  -9   0   4   11.70    0.55
   9   0  -4   12.78    0.70
  -9   0   4   11.99    0.74
   9   0  -4   12.58    0.63
  -9   0   3   -0.02    0.07
  -9   0   3   -0.01    0.06
  -9   0   3    0.01    0.03
   9   0  -3    0.14    0.08
  -9   0   3    0.03    0.09
   9   0  -3    0.09    0.07
   9   0  -3   -0.01    0.03
   9   0  -3   -0.04    0.02
   9   0  -3   -0.05    0.02
   9   0  -2  178.49    7.84
  -9   0   2  186.97    8.92
   9   0  -2  181.35    9.29
   9   0  -2  184.58   10.56
   9   0  -2  189.62    8.96
   9   0  -2  177.26    9.47
  -9   0   2  175.66    9.27
  -9   0   2  172.84    9.47
   9   0  -2  181.45    7.84
  -9   0   1    0.01    0.07
  -9   0   1    0.03    0.03
   9   0  -1   -0.08    0.07
   9   0  -1    0.04    0.02
   9   0  -1    0.00    0.06
  -9   0   1    0.07    0.06
   9   0  -1   -0.01    0.03
  -9   0   1   -0.01    0.03
   9   0  -1   -0.09    0.09
   9   0   0    0.63    0.07
  -9   0   0    0.62    0.13
  -9   0   0    1.03    0.12
  -9   0   0    0.74    0.07
   9   0   0    0.81    0.14
   9   0   0    0.92    0.15
   9   0   0    0.81    0.06
   9   0   0    0.71    0.11
  -9   0   0    0.89    0.06
   9   0   1   -0.05    0.08
   9   0   1    0.06    0.08
  -9   0  -1   -0.05    0.03
  -9   0  -1   -0.04    0.03
  -9   0  -1    0.00    0.07
   9   0   1   -0.03    0.03
   9   0   1    0.03    0.03
  -9   0  -1   -0.06    0.05
   9   0   2    2.29    0.22
  -9   0  -2    2.58    0.21
   9   0   2    2.57    0.21
   9   0   2    1.98    0.14
  -9   0  -2    2.27    0.14
  -9   0  -2    2.31    0.13
  -9   0  -2    2.36    0.19
  -9   0  -3    0.04    0.07
  -9   0  -3   -0.06    0.10
  -9   0  -3   -0.02    0.05
  -9   0  -3   -0.06    0.04
   9   0   3   -0.03    0.04
   9   0   3    0.01    0.04
   9   0   3    0.14    0.10
   9   0   4    6.54    0.44
  -9   0  -4    6.40    0.35
   9   0   4    6.09    0.35
  -9   0  -4    6.46    0.40
  -9   0  -4    6.71    0.32
   9   0   4    6.67    0.41
   9   0   5    0.17    0.11
   9   0   5   -0.08    0.05
  -9   0  -5    0.06    0.06
   9   0   5   -0.09    0.11
  -9   0  -5   -0.11    0.09
  -9   0  -6    2.62    0.17
  -9   0  -6    2.79    0.17
   9   0   6    2.10    0.18
   9   0   6    3.03    0.25
  -9   0  -6    2.42    0.31
   9   0   6    2.67    0.29
  -9   0  -7    0.04    0.07
  -9   0  -7   -0.12    0.07
   9   0   7    0.01    0.08
   9   0   7   -0.13    0.15
  -9   0  -7   -0.09    0.21
   9   0   8    2.11    0.34
  -9   0  -8    2.19    0.18
  -9   0  -8    2.29    0.20
  -9   0  -9    0.17    0.10
   9   0   9    0.13    0.22
  -9   0 -10    2.45    0.22
   9   0  10    3.40    0.47
   9   1 -12    0.07    0.11
  -9   1  12    0.31    0.19
  -9   1  12    0.09    0.35
  -9   1  12    0.07    0.15
  -9  -1  12    0.76    0.46
  -9  -1  12    0.46    0.18
  -9  -1  12    0.04    0.21
   9   1 -11    2.36    0.19
  -9   1  11    2.87    0.26
  -9   1  11    2.33    0.29
  -9  -1  11    2.83    0.27
  -9  -1  11    3.35    0.37
  -9  -1  11    2.33    0.56
  -9   1  10    1.73    0.13
  -9   1  10    2.22    0.24
   9   1 -10    2.09    0.15
  -9   1  10    2.50    0.35
  -9  -1  10    2.00    0.47
  -9  -1  10    2.48    0.31
  -9  -1  10    1.55    0.21
   9  -1 -10    1.94    0.14
   9   1  -9    8.73    0.42
  -9   1   9    8.72    0.54
  -9   1   9    9.23    0.54
   9   1  -9    9.65    0.56
  -9   1   9    9.37    0.65
  -9   1   9    7.90    0.41
  -9  -1   9    8.19    0.72
  -9  -1   9    9.16    0.53
   9  -1  -9    8.17    0.40
  -9  -1   9    9.11    0.57
  -9  -1   9    8.43    0.46
  -9   1   8    0.85    0.16
   9   1  -8    0.77    0.09
   9   1  -8    0.86    0.10
  -9   1   8    1.01    0.23
  -9   1   8    1.16    0.17
  -9   1   8    0.96    0.09
  -9  -1   8    1.09    0.15
  -9  -1   8    0.59    0.27
  -9  -1   8    1.05    0.20
  -9  -1   8    0.60    0.11
   9  -1  -8    0.87    0.13
   9   1  -7    3.13    0.19
  -9   1   7    3.43    0.31
   9   1  -7    3.50    0.19
  -9   1   7    3.47    0.25
  -9   1   7    3.51    0.20
   9   1  -7    2.88    0.28
  -9  -1   7    3.12    0.23
  -9  -1   7    3.29    0.36
  -9  -1   7    3.30    0.21
   9  -1  -7    3.54    0.30
  -9  -1   7    3.29    0.39
  -9  -1   7    3.44    0.19
   9  -1  -7    3.35    0.22
  -9  -1   7    3.37    0.28
  -9   1   6    0.22    0.05
   9   1  -6    0.19    0.04
   9   1  -6    0.22    0.12
   9   1  -6    0.25    0.06
  -9   1   6    0.38    0.09
  -9   1   6    0.24    0.17
   9  -1  -6    0.07    0.12
  -9  -1   6    0.24    0.07
   9  -1  -6    0.29    0.07
  -9  -1   6    0.49    0.14
   9   1  -5   35.87    1.58
  -9   1   5   38.81    2.15
   9   1  -5   37.06    1.78
  -9   1   5   34.45    1.88
   9   1  -5   37.08    2.14
  -9   1   5   33.54    1.97
   9   1  -5   40.72    1.92
  -9   1   5   36.35    1.78
   9  -1  -5   33.19    1.89
  -9  -1   5   35.49    1.78
  -9  -1   5   34.91    1.94
  -9  -1   5   34.88    2.17
   9  -1  -5   35.71    1.96
  -9  -1   5   34.90    1.89
  -9  -1   5   34.94    1.58
   9  -1  -5   35.48    1.79
  -9  -1   5   35.34    1.89
  -9   1   4    5.79    0.31
  -9   1   4    5.71    0.43
   9   1  -4    5.81    0.29
   9   1  -4    6.36    0.41
  -9   1   4    5.91    0.41
   9   1  -4    6.32    0.31
   9   1  -4    6.15    0.37
  -9   1   4    5.80    0.36
  -9  -1   4    5.68    0.45
   9  -1  -4    5.48    0.38
  -9  -1   4    5.94    0.31
   9  -1  -4    6.00    0.32
  -9  -1   4    5.53    0.39
   9  -1  -4    5.26    0.42
  -9  -1   4    5.80    0.29
  -9  -1   4    5.90    0.37
   9  -1  -4    5.85    0.41
   9   1  -3    0.04    0.05
   9   1  -3    0.04    0.03
  -9   1   3    0.02    0.03
  -9   1   3    0.03    0.11
  -9   1   3    0.13    0.07
   9   1  -3    0.12    0.04
   9   1  -3    0.04    0.08
   9   1  -3    0.07    0.08
   9  -1  -3   -0.04    0.07
  -9  -1   3    0.02    0.03
  -9  -1   3   -0.07    0.04
   9  -1  -3    0.02    0.03
  -9  -1   3    0.10    0.07
  -9  -1   3    0.07    0.12
   9  -1  -3    0.01    0.09
   9  -1  -3    0.11    0.09
  -9   1   2    0.03    0.03
  -9   1   2    0.12    0.07
   9   1  -2    0.05    0.04
   9   1  -2   -0.01    0.03
   9   1  -2   -0.09    0.09
   9   1  -2    0.04    0.07
   9   1  -2    0.02    0.03
  -9   1   2    0.07    0.10
  -9  -1   2    0.11    0.07
   9  -1  -2    0.00    0.03
   9  -1  -2    0.03    0.08
  -9  -1   2   -0.01    0.03
  -9  -1   2   -0.02    0.08
   9  -1  -2    0.04    0.07
  -9  -1   2    0.01    0.10
  -9   1   1    0.27    0.08
  -9   1   1    0.24    0.05
   9   1  -1    0.37    0.08
  -9   1   1    0.18    0.03
   9   1  -1    0.30    0.05
  -9   1   1    0.27    0.11
  -9   1   1    0.32    0.14
   9   1  -1    0.20    0.04
   9   1  -1    0.29    0.05
  -9   1   1    0.15    0.08
   9   1  -1    0.27    0.08
  -9  -1   1    0.19    0.04
   9  -1  -1    0.13    0.10
  -9  -1   1    0.28    0.07
   9  -1  -1    0.25    0.03
   9  -1  -1    0.20    0.04
   9  -1  -1    0.16    0.08
  -9  -1   1    0.43    0.11
   9   1   0    1.33    0.16
  -9   1   0    1.25    0.08
   9   1   0    1.51    0.11
  -9   1   0    1.36    0.10
   9   1   0    1.14    0.17
  -9   1   0    1.67    0.18
   9   1   0    1.49    0.10
  -9   1   0    1.09    0.14
   9   1   0    1.37    0.09
  -9   1   0    1.35    0.23
  -9  -1   0    1.25    0.10
  -9  -1   0    1.10    0.18
   9  -1   0    1.10    0.19
   9  -1   0    1.34    0.10
   9  -1   0    1.46    0.16
   9  -1   0    1.23    0.08
   9   1   1  107.70    5.81
  -9   1  -1  114.04    5.56
   9   1   1  120.31    5.56
  -9   1  -1  110.16    5.92
  -9   1  -1  116.30    5.82
   9   1   1  111.59    4.89
  -9   1  -1  107.32    6.58
  -9   1  -1  117.08    4.89
  -9   1  -1   99.30    6.62
   9   1   1  120.63    5.91
   9  -1   1  110.34    5.80
  -9  -1  -1  117.83    5.57
   9  -1   1  115.34    4.89
  -9  -1  -1  106.08    6.59
  -9  -1  -1  110.50    4.90
   9  -1   1  109.88    5.57
   9  -1   1  120.17    5.95
   9   1   2    0.44    0.06
  -9   1  -2    0.52    0.07
   9   1   2    0.48    0.06
   9   1   2    0.39    0.12
  -9   1  -2    0.52    0.14
   9   1   2    0.76    0.14
  -9   1  -2    0.51    0.06
  -9  -1  -2    0.47    0.07
  -9  -1  -2    0.55    0.10
   9  -1   2    0.56    0.14
   9  -1   2    0.42    0.08
  -9  -1  -2    0.54    0.07
   9  -1   2    0.62    0.06
  -9  -1  -2    0.46    0.07
  -9   1  -3   51.23    2.14
  -9   1  -3   50.07    2.59
   9   1   3   45.69    2.14
   9   1   3   46.92    2.56
  -9   1  -3   49.14    2.61
   9   1   3   48.64    2.43
   9   1   3   52.55    2.61
  -9   1  -3   48.51    2.43
   9  -1   3   46.52    2.15
  -9  -1  -3   48.23    2.58
   9  -1   3   47.60    2.44
   9  -1   3   51.91    2.65
  -9  -1  -3   48.86    2.55
   9  -1   3   46.91    2.56
  -9  -1  -3   50.25    2.16
  -9  -1  -3   50.82    2.44
  -9   1  -4    1.21    0.18
   9   1   4    1.31    0.18
  -9   1  -4    1.57    0.25
   9   1   4    1.51    0.19
   9   1   4    1.43    0.11
  -9   1  -4    1.56    0.11
  -9   1  -4    1.56    0.11
   9  -1   4    1.12    0.11
  -9  -1  -4    1.16    0.12
   9  -1   4    1.43    0.13
  -9  -1  -4    1.63    0.12
   9   1   5   10.98    0.63
   9   1   5   13.41    0.70
   9   1   5   12.91    0.73
  -9   1  -5   12.20    0.75
  -9   1  -5   12.06    0.57
  -9   1  -5   12.07    0.63
  -9  -1  -5   12.98    0.70
   9  -1   5   12.52    0.76
  -9  -1  -5   11.66    0.68
   9  -1   5   11.69    0.64
  -9  -1  -5   12.60    0.58
   9  -1   5   12.05    0.71
  -9  -1  -5   12.60    0.65
   9   1   6    1.65    0.24
  -9   1  -6    1.98    0.14
  -9   1  -6    1.72    0.32
  -9   1  -6    2.12    0.14
   9   1   6    1.92    0.17
   9  -1   6    1.69    0.27
   9  -1   6    1.89    0.25
   9  -1   6    1.84    0.17
   9   1   7    2.18    0.29
   9   1   7    2.79    0.28
  -9   1  -7    2.31    0.17
  -9   1  -7    2.43    0.16
   9  -1   7    2.34    0.20
   9  -1   7    2.41    0.31
  -9  -1  -7    1.82    0.18
   9  -1   7    2.25    0.27
  -9   1  -8    0.92    0.13
  -9   1  -8    1.29    0.13
   9   1   8    1.28    0.22
   9  -1   8    1.46    0.25
  -9  -1  -8    1.02    0.14
   9   1   9    0.70    0.23
  -9   1  -9    0.56    0.12
  -9  -1  -9    0.77    0.17
   9  -1   9    0.67    0.27
  -9  -1  -9    0.74    0.14
   9   1  10    1.23    0.29
  -9   1 -10    0.98    0.16
   9  -1  10    1.05    0.31
  -9  -1 -10    1.17    0.20
  -9   2  12    1.99    0.30
  -9   2  12    1.95    0.27
  -9   2  12    2.25    0.49
   9   2 -12    1.56    0.21
  -9  -2  12    1.71    0.31
  -9  -2  12    1.57    0.61
  -9   2  11    4.30    0.33
  -9   2  11    4.40    0.49
  -9   2  11    3.38    0.33
   9   2 -11    3.51    0.26
  -9  -2  11    3.85    0.44
  -9  -2  11    3.54    0.73
  -9  -2  11    4.58    0.45
  -9   2  10    1.59    0.15
  -9   2  10    1.43    0.34
  -9   2  10    1.61    0.21
  -9   2  10    1.33    0.23
   9   2 -10    1.11    0.16
  -9  -2  10    1.31    0.44
  -9  -2  10    1.55    0.30
  -9  -2  10    1.57    0.33
  -9   2   9    0.26    0.12
  -9   2   9    0.12    0.12
   9   2  -9    0.05    0.09
   9   2  -9    0.22    0.15
  -9   2   9    0.19    0.07
  -9   2   9    0.30    0.12
   9  -2  -9    0.20    0.13
  -9  -2   9    0.23    0.33
  -9  -2   9    0.22    0.18
  -9   2   8    8.13    0.59
  -9   2   8    8.52    0.44
   9   2  -8    7.96    0.41
  -9   2   8    8.21    0.48
   9   2  -8    7.08    0.42
  -9  -2   8    8.03    0.44
   9  -2  -8    7.80    0.47
   9  -2  -8    8.61    0.57
  -9  -2   8    7.17    0.72
  -9  -2   8    9.17    0.50
  -9   2   7    0.22    0.10
   9   2  -7   -0.20    0.14
   9   2  -7    0.06    0.06
  -9   2   7    0.09    0.05
  -9   2   7    0.13    0.14
  -9  -2   7    0.01    0.25
  -9  -2   7    0.00    0.13
  -9  -2   7    0.11    0.08
   9  -2  -7   -0.08    0.11
   9  -2  -7    0.13    0.09
  -9  -2   7    0.10    0.19
  -9  -2   7   -0.03    0.06
  -9  -2   7    0.05    0.10
  -9   2   6    2.21    0.20
   9   2  -6    1.98    0.16
   9   2  -6    1.97    0.14
  -9   2   6    2.14    0.24
  -9   2   6    2.27    0.15
   9   2  -6    2.12    0.25
  -9  -2   6    2.18    0.16
  -9  -2   6    2.00    0.28
   9  -2  -6    1.61    0.27
  -9  -2   6    2.12    0.16
  -9  -2   6    1.61    0.37
  -9  -2   6    1.70    0.18
   9  -2  -6    2.09    0.18
   9   2  -5    0.85    0.18
  -9   2   5    0.72    0.15
  -9   2   5    0.83    0.17
  -9   2   5    0.76    0.09
   9   2  -5    0.64    0.11
  -9  -2   5    0.49    0.15
  -9  -2   5    0.49    0.10
  -9  -2   5    0.65    0.10
  -9  -2   5    0.74    0.13
  -9  -2   5    0.57    0.09
   9  -2  -5    0.61    0.15
  -9  -2   5    0.83    0.24
   9  -2  -5    0.73    0.12
   9   2  -4    0.15    0.06
  -9   2   4    0.02    0.21
  -9   2   4    0.06    0.04
  -9   2   4    0.06    0.14
   9   2  -4    0.00    0.13
  -9   2   4    0.02    0.09
   9   2  -4    0.07    0.09
  -9   2   4   -0.03    0.08
   9  -2  -4    0.10    0.12
  -9  -2   4   -0.02    0.16
  -9  -2   4    0.06    0.09
   9  -2  -4    0.07    0.06
   9  -2  -4    0.07    0.08
  -9  -2   4   -0.03    0.07
  -9  -2   4    0.06    0.05
   9   2  -3   12.58    0.61
   9   2  -3   13.22    0.77
  -9   2   3   10.65    0.87
  -9   2   3   11.21    0.77
  -9   2   3   11.67    0.68
   9   2  -3   12.11    0.57
  -9   2   3   12.17    0.62
   9   2  -3   12.59    0.68
  -9   2   3   10.95    0.74
  -9  -2   3   12.50    0.63
   9  -2  -3   12.48    0.64
   9  -2  -3   11.66    0.74
  -9  -2   3   11.84    0.67
  -9  -2   3   12.09    0.56
  -9  -2   3   11.28    0.82
   9  -2  -3   11.16    0.66
  -9   2   2    1.55    0.11
  -9   2   2    1.21    0.23
   9   2  -2    1.47    0.20
  -9   2   2    1.81    0.20
  -9   2   2    1.44    0.08
   9   2  -2    1.69    0.11
   9   2  -2    1.50    0.13
  -9   2   2    1.42    0.19
  -9   2   2    1.53    0.30
   9   2  -2    1.65    0.17
   9  -2  -2    1.58    0.13
  -9  -2   2    1.41    0.26
  -9  -2   2    1.29    0.13
  -9  -2   2    1.32    0.15
  -9  -2   2    1.66    0.13
   9  -2  -2    1.35    0.21
   9  -2  -2    1.44    0.09
   9   2  -1    9.61    0.59
  -9   2   1    7.57    0.67
  -9   2   1    7.84    0.56
   9   2  -1    8.78    0.52
   9   2  -1    8.94    0.43
   9   2  -1    8.62    0.42
  -9   2   1    8.92    0.47
   9   2  -1    8.97    0.46
  -9   2   1    9.27    0.40
  -9   2   1    9.24    0.55
  -9   2   1    8.34    0.59
   9  -2  -1    8.93    0.41
  -9  -2   1    9.14    0.48
   9  -2  -1    8.94    0.48
  -9  -2   1    8.29    0.63
   9  -2  -1    8.88    0.59
   9  -2  -1    9.24    0.51
  -9   2   0    6.84    0.51
  -9   2   0    7.56    0.40
   9   2   0    7.47    0.37
   9   2   0    7.58    0.40
  -9   2   0    8.14    0.50
   9   2   0    7.78    0.51
  -9   2   0    7.08    0.50
   9   2   0    7.66    0.38
   9   2   0    7.38    0.45
  -9   2   0    7.95    0.34
  -9   2   0    6.95    0.60
  -9  -2   0    7.58    0.41
   9  -2   0    7.46    0.52
   9  -2   0    7.36    0.45
   9  -2   0    7.68    0.36
  -9  -2   0    7.74    0.44
  -9  -2   0    6.82    0.56
   9  -2   0    7.43    0.42
  -9   2  -1   15.03    0.76
  -9   2  -1   15.53    0.86
   9   2   1   14.63    0.69
   9   2   1   15.15    0.93
  -9   2  -1   14.39    0.86
   9   2   1   15.02    0.76
   9   2   1   14.67    0.68
  -9   2  -1   12.85    1.00
   9   2   1   15.31    0.83
  -9   2  -1   15.03    0.66
   9  -2   1   14.81    0.77
   9  -2   1   14.74    0.82
  -9  -2  -1   14.52    0.80
   9  -2   1   15.00    0.68
   9  -2   1   15.36    0.90
   9  -2   1   15.92    1.03
  -9  -2  -1   15.10    0.78
  -9  -2  -1   13.35    0.97
   9   2   2    0.75    0.17
   9   2   2    0.75    0.08
  -9   2  -2    0.40    0.13
   9   2   2    0.60    0.08
   9   2   2    0.79    0.11
  -9   2  -2    0.66    0.07
  -9   2  -2    0.61    0.08
  -9   2  -2    0.68    0.16
  -9   2  -2    0.50    0.21
   9  -2   2    0.52    0.08
   9  -2   2    0.45    0.13
  -9  -2  -2    0.54    0.10
   9  -2   2    0.46    0.08
  -9  -2  -2    0.87    0.11
  -9  -2  -2    0.58    0.18
   9  -2   2    0.69    0.22
  -9   2  -3    8.68    0.69
  -9   2  -3   10.22    0.61
   9   2   3    8.97    0.57
  -9   2  -3    9.45    0.50
  -9   2  -3    9.84    0.44
   9   2   3    9.85    0.48
   9  -2   3    9.49    0.57
  -9  -2  -3   10.02    0.53
   9  -2   3    9.79    0.73
   9  -2   3    9.20    0.46
   9  -2   3   10.14    0.64
  -9  -2  -3    8.42    0.65
   9  -2   3    9.04    0.52
  -9   2  -4    0.08    0.21
   9   2   4   -0.09    0.09
  -9   2  -4    0.04    0.05
  -9   2  -4    0.11    0.16
  -9   2  -4    0.13    0.06
  -9  -2  -4    0.06    0.07
  -9  -2  -4    0.00    0.07
   9  -2   4   -0.07    0.07
   9  -2   4    0.16    0.22
  -9  -2  -4   -0.04    0.06
   9  -2   4    0.13    0.16
   9  -2   4   -0.07    0.11
  -9  -2  -4   -0.08    0.08
   9   2   5    0.35    0.14
  -9   2  -5    0.58    0.25
  -9   2  -5    0.21    0.19
   9   2   5    0.31    0.12
  -9   2  -5    0.30    0.07
   9  -2   5    0.42    0.26
  -9  -2  -5    0.41    0.09
  -9  -2  -5    0.32    0.10
  -9  -2  -5    0.39    0.10
   9  -2   5    0.17    0.11
  -9   2  -6    0.62    0.23
   9   2   6    0.53    0.15
   9   2   6    0.59    0.15
  -9   2  -6    0.47    0.09
  -9   2  -6    0.58    0.23
   9  -2   6    0.67    0.20
   9  -2   6    0.31    0.14
   9  -2   6    0.40    0.30
  -9  -2  -6    0.55    0.10
   9   2   7    0.29    0.13
  -9   2  -7    0.38    0.09
   9   2   7    0.36    0.17
  -9   2  -7    0.43    0.26
  -9   2  -7    0.33    0.08
   9  -2   7    0.05    0.30
  -9  -2  -7    0.26    0.11
   9  -2   7    0.81    0.22
  -9  -2  -7    0.41    0.12
  -9   2  -8    0.05    0.08
   9   2   8    0.22    0.19
  -9   2  -8   -0.14    0.08
  -9  -2  -8   -0.14    0.10
   9  -2   8   -0.26    0.19
   9   2   9    0.28    0.24
  -9   2  -9    0.12    0.10
  -9  -2  -9    0.24    0.17
  -9  -2  -9   -0.19    0.12
   9   3 -11   -0.19    0.14
  -9   3  11   -0.49    0.31
  -9   3  11    0.08    0.17
  -9  -3  11   -0.01    0.56
  -9   3  10    0.36    0.17
  -9   3  10    0.22    0.13
   9   3 -10    0.00    0.13
  -9   3  10    0.74    0.29
  -9   3  10    0.29    0.11
  -9  -3  10   -0.12    0.47
   9   3  -9    0.67    0.14
   9   3  -9    1.10    0.25
  -9   3   9    0.80    0.15
  -9   3   9    0.28    0.23
  -9   3   9    0.63    0.11
  -9  -3   9    0.66    0.23
  -9  -3   9    0.68    0.45
   9   3  -8    0.07    0.09
  -9   3   8    0.01    0.08
  -9   3   8    0.20    0.11
   9   3  -8    0.11    0.11
  -9   3   8    0.16    0.19
   9   3  -8    0.03    0.15
  -9  -3   8   -0.36    0.34
   9  -3  -8    0.12    0.19
  -9  -3   8    0.13    0.18
   9   3  -7    0.05    0.08
  -9   3   7    0.03    0.16
   9   3  -7    0.04    0.09
  -9   3   7    0.12    0.11
   9   3  -7    0.13    0.18
  -9   3   7    0.04    0.07
   9  -3  -7    0.08    0.17
  -9  -3   7    0.19    0.18
  -9  -3   7   -0.25    0.29
  -9  -3   7    0.07    0.10
  -9   3   6    6.14    0.39
  -9   3   6    6.31    0.35
   9   3  -6    5.54    0.45
  -9   3   6    5.17    0.47
   9   3  -6    6.36    0.34
   9   3  -6    6.09    0.35
   9  -3  -6    6.31    0.50
  -9  -3   6    5.79    0.44
  -9  -3   6    6.01    0.47
  -9  -3   6    5.98    0.65
  -9  -3   6    5.41    0.38
  -9  -3   6    6.23    0.37
   9   3  -5   -0.02    0.14
  -9   3   5    0.07    0.06
   9   3  -5   -0.02    0.08
  -9   3   5   -0.03    0.13
   9   3  -5    0.06    0.07
  -9  -3   5    0.09    0.13
  -9  -3   5    0.25    0.29
   9  -3  -5   -0.18    0.14
   9   3  -4    8.39    0.43
   9   3  -4    8.62    0.44
  -9   3   4    8.54    0.45
  -9   3   4    7.53    0.50
  -9   3   4    8.00    0.60
  -9  -3   4    7.92    0.47
  -9  -3   4    8.45    0.52
   9  -3  -4    7.90    0.58
  -9  -3   4    7.32    0.70
  -9   3   3    6.71    0.31
  -9   3   3    6.72    0.38
   9   3  -3    6.66    0.44
  -9   3   3    6.14    0.51
  -9   3   3    7.35    0.46
   9   3  -3    7.24    0.37
  -9  -3   3    5.78    0.60
  -9  -3   3    6.42    0.43
   9  -3  -3    6.92    0.52
   9  -3  -3    6.89    0.32
   9   3  -2    9.40    0.69
  -9   3   2   10.59    0.60
  -9   3   2    9.58    0.51
  -9   3   2    9.41    0.42
   9   3  -2    9.12    0.56
   9   3  -2    9.67    0.48
  -9   3   2    8.01    0.64
  -9  -3   2   10.01    0.53
   9  -3  -2    9.54    0.44
   9  -3  -2    9.62    0.65
  -9  -3   2    7.73    0.55
  -9   3   1    0.20    0.15
   9   3  -1    0.43    0.20
   9   3  -1    0.02    0.10
  -9   3   1    0.08    0.05
   9   3  -1    0.08    0.07
  -9   3   1    0.10    0.04
  -9  -3   1    0.32    0.24
  -9  -3   1    0.06    0.09
   9  -3  -1   -0.05    0.14
   9  -3  -1    0.16    0.07
   9   3   0    8.46    0.66
  -9   3   0    9.66    0.59
  -9   3   0    9.07    0.48
   9   3   0    8.95    0.45
   9   3   0    8.72    0.53
  -9   3   0    8.94    0.41
  -9   3   0    7.48    0.74
   9  -3   0    8.71    0.43
  -9  -3   0    7.94    0.72
  -9  -3   0    9.14    0.50
  -9  -3   0    8.32    0.51
   9  -3   0    9.02    0.78
   9  -3   0    9.31    0.63
  -9   3  -1    0.16    0.14
   9   3   1    0.21    0.19
  -9   3  -1    0.10    0.05
  -9   3  -1    0.40    0.29
  -9   3  -1    0.04    0.05
   9   3   1   -0.03    0.06
   9   3   1    0.10    0.10
   9  -3   1    0.04    0.07
  -9  -3  -1    0.05    0.09
   9  -3   1    0.03    0.11
   9  -3   1    0.23    0.28
  -9  -3  -1   -0.31    0.20
  -9  -3  -1    0.25    0.08
   9  -3   1    0.15    0.16
  -9   3  -2    4.39    0.22
   9   3   2    4.43    0.26
   9   3   2    4.25    0.44
  -9   3  -2    4.27    0.38
  -9   3  -2    3.10    0.53
   9   3   2    4.88    0.32
  -9   3  -2    4.14    0.25
   9  -3   2    4.26    0.56
  -9  -3  -2    3.89    0.28
   9  -3   2    4.72    0.43
  -9  -3  -2    4.55    0.29
   9  -3   2    3.79    0.25
  -9  -3  -2    3.13    0.47
   9   3   3    0.71    0.15
  -9   3  -3    0.98    0.37
  -9   3  -3    0.88    0.12
  -9   3  -3    0.98    0.10
   9   3   3    1.31    0.27
  -9   3  -3    1.31    0.24
   9  -3   3    1.07    0.28
  -9  -3  -3    1.20    0.31
   9  -3   3    1.00    0.35
   9  -3   3    1.29    0.23
  -9  -3  -3    0.77    0.13
  -9   3  -4    0.10    0.06
   9   3   4    0.20    0.24
  -9   3  -4    0.00    0.34
  -9   3  -4    0.10    0.20
  -9   3  -4    0.18    0.07
   9   3   4    0.23    0.10
   9   3   4    0.39    0.16
   9  -3   4    0.21    0.31
   9  -3   4    0.08    0.20
   9  -3   4    0.07    0.16
  -9  -3  -4    0.33    0.27
  -9   3  -5    2.44    0.42
   9   3   5    2.32    0.27
   9   3   5    1.67    0.19
  -9   3  -5    1.70    0.41
  -9   3  -5    1.86    0.15
   9   3   5    1.80    0.41
  -9   3  -5    1.40    0.16
   9  -3   5    2.16    0.38
  -9  -3  -5    1.20    0.20
   9  -3   5    2.11    0.44
   9  -3   5    1.86    0.30
   9   3   6    4.47    0.34
  -9   3  -6    4.32    0.48
  -9   3  -6    3.65    0.26
   9   3   6    4.52    0.31
   9   3   6    3.58    0.38
  -9   3  -6    3.80    0.24
   9  -3   6    4.35    0.51
   9  -3   6    3.02    0.63
  -9  -3  -6    3.94    0.31
   9   3   7    0.34    0.19
   9   3   7    0.53    0.17
  -9   3  -7    0.24    0.10
  -9   3  -7    0.21    0.11
   9  -3   7    0.53    0.28
   9   3   8    0.44    0.18
  -9   3  -8    0.51    0.13
  -9   3  -8    0.45    0.12
  -9  -3  -8    0.77    0.19
   9  -3   8    1.12    0.32
  -9   3  -9   -0.16    0.13
  -9   4   9    0.05    0.12
   9   4  -9   -0.03    0.15
  -9   4   9    0.21    0.27
  -9  -4   9    1.08    0.58
   9  -4  -9    0.34    0.30
   9   4  -8    1.02    0.18
  -9   4   8    1.22    0.19
  -9   4   8    1.09    0.29
   9  -4  -8    1.47    0.29
  -9  -4   8    1.35    0.53
  -9   4   7    1.14    0.21
   9   4  -7    1.73    0.32
  -9   4   7    1.69    0.19
   9   4  -7    1.40    0.22
   9   4  -7    1.51    0.22
  -9   4   7    1.33    0.29
  -9  -4   7    0.95    0.51
   9  -4  -7    2.10    0.36
  -9   4   6    0.65    0.12
  -9   4   6    0.74    0.24
   9   4  -6    0.56    0.16
  -9  -4   6    1.24    0.46
   9  -4  -6    0.98    0.28
  -9   4   5    0.87    0.15
   9   4  -5    1.29    0.20
  -9   4   5    1.09    0.11
  -9   4   5    1.17    0.26
  -9  -4   5    1.15    0.18
   9  -4  -5    0.89    0.25
  -9  -4   5    1.76    0.46
   9   4  -4    3.26    0.26
  -9   4   4    3.89    0.33
  -9   4   4    3.32    0.20
  -9   4   4    3.17    0.38
  -9   4   4    3.28    0.19
  -9   4   4    3.00    0.24
  -9  -4   4    2.57    0.31
   9  -4  -4    3.08    0.42
  -9  -4   4    3.97    0.67
  -9   4   3    7.80    0.51
   9   4  -3    6.32    0.47
   9   4  -3    6.94    0.39
  -9   4   3    6.23    0.39
  -9   4   3    6.56    0.32
  -9   4   3    5.91    0.54
   9  -4  -3    6.13    0.35
  -9  -4   3    7.27    0.44
  -9  -4   3    6.35    0.78
   9  -4  -3    6.25    0.55
  -9   4   2    1.59    0.32
  -9   4   2    1.01    0.13
  -9   4   2    1.14    0.11
   9   4  -2    0.91    0.16
   9   4  -2    1.20    0.25
  -9  -4   2    1.48    0.47
   9  -4  -2    0.95    0.17
  -9  -4   2    1.10    0.20
  -9  -4   2    1.26    0.20
   9  -4  -2    1.48    0.29
  -9   4   1    1.23    0.12
  -9   4   1    1.29    0.14
   9   4  -1    1.48    0.18
  -9   4   1    1.69    0.28
   9   4  -1    1.20    0.23
   9  -4  -1    1.16    0.15
  -9  -4   1    1.57    0.41
   9  -4  -1    1.29    0.27
  -9  -4   1    0.97    0.19
   9  -4  -1    1.20    0.43
  -9  -4   1    1.09    0.19
   9   4   0    0.02    0.14
  -9   4   0    0.06    0.06
  -9   4   0    0.12    0.07
   9   4   0    0.20    0.10
   9  -4   0    0.05    0.20
  -9  -4   0    0.08    0.11
   9  -4   0    0.02    0.12
  -9  -4   0   -0.02    0.11
   9  -4   0    0.00    0.39
  -9  -4   0    0.30    0.34
   9   4   1    0.26    0.10
  -9   4  -1    0.08    0.07
  -9   4  -1    0.26    0.07
   9  -4   1    0.24    0.21
  -9  -4  -1    0.28    0.12
  -9  -4  -1    0.17    0.32
  -9  -4  -1    0.24    0.10
   9   4   2    0.36    0.11
  -9   4  -2    0.18    0.08
   9   4   2   -0.03    0.13
  -9   4  -2    0.35    0.20
  -9   4  -2    0.24    0.08
  -9  -4  -2    0.42    0.36
   9  -4   2    0.37    0.23
  -9  -4  -2    0.22    0.12
  -9   4  -3   10.10    0.71
  -9   4  -3   10.90    0.50
  -9   4  -3   11.31    0.57
   9   4   3    9.97    0.54
   9  -4   3   10.56    0.79
  -9  -4  -3    9.92    0.61
  -9  -4  -3    8.65    0.91
  -9   4  -4    0.48    0.10
  -9   4  -4    0.80    0.13
  -9   4  -4    0.57    0.29
  -9  -4  -4    0.53    0.15
   9  -4   4    0.45    0.29
  -9  -4  -4    0.95    0.42
   9  -4   4    0.66    0.49
   9   4   5    2.54    0.33
   9   4   5    2.28    0.25
  -9   4  -5    2.07    0.18
  -9   4  -5    2.00    0.21
  -9   4  -5    2.04    0.39
   9  -4   5    2.35    0.59
   9  -4   5    2.17    0.39
  -9  -4  -5    2.60    0.28
  -9  -4  -5    2.10    0.51
  -9   4  -6    0.06    0.10
  -9   4  -6   -0.31    0.35
  -9   4  -6    0.03    0.11
  -9  -4  -6    0.32    0.17
   9  -4   6   -0.41    0.54
   9  -4   6    0.59    0.33
  -9   4  -7    0.71    0.14
  -9   4  -7    0.59    0.14
   9   4   7    0.39    0.16
   9  -4   7    0.54    0.36
  -9  -4  -7    0.93    0.23
  -9   5   6    4.73    0.35
  -9   5   6    5.03    0.58
   9   5  -6    4.31    0.36
   9   5  -6    4.73    0.40
   9   5  -6    4.50    0.51
   9  -5  -6    3.41    0.60
  -9  -5   6    4.35    0.87
  -9   5   5    1.68    0.26
  -9   5   5    1.29    0.22
  -9   5   5    2.08    0.46
   9   5  -5    1.84    0.26
   9   5  -5    2.09    0.37
   9   5  -5    1.07    0.21
  -9  -5   5    1.48    0.64
   9  -5  -5    1.14    0.35
   9   5  -4    5.66    0.43
   9   5  -4    5.64    0.38
  -9   5   4    5.00    0.57
   9   5  -4    5.30    0.41
  -9   5   4    5.22    0.36
  -9  -5   4    3.74    0.87
  -9   5   3    0.23    0.10
  -9   5   3    0.17    0.10
   9   5  -3    0.42    0.15
   9   5  -3    0.49    0.19
  -9   5   3    0.42    0.26
   9  -5  -3    0.15    0.28
  -9  -5   3   -0.17    0.48
   9   5  -2    1.07    0.19
  -9   5   2    1.16    0.16
  -9   5   2    0.95    0.17
   9   5  -2    1.60    0.23
  -9   5   2    1.83    0.32
   9  -5  -2    1.53    0.62
   9  -5  -2    1.06    0.33
  -9  -5   2    1.52    0.29
  -9   5   1    0.07    0.27
  -9   5   1    0.06    0.09
   9   5  -1    0.17    0.14
  -9   5   1    0.07    0.09
   9   5  -1   -0.01    0.12
  -9  -5   1   -0.16    0.14
  -9  -5   1    0.12    0.48
   9  -5  -1    0.09    0.30
   9  -5  -1    0.08    0.47
  -9   5   0    2.15    0.44
  -9   5   0    1.78    0.20
   9   5   0    1.80    0.25
  -9  -5   0    2.31    0.59
   9  -5   0    2.31    0.42
  -9  -5   0    1.88    0.30
   9  -5   0    1.90    0.63
  -9   5  -1    0.20    0.10
  -9   5  -1    0.21    0.10
  -9   5  -1    0.18    0.27
   9   5   1    0.31    0.15
  -9  -5  -1    0.78    0.54
   9  -5   1    0.04    0.57
  -9  -5  -1    0.29    0.17
   9  -5   1   -0.29    0.31
   9   5   2    0.25    0.15
  -9   5  -2    0.07    0.11
  -9   5  -2    0.20    0.29
  -9   5  -2    0.05    0.10
  -9  -5  -2    0.06    0.17
   9  -5   2    0.52    0.60
   9  -5   2   -0.05    0.35
  -9  -5  -2    0.19    0.56
   9   5   3    0.39    0.16
  -9   5  -3    0.01    0.27
  -9   5  -3   -0.12    0.10
  -9   5  -3    0.07    0.10
   9  -5   3    0.08    0.36
  -9  -5  -3    0.10    0.17
   9  -5   3    0.70    0.61
  -9  -5  -3    0.34    0.60
  -9   5  -4    0.15    0.12
   9   5   4   -0.03    0.11
   9   5   4    0.15    0.16
  -9   5  -4   -0.04    0.12
  -9   5  -4    0.27    0.38
   9  -5   4    0.09    0.64
  -9  -5  -4   -0.09    0.18
  -9  -5  -4   -0.01    0.64
   9  -5   4    0.20    0.37
 -10   0  12    0.10    0.22
 -10   0  12    0.06    0.39
 -10   0  11    0.23    0.31
 -10   0  11   -0.30    0.17
 -10   0  11    0.02    0.12
  10   0 -11    0.14    0.08
 -10   0  10    0.39    0.12
 -10   0  10    0.99    0.29
  10   0 -10    0.54    0.10
 -10   0  10    0.74    0.18
 -10   0   9    0.06    0.08
  10   0  -9   -0.07    0.07
 -10   0   9   -0.05    0.12
 -10   0   9   -0.07    0.04
 -10   0   9   -0.08    0.22
  10   0  -9   -0.02    0.05
 -10   0   8   16.06    0.98
 -10   0   8   13.55    0.73
 -10   0   8   14.53    0.82
 -10   0   8   14.21    0.67
  10   0  -8   14.55    0.75
 -10   0   8   15.64    0.84
  10   0  -8   13.68    0.65
  10   0  -7   -0.01    0.05
 -10   0   7    0.03    0.08
 -10   0   7    0.06    0.09
  10   0  -7    0.02    0.03
 -10   0   7    0.33    0.16
 -10   0   6   11.22    0.52
 -10   0   6   11.55    0.66
 -10   0   6   11.24    0.74
  10   0  -6   12.36    0.68
  10   0  -6   12.32    0.69
  10   0  -6   11.43    0.60
 -10   0   6   10.81    0.59
 -10   0   5   -0.02    0.13
 -10   0   5    0.09    0.08
 -10   0   5    0.02    0.12
 -10   0   5   -0.02    0.03
  10   0  -5   -0.09    0.10
  10   0  -5    0.04    0.04
 -10   0   5   -0.04    0.03
 -10   0   4   25.89    1.25
  10   0  -4   24.61    1.10
 -10   0   4   24.22    1.40
  10   0  -4   24.99    1.36
  10   0  -4   23.58    1.52
  10   0  -4   23.88    1.10
  10   0  -4   25.36    1.26
 -10   0   4   28.80    1.52
 -10   0   4   24.24    1.34
  10   0  -4   25.22    1.39
  10   0  -3   -0.01    0.09
 -10   0   3    0.00    0.07
  10   0  -3    0.02    0.03
 -10   0   3    0.08    0.08
  10   0  -3   -0.02    0.11
  10   0  -3   -0.01    0.03
 -10   0   3    0.05    0.10
  10   0  -3    0.03    0.03
 -10   0   3    0.00    0.03
  10   0  -2   18.01    0.91
  10   0  -2   17.75    0.79
  10   0  -2   17.71    0.99
 -10   0   2   17.59    0.97
  10   0  -2   17.12    1.09
 -10   0   2   17.79    1.01
  10   0  -2   18.19    1.01
 -10   0   2   19.27    0.90
 -10   0   1   -0.06    0.08
  10   0  -1   -0.08    0.08
  10   0  -1    0.05    0.07
 -10   0   1   -0.01    0.03
  10   0  -1   -0.01    0.03
 -10   0   1   -0.01    0.07
  10   0  -1    0.03    0.03
 -10   0   1    0.03    0.07
 -10   0   0    4.82    0.31
  10   0   0    4.05    0.32
  10   0   0    5.07    0.33
  10   0   0    4.13    0.25
 -10   0   0    5.14    0.31
  10   0   0    4.56    0.21
 -10   0   0    4.18    0.24
 -10   0   0    4.72    0.22
  10   0   0    3.83    0.31
 -10   0  -1   -0.11    0.09
 -10   0  -1    0.08    0.09
  10   0   1    0.00    0.12
  10   0   1    0.04    0.10
 -10   0  -1   -0.08    0.07
  10   0   1    0.00    0.03
 -10   0  -1   -0.06    0.03
  10   0   1    0.05    0.03
 -10   0  -1   -0.10    0.08
  10   0   2  119.75    5.92
  10   0   2  109.05    5.55
 -10   0  -2  111.90    5.89
 -10   0  -2  109.96    5.80
 -10   0  -2  116.01    4.88
  10   0   2  106.12    5.79
 -10   0  -2  112.98    5.54
  10   0   3    0.14    0.11
 -10   0  -3   -0.03    0.08
 -10   0  -3    0.05    0.06
  10   0   3    0.02    0.05
 -10   0  -3    0.08    0.05
  10   0   3    0.08    0.05
  10   0   3   -0.05    0.10
  10   0   4   62.87    3.23
 -10   0  -4   57.25    3.18
  10   0   4   58.88    3.14
 -10   0  -4   64.64    2.65
  10   0   4   57.42    2.99
 -10   0  -4   60.01    2.99
 -10   0  -5   -0.22    0.15
 -10   0  -5   -0.06    0.06
  10   0   5   -0.15    0.12
  10   0   5    0.06    0.12
  10   0   6    0.14    0.15
  10   0   6   -0.21    0.14
  10   0   6   -0.11    0.08
 -10   0  -6   -0.03    0.07
 -10   0  -7    0.04    0.08
  10   0   7   -0.15    0.17
 -10   0  -8    1.53    0.16
  10   0   8    1.63    0.28
  10   0   9   -0.22    0.25
 -10   0  -9    0.16    0.12
 -10   0 -10    0.28    0.13
  10   0  10   -0.33    0.29
 -10   1  12    1.07    0.23
  10   1 -12    0.70    0.14
 -10   1  12    0.96    0.38
 -10  -1  12    1.28    0.48
 -10  -1  12    1.16    0.28
 -10  -1  12    0.60    0.18
  10   1 -11    0.80    0.14
 -10   1  11    0.62    0.18
 -10  -1  11    0.56    0.14
 -10  -1  11    0.91    0.25
 -10  -1  11    0.47    0.37
 -10   1  10    4.10    0.33
 -10   1  10    4.33    0.43
 -10   1  10    3.61    0.30
 -10   1  10    3.19    0.21
  10   1 -10    3.70    0.21
 -10  -1  10    3.51    0.29
 -10  -1  10    3.67    0.37
 -10  -1  10    3.46    0.53
 -10   1   9    1.47    0.21
 -10   1   9    1.70    0.22
 -10   1   9    1.31    0.12
 -10   1   9    1.54    0.30
  10   1  -9    1.46    0.12
  10  -1  -9    1.46    0.17
 -10  -1   9    1.32    0.19
 -10  -1   9    1.47    0.26
 -10  -1   9    1.13    0.33
 -10   1   8    1.32    0.22
  10   1  -8    1.99    0.13
 -10   1   8    1.72    0.13
  10   1  -8    1.96    0.14
 -10  -1   8    1.97    0.14
  10  -1  -8    1.93    0.18
 -10  -1   8    1.68    0.17
 -10  -1   8    1.70    0.17
 -10  -1   8    1.97    0.25
  10   1  -7   26.34    1.33
 -10   1   7   27.65    1.33
  10   1  -7   23.92    1.44
  10   1  -7   27.45    1.18
 -10   1   7   26.03    1.63
 -10   1   7   27.05    1.42
  10  -1  -7   26.60    1.35
 -10  -1   7   27.18    1.43
 -10  -1   7   25.89    1.19
 -10  -1   7   26.72    1.44
 -10  -1   7   26.17    1.33
 -10  -1   7   26.67    1.68
  10  -1  -7   28.17    1.50
 -10  -1   7   26.21    1.51
  10   1  -6    7.94    0.37
 -10   1   6    7.66    0.54
  10   1  -6    7.71    0.41
 -10   1   6    8.96    0.50
 -10   1   6    8.00    0.41
 -10  -1   6    7.33    0.59
 -10  -1   6    7.50    0.48
 -10  -1   6    7.49    0.41
 -10  -1   6    7.68    0.45
 -10  -1   6    7.43    0.38
  10  -1  -6    8.06    0.52
 -10  -1   6    7.62    0.54
  10  -1  -6    7.57    0.43
  10   1  -5   22.07    0.96
 -10   1   5   20.28    1.24
  10   1  -5   23.09    1.07
  10   1  -5   21.54    1.31
 -10   1   5   23.33    1.31
 -10   1   5   22.02    1.07
 -10   1   5   21.08    1.15
 -10  -1   5   21.76    1.07
 -10  -1   5   20.98    0.96
 -10  -1   5   20.84    1.14
  10  -1  -5   21.30    1.08
  10  -1  -5   21.95    1.22
  10  -1  -5   18.02    1.32
 -10  -1   5   21.11    1.16
 -10  -1   5   21.28    1.20
 -10  -1   5   21.50    1.35
  10  -1  -5   19.54    1.17
  10   1  -4    3.14    0.18
  10   1  -4    3.12    0.26
  10   1  -4    3.35    0.23
 -10   1   4    3.22    0.24
  10   1  -4    3.05    0.18
 -10   1   4    3.22    0.18
  10   1  -4    3.19    0.27
 -10   1   4    3.09    0.33
 -10   1   4    3.42    0.26
 -10  -1   4    3.11    0.28
  10  -1  -4    2.55    0.29
  10  -1  -4    3.26    0.29
  10  -1  -4    3.06    0.19
 -10  -1   4    3.61    0.26
  10  -1  -4    2.61    0.26
 -10  -1   4    2.91    0.18
 -10  -1   4    3.10    0.18
  10   1  -3    1.08    0.09
  10   1  -3    0.97    0.15
 -10   1   3    1.00    0.15
 -10   1   3    0.97    0.21
  10   1  -3    0.92    0.09
 -10   1   3    0.79    0.13
 -10   1   3    1.12    0.09
  10   1  -3    1.06    0.16
  10  -1  -3    1.13    0.17
 -10  -1   3    1.07    0.18
  10  -1  -3    0.87    0.17
 -10  -1   3    1.06    0.14
 -10  -1   3    0.85    0.20
  10  -1  -3    1.05    0.09
 -10  -1   3    0.88    0.08
  10  -1  -3    1.03    0.17
 -10   1   2   16.01    0.75
 -10   1   2   16.15    0.98
 -10   1   2   17.19    1.13
  10   1  -2   17.81    0.95
  10   1  -2   16.93    0.77
 -10   1   2   18.27    1.05
  10   1  -2   17.00    0.94
  10   1  -2   17.09    0.77
  10   1  -2   17.70    0.86
 -10   1   2   16.49    0.94
  10   1  -2   19.36    1.04
 -10   1   2   17.01    0.87
  10  -1  -2   17.14    0.87
  10  -1  -2   17.16    0.75
 -10  -1   2   15.90    0.94
 -10  -1   2   17.16    0.87
 -10  -1   2   17.14    1.07
 -10  -1   2   16.76    0.93
  10  -1  -2   16.50    0.95
  10  -1  -2   16.65    0.99
  10   1  -1    8.01    0.38
 -10   1   1    7.91    0.52
  10   1  -1    8.04    0.39
 -10   1   1    9.56    0.52
  10   1  -1    7.72    0.50
 -10   1   1    7.32    0.51
 -10   1   1    7.95    0.42
  10   1  -1    8.32    0.42
  10   1  -1    9.25    0.52
 -10   1   1    7.44    0.59
 -10  -1   1    7.96    0.43
 -10  -1   1    7.80    0.47
 -10  -1   1    7.54    0.47
  10  -1  -1    8.09    0.53
  10  -1  -1    8.15    0.36
  10  -1  -1    8.36    0.43
 -10  -1   1    8.09    0.55
 -10   1   0    2.13    0.28
  10   1   0    2.29    0.21
 -10   1   0    2.25    0.15
 -10   1   0    2.39    0.12
  10   1   0    2.42    0.15
  10   1   0    2.52    0.19
 -10   1   0    2.62    0.24
 -10   1   0    1.95    0.23
  10   1   0    2.34    0.21
  10   1   0    2.54    0.15
 -10   1   0    2.32    0.20
  10   1   0    2.29    0.13
 -10  -1   0    2.12    0.24
  10  -1   0    2.24    0.22
  10  -1   0    2.33    0.15
 -10  -1   0    2.24    0.18
  10  -1   0    2.30    0.25
 -10  -1   0    2.32    0.15
  10  -1   0    2.41    0.12
 -10  -1   0    2.27    0.19
  10   1   1    2.04    0.25
 -10   1  -1    2.38    0.15
  10   1   1    2.76    0.19
  10   1   1    2.52    0.22
  10   1   1    2.24    0.14
 -10   1  -1    2.44    0.13
 -10   1  -1    2.50    0.23
 -10   1  -1    2.12    0.28
 -10   1  -1    2.70    0.20
  10  -1   1    2.38    0.13
  10  -1   1    2.24    0.22
  10  -1   1    2.29    0.16
 -10  -1  -1    2.16    0.15
  10  -1   1    2.59    0.27
 -10  -1  -1    2.30    0.16
 -10  -1  -1    2.74    0.17
 -10   1  -2    0.17    0.16
 -10   1  -2    0.26    0.13
 -10   1  -2    0.10    0.04
  10   1   2    0.01    0.13
  10   1   2   -0.02    0.10
  10   1   2    0.12    0.04
  10   1   2    0.11    0.05
 -10   1  -2    0.33    0.11
 -10   1  -2    0.13    0.04
  10  -1   2    0.12    0.05
  10  -1   2    0.11    0.04
 -10  -1  -2    0.16    0.09
  10  -1   2   -0.05    0.11
  10  -1   2    0.23    0.09
 -10  -1  -2    0.11    0.05
 -10  -1  -2   -0.02    0.07
  10   1   3    0.13    0.10
  10   1   3   -0.03    0.04
 -10   1  -3   -0.01    0.16
 -10   1  -3    0.21    0.10
 -10   1  -3    0.02    0.05
  10   1   3   -0.01    0.12
 -10   1  -3    0.00    0.04
 -10  -1  -3   -0.02    0.05
 -10  -1  -3    0.00    0.10
  10  -1   3    0.07    0.05
  10  -1   3   -0.04    0.12
 -10  -1  -3   -0.10    0.06
 -10   1  -4    1.07    0.23
 -10   1  -4    1.10    0.10
 -10   1  -4    1.15    0.10
  10   1   4    1.13    0.19
  10   1   4    1.04    0.17
  10   1   4    0.88    0.11
  10  -1   4    1.14    0.12
  10  -1   4    1.40    0.24
 -10  -1  -4    1.02    0.12
 -10   1  -5    0.36    0.21
 -10   1  -5    0.32    0.07
 -10   1  -5    0.40    0.07
  10   1   5    0.31    0.14
  10  -1   5    0.30    0.08
 -10  -1  -5    0.57    0.10
 -10  -1  -5    0.19    0.09
  10   1   6    0.27    0.14
 -10   1  -6    0.04    0.22
 -10   1  -6    0.09    0.07
  10   1   6    0.03    0.14
  10  -1   6   -0.06    0.14
 -10  -1  -6   -0.03    0.08
  10  -1   6    0.04    0.09
 -10  -1  -6   -0.09    0.07
  10  -1   6   -0.25    0.16
 -10   1  -7    0.35    0.09
 -10   1  -7    0.37    0.08
  10   1   7    0.52    0.16
  10   1   7    0.44    0.19
  10  -1   7    0.14    0.19
 -10  -1  -7    0.21    0.12
 -10   1  -8    1.88    0.16
  10   1   8    1.54    0.34
 -10   1  -8    1.61    0.16
 -10  -1  -8    2.02    0.23
  10  -1   8    1.57    0.31
 -10  -1  -8    1.34    0.18
  10   1   9   -0.01    0.22
 -10   1  -9    0.31    0.11
  10  -1   9   -0.35    0.25
  10   1  10    0.00    0.27
  10  -1  10   -0.46    0.27
 -10  -1 -10    0.33    0.14
  10   2 -12    0.53    0.15
 -10  -2  12   -0.26    0.55
 -10   2  11    4.35    0.37
  10   2 -11    3.63    0.27
 -10   2  11    4.16    0.51
 -10   2  11    5.18    0.38
 -10  -2  11    4.53    0.45
 -10  -2  11    4.64    0.47
 -10  -2  11    4.16    0.74
 -10   2  10    0.11    0.14
  10   2 -10    0.05    0.10
 -10   2  10    0.12    0.14
 -10   2  10    0.41    0.22
 -10   2  10    0.03    0.08
 -10  -2  10   -0.28    0.37
 -10  -2  10    0.26    0.23
 -10   2   9    0.15    0.08
 -10   2   9   -0.24    0.19
  10   2  -9    0.14    0.09
 -10   2   9    0.14    0.12
  10   2  -9    0.22    0.17
 -10  -2   9    0.00    0.35
 -10  -2   9    0.26    0.19
  10   2  -8    0.27    0.09
  10   2  -8    0.18    0.07
 -10   2   8    0.16    0.07
 -10   2   8    0.32    0.11
 -10   2   8    0.32    0.18
  10  -2  -8    0.22    0.11
  10  -2  -8    0.33    0.17
 -10  -2   8    0.00    0.30
 -10  -2   8    0.29    0.10
 -10   2   7    0.05    0.06
  10   2  -7    0.03    0.06
  10   2  -7    0.18    0.15
  10  -2  -7    0.18    0.10
 -10  -2   7   -0.07    0.11
 -10  -2   7    0.02    0.07
 -10  -2   7    0.04    0.15
 -10  -2   7    0.03    0.20
 -10   2   6    0.23    0.12
 -10   2   6    0.27    0.11
  10   2  -6    0.31    0.20
  10   2  -6    0.13    0.08
 -10   2   6    0.21    0.06
  10   2  -6    0.14    0.06
  10  -2  -6    0.17    0.09
 -10  -2   6    0.25    0.16
 -10  -2   6    0.11    0.09
 -10  -2   6    0.21    0.13
  10  -2  -6    0.21    0.15
 -10  -2   6    0.26    0.25
 -10   2   5    8.08    0.42
 -10   2   5    7.77    0.48
  10   2  -5    7.93    0.40
  10   2  -5    7.92    0.41
 -10   2   5    7.32    0.55
  10   2  -5    7.59    0.50
 -10  -2   5    7.85    0.43
 -10  -2   5    7.38    0.63
 -10  -2   5    8.38    0.51
 -10  -2   5    7.50    0.49
  10  -2  -5    7.77    0.44
  10  -2  -5    7.89    0.55
 -10  -2   5    7.68    0.40
 -10  -2   5    7.75    0.44
  10   2  -4   15.60    0.90
  10   2  -4   17.08    0.82
  10   2  -4   16.86    1.02
 -10   2   4   14.49    1.15
  10   2  -4   16.50    0.75
 -10   2   4   16.32    0.82
  10  -2  -4   15.86    0.84
 -10  -2   4   16.76    0.83
 -10  -2   4   15.11    1.09
 -10  -2   4   15.76    0.89
  10  -2  -4   16.42    0.97
 -10  -2   4   15.57    0.75
 -10   2   3    2.30    0.41
  10   2  -3    2.68    0.28
  10   2  -3    2.85    0.17
 -10   2   3    2.98    0.18
  10   2  -3    3.15    0.25
  10   2  -3    2.94    0.19
 -10   2   3    2.75    0.32
 -10   2   3    2.77    0.26
 -10   2   3    3.22    0.26
 -10  -2   3    2.37    0.19
  10  -2  -3    2.71    0.23
 -10  -2   3    3.11    0.20
  10  -2  -3    2.92    0.20
 -10  -2   3    2.44    0.35
 -10  -2   3    2.77    0.23
 -10   2   2   23.07    1.67
  10   2  -2   26.72    1.18
 -10   2   2   25.88    1.13
 -10   2   2   24.61    1.46
 -10   2   2   27.22    1.42
 -10   2   2   24.63    1.58
  10   2  -2   27.88    1.30
 -10   2   2   26.45    1.31
  10   2  -2   25.59    1.40
  10   2  -2   28.45    1.58
 -10  -2   2   23.72    1.62
  10  -2  -2   27.21    1.14
  10  -2  -2   26.14    1.33
  10  -2  -2   24.17    1.39
 -10  -2   2   26.05    1.39
  10  -2  -2   26.48    1.48
 -10  -2   2   26.93    1.32
  10   2  -1   16.64    0.81
 -10   2   1   14.36    0.93
  10   2  -1   16.00    0.73
 -10   2   1   16.16    0.70
 -10   2   1   13.57    1.08
 -10   2   1   16.31    0.82
 -10   2   1   15.18    1.00
  10   2  -1   16.14    0.74
  10   2  -1   17.31    0.99
 -10   2   1   16.86    0.92
  10   2  -1   16.03    0.89
  10  -2  -1   15.85    0.96
  10  -2  -1   15.70    0.88
  10  -2  -1   16.15    0.83
 -10  -2   1   14.96    1.04
 -10  -2   1   16.56    0.83
 -10   2   0    0.14    0.10
  10   2   0    0.23    0.10
 -10   2   0    0.15    0.04
  10   2   0    0.21    0.06
 -10   2   0   -0.02    0.19
  10   2   0    0.15    0.06
 -10   2   0    0.19    0.04
 -10   2   0   -0.01    0.12
 -10   2   0    0.34    0.14
  10  -2   0    0.12    0.06
 -10  -2   0    0.18    0.06
  10  -2   0    0.11    0.14
 -10  -2   0    0.06    0.15
 -10  -2   0    0.06    0.08
  10  -2   0    0.26    0.05
  10   2   1    2.77    0.17
  10   2   1    3.02    0.25
 -10   2  -1    2.73    0.15
 -10   2  -1    3.11    0.31
  10   2   1    2.11    0.26
 -10   2  -1    2.92    0.28
  10   2   1    2.83    0.19
 -10   2  -1    2.55    0.25
 -10   2  -1    3.02    0.18
 -10   2  -1    2.22    0.39
  10  -2   1    2.62    0.19
 -10  -2  -1    2.93    0.22
 -10  -2  -1    2.57    0.34
  10  -2   1    2.85    0.16
  10  -2   1    2.64    0.24
 -10   2  -2   30.06    1.55
  10   2   2   28.50    1.67
 -10   2  -2   27.98    1.23
  10   2   2   27.00    1.51
 -10   2  -2   24.44    1.74
  10   2   2   29.34    1.27
 -10  -2  -2   27.77    1.48
 -10  -2  -2   28.99    1.43
  10  -2   2   30.44    1.60
  10  -2   2   25.89    1.42
 -10  -2  -2   25.60    1.72
  10  -2   2   29.28    1.50
  10  -2   2   27.78    1.25
  10   2   3    1.08    0.24
 -10   2  -3    1.71    0.29
 -10   2  -3    1.68    0.12
  10   2   3    1.39    0.15
 -10   2  -3    1.77    0.13
  10  -2   3    1.66    0.15
  10  -2   3    1.47    0.29
 -10  -2  -3    1.94    0.16
 -10  -2  -3    1.46    0.17
  10  -2   3    1.64    0.37
 -10   2  -4   24.69    1.29
  10   2   4   25.43    1.40
 -10   2  -4   23.55    1.59
 -10   2  -4   25.33    1.14
 -10   2  -4   26.46    1.45
  10   2   4   27.46    1.41
  10  -2   4   26.73    1.64
 -10  -2  -4   26.75    1.32
  10  -2   4   24.09    1.39
  10  -2   4   27.55    1.50
 -10  -2  -4   25.53    1.17
 -10  -2  -4   25.16    1.36
 -10  -2  -4   24.97    1.37
  10   2   5    1.07    0.19
 -10   2  -5    1.17    0.28
 -10   2  -5    0.72    0.12
  10   2   5    0.99    0.17
 -10   2  -5    0.77    0.11
  10  -2   5    0.65    0.19
  10  -2   5    1.06    0.23
 -10  -2  -5    1.02    0.16
 -10  -2  -5    0.75    0.14
 -10  -2  -5    0.88    0.16
  10  -2   5    1.18    0.30
 -10  -2  -5    1.13    0.14
  10   2   6    1.25    0.20
 -10   2  -6    1.60    0.15
 -10   2  -6    2.28    0.38
 -10   2  -6    1.61    0.14
  10  -2   6    2.21    0.35
  10  -2   6    1.47    0.29
 -10  -2  -6    1.81    0.17
 -10  -2  -6    1.45    0.23
  10  -2   6    2.07    0.43
 -10  -2  -6    1.39    0.20
 -10  -2  -6    1.24    0.21
 -10   2  -7    0.97    0.14
  10   2   7    0.66    0.20
 -10   2  -7    0.77    0.13
 -10  -2  -7    1.31    0.18
  10  -2   7    1.20    0.27
 -10  -2  -7    1.23    0.17
 -10   2  -8    0.24    0.10
  10   2   8   -0.21    0.20
 -10  -2  -8    0.11    0.11
 -10  -2  -8    0.28    0.14
  10   2   9   -0.24    0.24
 -10  -2  -9    0.03    0.17
  10  -2   9    0.41    0.28
 -10  -2  -9   -0.01    0.13
 -10  -3  11    0.09    0.68
  10   3 -10    2.25    0.25
 -10   3  10    3.10    0.33
 -10   3  10    2.50    0.44
 -10   3  10    3.32    0.28
 -10  -3  10    2.67    0.43
 -10  -3  10    2.16    0.37
 -10  -3  10    3.26    0.65
  10   3  -9   -0.14    0.11
 -10   3   9   -0.14    0.22
 -10  -3   9    0.21    0.22
 -10  -3   9    0.08    0.17
  10  -3  -9    0.21    0.22
 -10  -3   9    0.13    0.42
 -10   3   8    3.48    0.28
  10   3  -8    3.14    0.35
 -10   3   8    2.84    0.22
  10   3  -8    3.22    0.25
 -10   3   8    2.83    0.37
 -10  -3   8    3.23    0.40
 -10  -3   8    2.75    0.61
 -10  -3   8    3.22    0.27
  10  -3  -8    3.91    0.40
 -10  -3   8    3.05    0.30
 -10   3   7    0.38    0.22
  10   3  -7    0.44    0.24
 -10   3   7    1.10    0.20
 -10   3   7    0.73    0.12
  10   3  -7    0.80    0.13
 -10  -3   7    0.83    0.20
 -10  -3   7    0.62    0.14
 -10  -3   7    0.56    0.37
  10   3  -6   -0.15    0.24
  10   3  -6    0.26    0.10
 -10   3   6    0.29    0.16
 -10   3   6    0.08    0.12
 -10   3   6    0.14    0.07
 -10  -3   6    0.32    0.10
 -10  -3   6    0.47    0.32
 -10  -3   6    0.18    0.17
  10  -3  -6    0.10    0.18
 -10   3   5    5.87    0.51
 -10   3   5    5.56    0.41
  10   3  -5    6.62    0.48
  10   3  -5    7.21    0.37
 -10   3   5    6.76    0.38
 -10  -3   5    7.12    0.41
  10  -3  -5    7.06    0.54
 -10  -3   5    6.13    0.46
  10   3  -4    1.41    0.23
 -10   3   4    1.30    0.13
 -10   3   4    1.27    0.25
 -10   3   4    1.27    0.23
  10   3  -4    1.55    0.17
 -10  -3   4    1.80    0.40
  10  -3  -4    1.25    0.26
 -10  -3   4    1.41    0.23
 -10  -3   4    1.32    0.16
  10   3  -3   12.61    0.61
  10   3  -3   11.88    0.73
 -10   3   3   11.70    0.83
 -10   3   3   12.90    0.74
 -10   3   3   12.57    0.66
  10  -3  -3   12.01    0.81
 -10  -3   3   11.68    0.72
 -10  -3   3   12.98    0.68
  10  -3  -3   12.51    0.56
 -10   3   2   20.54    1.42
 -10   3   2   23.37    1.16
  10   3  -2   23.50    1.06
 -10   3   2   24.23    1.28
 -10   3   2   22.58    1.00
  10   3  -2   22.76    1.25
 -10  -3   2   23.30    1.18
 -10  -3   2   20.05    1.50
  10  -3  -2   23.13    1.02
  10  -3  -2   23.76    1.35
  10   3  -1    0.11    0.18
  10   3  -1    0.09    0.08
  10   3  -1    0.25    0.12
 -10   3   1    0.14    0.04
 -10   3   1    0.10    0.05
 -10   3   1   -0.04    0.13
 -10   3   1    0.21    0.16
 -10  -3   1    0.20    0.25
  10  -3  -1   -0.04    0.07
  10  -3  -1   -0.11    0.17
 -10  -3   1    0.07    0.08
 -10  -3   1    0.04    0.10
  10   3   0    2.10    0.23
  10   3   0    2.21    0.33
 -10   3   0    1.67    0.43
  10   3   0    2.31    0.18
 -10   3   0    2.36    0.32
 -10   3   0    1.97    0.12
 -10   3   0    1.95    0.15
  10  -3   0    1.74    0.33
 -10  -3   0    2.07    0.19
  10  -3   0    1.99    0.16
 -10  -3   0    2.01    0.20
 -10  -3   0    2.14    0.43
  10   3   1    8.98    0.50
  10   3   1    7.56    0.60
  10   3   1    8.35    0.43
 -10   3  -1    6.29    0.72
 -10   3  -1    8.01    0.58
 -10   3  -1    8.03    0.44
 -10   3  -1    8.01    0.38
 -10  -3  -1    7.84    0.47
 -10  -3  -1    7.83    0.47
  10  -3   1    8.55    0.61
  10  -3   1    7.71    0.41
  10  -3   1    8.21    0.76
  10   3   2    2.43    0.31
 -10   3  -2    3.25    0.19
 -10   3  -2    2.63    0.47
 -10   3  -2    3.24    0.21
  10   3   2    2.84    0.38
 -10   3  -2    3.97    0.37
 -10  -3  -2    2.56    0.45
 -10  -3  -2    3.35    0.25
  10  -3   2    3.27    0.22
  10  -3   2    3.58    0.54
 -10  -3  -2    3.19    0.24
 -10   3  -3    1.75    0.33
 -10   3  -3    1.44    0.15
  10   3   3    1.73    0.18
 -10   3  -3    1.94    0.42
  10   3   3    1.24    0.27
 -10   3  -3    1.61    0.13
 -10  -3  -3    1.39    0.33
 -10  -3  -3    1.48    0.18
  10  -3   3    1.83    0.31
  10  -3   3    1.66    0.41
 -10  -3  -3    1.48    0.17
  10   3   4    4.01    0.35
 -10   3  -4    3.13    0.20
  10   3   4    3.22    0.25
 -10   3  -4    3.44    0.41
 -10   3  -4    2.36    0.58
 -10   3  -4    3.14    0.22
  10   3   4    3.13    0.42
 -10  -3  -4    2.89    0.49
  10  -3   4    4.26    0.58
 -10  -3  -4    2.82    0.23
  10  -3   4    3.84    0.44
 -10   3  -5    1.34    0.31
  10   3   5    1.26    0.23
  10   3   5    1.78    0.29
  10   3   5    1.04    0.19
 -10   3  -5    1.36    0.14
  10  -3   5    1.47    0.31
 -10  -3  -5    1.56    0.21
  10  -3   5    1.75    0.44
 -10   3  -6    0.53    0.10
 -10   3  -6    0.37    0.30
 -10   3  -6    0.45    0.11
 -10  -3  -6    0.61    0.16
  10  -3   6    0.95    0.28
  10  -3   6    0.52    0.43
  10   3   7    0.95    0.18
 -10   3  -7    0.75    0.12
  10   3   7    0.52    0.21
 -10   3  -7    0.44    0.12
 -10  -3  -7    0.84    0.19
  10  -3   7    0.67    0.32
  10   3   8    0.79    0.21
 -10  -3  -8    0.58    0.21
  10  -3   8    0.90    0.38
  10   4  -9    0.21    0.17
 -10   4   9    0.44    0.30
 -10   4   9    0.32    0.13
 -10   4   9    0.44    0.16
 -10  -4   9    0.77    0.60
  10  -4  -9   -0.15    0.27
 -10   4   8    0.92    0.15
 -10   4   8    1.52    0.27
  10   4  -8    1.36    0.29
 -10   4   8    1.06    0.32
  10   4  -8    1.01    0.18
  10  -4  -8    0.95    0.30
 -10  -4   8    1.62    0.55
 -10   4   7    0.58    0.16
  10   4  -7    0.76    0.16
 -10   4   7    0.62    0.12
  10   4  -7    0.57    0.22
 -10   4   7    0.71    0.28
  10   4  -7    0.74    0.16
 -10  -4   7    0.83    0.49
 -10   4   6    0.15    0.08
  10   4  -6    0.03    0.13
  10   4  -6    0.04    0.14
 -10  -4   6   -0.31    0.39
  10  -4  -6    0.19    0.26
 -10   4   5    8.69    0.52
 -10   4   5    7.79    0.46
 -10   4   5    6.98    0.64
  10   4  -5    7.59    0.45
  10  -4  -5    7.70    0.66
 -10  -4   5    8.50    0.51
 -10  -4   5    8.05    0.90
 -10   4   4    1.54    0.33
  10   4  -4    1.56    0.21
 -10   4   4    1.45    0.24
 -10   4   4    1.65    0.17
 -10   4   4    1.56    0.12
 -10  -4   4    2.13    0.52
 -10  -4   4    2.15    0.24
  10  -4  -4    1.43    0.30
 -10   4   3    0.14    0.20
 -10   4   3    0.05    0.06
 -10   4   3    0.11    0.07
 -10   4   3    0.26    0.19
  10   4  -3    0.25    0.11
  10  -4  -3   -0.03    0.21
 -10  -4   3    0.13    0.12
 -10  -4   3    0.42    0.40
  10   4  -2    0.15    0.16
  10   4  -2   -0.04    0.11
 -10   4   2    0.40    0.18
 -10   4   2   -0.05    0.18
  10  -4  -2    0.28    0.11
 -10  -4   2    0.26    0.38
 -10  -4   2    0.05    0.11
  10  -4  -2    0.16    0.23
 -10   4   1   -0.03    0.06
  10   4  -1   -0.06    0.15
 -10   4   1    0.23    0.20
 -10   4   1    0.05    0.06
  10   4  -1    0.00    0.10
  10  -4  -1   -0.15    0.12
  10  -4  -1   -0.07    0.35
  10  -4  -1    0.03    0.21
 -10   4   0    0.52    0.10
 -10   4   0    0.68    0.23
 -10   4   0    0.58    0.08
  10   4   0    0.65    0.18
  10   4   0    0.57    0.13
  10  -4   0    0.45    0.24
  10  -4   0    0.53    0.14
  10  -4   0    0.49    0.38
 -10  -4   0    0.33    0.36
 -10   4  -1    1.10    0.15
 -10   4  -1    2.04    0.37
 -10   4  -1    1.51    0.13
  10   4   1    1.21    0.19
  10  -4   1    1.26    0.31
 -10  -4  -1    1.20    0.39
  10  -4   1    1.73    0.50
  10   4   2    0.19    0.11
 -10  -4  -2    0.14    0.37
  10  -4   2    0.10    0.23
  10  -4   2   -0.32    0.41
 -10  -4  -2    0.27    0.12
 -10   4  -3    2.60    0.19
 -10   4  -3    3.04    0.22
  10   4   3    2.75    0.24
  10   4   3    2.15    0.32
  10  -4   3    3.19    0.71
  10  -4   3    3.22    0.50
 -10  -4  -3    3.48    0.29
 -10  -4  -3    2.16    0.50
 -10   4  -4    0.10    0.10
 -10   4  -4    0.27    0.10
  10   4   4    0.61    0.23
 -10  -4  -4    0.45    0.44
 -10  -4  -4    0.23    0.14
  10  -4   4   -0.24    0.26
  10  -4   4    0.39    0.48
  10   4   5    0.93    0.26
 -10   4  -5    0.58    0.12
 -10   4  -5    0.66    0.34
 -10   4  -5    0.55    0.11
 -10  -4  -5    0.59    0.17
  10  -4   5    0.84    0.55
  10  -4   5    0.42    0.33
 -10   4  -6    0.09    0.12
 -10   4  -6   -0.14    0.11
  10   4   6   -0.22    0.12
  10  -4   6    0.06    0.35
  10  -4   6    0.18    0.61
 -10  -4  -6    0.37    0.16
 -10   5   6    1.45    0.36
 -10   5   6    1.46    0.22
  10   5  -6    1.26    0.23
  10   5  -6    1.20    0.22
 -10  -5   6    1.20    0.76
  10  -5  -6    1.43    0.39
 -10   5   5    2.49    0.49
  10   5  -5    2.11    0.32
  10   5  -5    2.88    0.37
 -10   5   5    2.39    0.24
  10   5  -5    2.86    0.31
 -10  -5   5    2.77    0.77
  10  -5  -5    2.48    0.45
  10   5  -4    0.09    0.17
 -10   5   4    0.25    0.28
 -10   5   4    0.59    0.22
 -10   5   4    0.25    0.11
  10   5  -4    0.04    0.15
  10  -5  -4    0.69    0.31
 -10   5   3    0.09    0.09
 -10   5   3    0.11    0.26
  10   5  -3   -0.05    0.16
  10   5  -3   -0.05    0.15
 -10   5   3    0.07    0.26
 -10  -5   3    0.56    0.54
 -10  -5   3    0.06    0.18
 -10   5   2    0.46    0.11
 -10   5   2    0.74    0.28
 -10   5   2    0.38    0.31
  10   5  -2    0.46    0.16
 -10   5   2    0.53    0.10
  10  -5  -2   -0.17    0.28
 -10  -5   2    0.42    0.19
  10   5  -1   -0.20    0.13
 -10   5   1    0.27    0.31
 -10   5   1    0.12    0.09
 -10   5   1   -0.02    0.09
 -10  -5   1   -0.05    0.49
 -10  -5   1    0.32    0.18
  10  -5  -1    0.12    0.52
  10  -5  -1    0.40    0.33
  10   5   0    2.06    0.27
 -10   5   0    1.35    0.20
 -10   5   0    2.05    0.37
  10  -5   0    1.52    0.62
 -10  -5   0    1.42    0.56
 -10  -5   0    2.02    0.31
  10  -5   0    2.09    0.43
  10   5   1   -0.07    0.15
 -10   5  -1    0.40    0.28
 -10   5  -1   -0.10    0.10
 -10   5  -1    0.01    0.09
 -10  -5  -1    0.06    0.16
  10  -5   1   -0.46    0.32
 -10  -5  -1    0.37    0.54
  10  -5   1   -0.07    0.56
 -10   5  -2    0.06    0.37
  10   5   2    0.20    0.15
 -10   5  -2    0.42    0.12
 -10   5  -2    0.03    0.11
  10  -5   2    0.32    0.64
 -10  -5  -2    0.50    0.60
  10  -5   2    0.03    0.37
 -10  -5  -2    0.40    0.19
 -10   5  -3   -0.08    0.36
[truncated: 146,677 more chars]
