# Supplementary material for: Redetermined crystal structure of α-dl-me­thio­nine at 340 K
Source: Acta Crystallogr Sect E Struct Rep Online. 2014 Oct 15;70(Pt 11):337–40. doi: 10.1107/S1600536814022211 (PMC4257343; doi:10.1107/S1600536814022211)
Supplement: Supplementary file 2 [file e-70-00337-Isup2.hkl]

#
# h,k,l, Fc-squared, Fo-squared, sigma(Fo-squared), status flag
#
data_I
_shelx_title ' DLMet340 in P2(1)/c'
_shelx_refln_list_code          4
_shelx_F_calc_maximum      101.15
_exptl_crystal_F_000       320.00
_reflns_d_resolution_high  0.8101

loop_
 _space_group_symop_operation_xyz
 'x, y, z'
 '-x, y+1/2, -z+1/2'
 '-x, -y, -z'
 'x, -y-1/2, z-1/2'

_cell_length_a    16.8108
_cell_length_b     4.7281
_cell_length_c     9.8861
_cell_angle_alpha  90.000
_cell_angle_beta  101.950
_cell_angle_gamma  90.000

_shelx_F_squared_multiplier     1.000

loop_
 _refln_index_h
 _refln_index_k
 _refln_index_l
 _refln_F_squared_calc
 _refln_F_squared_meas
 _refln_F_squared_sigma
 _refln_observed_status
   2   0   0         14.92         16.30         0.97 o
   3   0   0         42.63         39.22         0.94 o
   4   0   0       9041.62       8882.06       169.73 o
   5   0   0        967.90        981.76        18.39 o
   6   0   0       4222.22       4565.97        95.97 o
   7   0   0        395.94        375.04         8.13 o
   8   0   0       1904.74       2076.91        49.60 o
   9   0   0          8.28          8.50         0.40 o
  10   0   0         58.91         47.84         1.50 o
  11   0   0        216.31        178.25         4.05 o
  12   0   0        267.91        262.29         9.65 o
  13   0   0         51.78         55.69         2.37 o
  14   0   0        167.15        157.90         3.33 o
  15   0   0        184.71        177.20         3.94 o
  16   0   0         46.91         51.68         1.81 o
  17   0   0          7.97         11.55         1.22 o
  18   0   0          0.58          3.59         1.44 o
  19   0   0         57.16         58.19         3.49 o
  20   0   0         30.05         37.39         4.71 o
   1   1   0        290.68        290.40         3.44 o
   2   1   0         98.17        126.53         1.53 o
   3   1   0       1243.04       1252.27        14.77 o
   4   1   0        382.45        402.96         5.11 o
   5   1   0          5.90         12.37         0.25 o
   6   1   0        749.41        823.68        10.49 o
   7   1   0         68.54         57.78         0.83 o
   8   1   0        351.41        365.23         4.47 o
   9   1   0         12.03         14.10         0.35 o
  10   1   0         32.52         24.81         0.41 o
  11   1   0          0.06          0.25         0.14 o
  12   1   0         15.09         13.31         0.38 o
  13   1   0         71.51         60.52         1.17 o
  14   1   0          2.02          1.17         0.22 o
  15   1   0         47.85         43.29         0.95 o
  16   1   0         31.58         32.64         0.81 o
  17   1   0         13.23         13.93         0.68 o
  18   1   0          4.47          4.19         0.70 o
  19   1   0         16.47         15.25         0.92 o
  20   1   0         19.15         24.84         1.42 o
   0   2   0       3391.93       3429.10        54.41 o
   1   2   0         18.30         13.95         0.27 o
   2   2   0        116.39        114.68         1.48 o
   3   2   0         91.00        116.38         1.47 o
   4   2   0       1138.55       1184.39        13.94 o
   5   2   0          1.55          0.61         0.12 o
   6   2   0         42.47         37.55         0.57 o
   7   2   0          6.11          8.44         0.26 o
   8   2   0        901.39        916.08        10.86 o
   9   2   0         73.41         79.79         1.08 o
  10   2   0          1.08          1.78         0.22 o
  11   2   0         31.82         31.30         0.65 o
  12   2   0         56.47         55.23         1.59 o
  13   2   0         12.39         14.03         0.54 o
  14   2   0          3.15          2.63         0.30 o
  15   2   0         91.16         95.88         1.71 o
  16   2   0          0.51          3.02         1.10 o
  17   2   0         25.54         27.28         1.49 o
  18   2   0          5.98          6.47         1.64 o
  19   2   0          2.40         -0.87         1.69 o
   1   3   0         82.83         78.74         1.09 o
   2   3   0         71.36         60.87         0.88 o
   3   3   0         36.77         30.74         0.54 o
   4   3   0         20.91         19.22         0.43 o
   5   3   0        160.47        162.52         2.07 o
   6   3   0         43.35         40.34         0.67 o
   7   3   0        136.30        132.62         1.94 o
   8   3   0        114.26        114.66         1.79 o
   9   3   0         89.94         93.54         1.58 o
  10   3   0         19.76         21.66         0.62 o
  11   3   0         89.76         87.69         1.54 o
  12   3   0         11.14         11.56         0.57 o
  13   3   0         11.98         14.06         0.61 o
  14   3   0         10.73         11.79         0.72 o
  15   3   0         48.14         42.83         1.80 o
  16   3   0         58.00         61.90         2.43 o
  17   3   0          4.13          3.17         0.88 o
   0   4   0         25.50         24.67         0.95 o
   1   4   0         16.81         16.14         0.54 o
   2   4   0          0.28          0.74         0.27 o
   3   4   0          0.02          0.17         0.26 o
   4   4   0          4.56          7.60         0.43 o
   5   4   0         42.64         41.30         0.99 o
   6   4   0          9.39          9.38         0.53 o
   7   4   0          0.08         -0.21         0.40 o
   8   4   0          0.45          0.94         0.35 o
   9   4   0          2.03          0.83         0.35 o
  10   4   0          6.03          5.88         0.50 o
  11   4   0          9.98          8.00         0.88 o
  12   4   0          0.01         -0.46         0.46 o
  13   4   0          8.35          7.61         1.03 o
  14   4   0          0.57          0.36         0.64 o
   1   5   0          0.22          0.92         0.40 o
   2   5   0         51.63         51.33         1.32 o
   3   5   0         50.55         46.06         1.28 o
   4   5   0         23.10         22.33         0.98 o
   5   5   0          0.75          1.39         0.54 o
   6   5   0          9.02          9.48         1.25 o
   7   5   0          0.38          0.67         0.54 o
   8   5   0          0.16         -0.51         0.56 o
   9   5   0         21.72         20.28         1.28 o
  10   5   0         16.49         19.08         1.31 o
 -20   1   1          9.30         10.50         0.98 o
 -19   1   1          8.29          9.59         0.86 o
 -18   1   1        180.69        189.92         5.85 o
 -17   1   1          5.51          4.73         0.38 o
 -16   1   1         26.57         24.72         0.65 o
 -15   1   1          1.99          2.40         0.32 o
 -14   1   1        437.81        414.94         6.00 o
 -13   1   1          0.02          0.51         0.17 o
 -12   1   1         92.15         86.02         1.15 o
 -11   1   1        747.14        770.54         9.27 o
 -10   1   1         89.36         85.89         1.17 o
  -9   1   1          1.34          2.54         0.16 o
  -8   1   1        146.73        167.78         2.11 o
  -7   1   1       5254.24       5495.83        64.71 o
  -6   1   1          9.47          5.32         0.15 o
  -5   1   1         20.23         17.91         0.31 o
  -4   1   1          0.23          0.86         0.08 o
  -3   1   1       5382.68       5404.48        67.47 o
  -2   1   1        260.70        257.10         3.16 o
  -1   1   1       6469.07       6065.12        71.74 o
   0   1   1         33.79         53.18         0.67 o
   1   1   1      10231.21      10133.52       157.20 o
   2   1   1        215.46        243.50         2.89 o
   3   1   1         67.96         90.07         1.23 o
   4   1   1        249.10        284.43         3.74 o
   5   1   1        448.57        472.88         5.60 o
   6   1   1         63.46         45.28         0.67 o
   7   1   1         50.67         43.23         0.63 o
   8   1   1          1.26          0.81         0.17 o
   9   1   1       1192.65       1198.74        14.40 o
  10   1   1         33.55         25.49         0.50 o
  11   1   1         77.02         68.52         0.95 o
  12   1   1         30.66         24.48         0.54 o
  13   1   1        190.31        177.15         3.26 o
  14   1   1        150.82        148.63         2.95 o
  15   1   1         30.57         27.44         1.28 o
  16   1   1         14.08         13.62         0.82 o
  17   1   1         21.52         20.51         2.13 o
  18   1   1         34.32         42.32         1.63 o
  19   1   1          0.72         -0.39         1.04 o
 -19   2   1          9.73          9.82         0.96 o
 -18   2   1          0.01         -0.28         0.45 o
 -17   2   1          5.17          5.50         0.65 o
 -16   2   1          7.78          7.45         0.60 o
 -15   2   1        189.15        190.17         3.00 o
 -14   2   1         60.68         62.09         1.25 o
 -13   2   1         44.04         38.89         0.83 o
 -12   2   1          7.03          3.69         0.27 o
 -11   2   1        201.18        187.00         2.65 o
 -10   2   1        182.13        169.29         2.29 o
  -9   2   1         92.18         93.97         1.28 o
  -8   2   1        227.03        218.49         2.94 o
  -7   2   1        762.43        786.00         9.98 o
  -6   2   1        223.31        222.35         2.93 o
  -5   2   1        342.81        323.67         4.18 o
  -4   2   1         46.28         31.47         0.53 o
  -3   2   1        151.63        160.79         2.05 o
  -2   2   1        257.15        240.15         2.99 o
  -1   2   1        178.84        175.27         2.10 o
   0   2   1         56.24         76.83         1.03 o
   1   2   1       1559.89       1493.67        17.13 o
   2   2   1       1044.63       1114.67        13.46 o
   3   2   1          9.58          6.37         0.22 o
   4   2   1         99.71         87.81         1.14 o
   5   2   1        334.03        354.25         4.36 o
   6   2   1        792.16        814.35         9.62 o
   7   2   1          3.35          5.01         0.21 o
   8   2   1        454.79        465.71         5.59 o
   9   2   1        144.10        157.18         2.00 o
  10   2   1         27.19         29.44         0.61 o
  11   2   1         12.38         13.26         0.43 o
  12   2   1        195.50        177.88         2.74 o
  13   2   1         46.04         47.80         1.10 o
  14   2   1         15.86         10.79         0.51 o
  15   2   1         73.43         76.87         2.36 o
  16   2   1         19.03         18.88         1.19 o
  17   2   1         58.26         55.31         2.75 o
  18   2   1          3.35         -0.74         3.70 o
 -17   3   1          1.02          2.03         1.28 o
 -16   3   1          0.16          0.79         0.74 o
 -15   3   1         13.79         13.15         1.26 o
 -14   3   1          0.04          1.01         0.51 o
 -13   3   1         19.46         19.63         0.76 o
 -12   3   1         57.36         55.32         1.20 o
 -11   3   1          0.17          0.68         0.26 o
 -10   3   1          0.86          0.91         0.27 o
  -9   3   1          1.50          1.16         0.37 o
  -8   3   1          0.97          1.57         0.25 o
  -7   3   1         15.26         13.61         0.49 o
  -6   3   1        141.85        124.63         1.64 o
  -5   3   1         75.05         75.88         1.07 o
  -4   3   1         16.07         14.70         0.40 o
  -3   3   1        230.65        231.55         2.87 o
  -2   3   1         12.01         13.52         0.34 o
  -1   3   1         19.88         23.62         0.46 o
   0   3   1         36.12         29.80         0.50 o
   1   3   1        301.43        312.93         3.63 o
   2   3   1         28.12         36.03         0.62 o
   3   3   1         62.57         62.10         0.93 o
   4   3   1         36.25         29.91         0.56 o
   5   3   1          9.99          9.80         0.33 o
   6   3   1         93.18         81.76         1.15 o
   7   3   1          2.17          2.26         0.26 o
   8   3   1         17.92         20.03         0.60 o
   9   3   1          0.77          0.86         0.34 o
  10   3   1         91.43         85.01         1.52 o
  11   3   1        114.01        101.79         2.25 o
  12   3   1         59.53         55.13         1.51 o
  13   3   1         20.77         18.32         0.70 o
  14   3   1         36.61         39.39         1.66 o
  15   3   1         16.08         11.23         1.18 o
  16   3   1         10.50         10.04         0.96 o
 -15   4   1          5.06          7.31         0.83 o
 -14   4   1          2.40          1.93         0.63 o
 -13   4   1          5.91          9.83         0.74 o
 -12   4   1         10.99         12.09         0.68 o
 -11   4   1          0.21          0.14         0.37 o
 -10   4   1          0.05         -0.03         0.37 o
  -9   4   1         11.76         13.39         0.60 o
  -8   4   1         16.77         17.73         0.69 o
  -7   4   1        295.15        303.96         5.74 o
  -6   4   1        103.40        104.55         1.97 o
  -5   4   1         93.57         97.63         1.75 o
  -4   4   1         86.44         75.40         1.38 o
  -3   4   1        233.97        225.80         3.49 o
  -2   4   1        195.35        201.37         3.01 o
  -1   4   1         12.04         11.61         0.50 o
   0   4   1         12.48         12.25         0.61 o
   1   4   1        100.88         95.93         1.61 o
   2   4   1        134.84        137.61         2.38 o
   3   4   1          0.55          0.53         0.29 o
   4   4   1          2.98          4.39         0.41 o
   5   4   1          9.53         10.18         0.59 o
   6   4   1          1.28          1.96         0.63 o
   7   4   1         49.37         51.63         1.55 o
   8   4   1          3.66          4.16         0.46 o
   9   4   1          0.96          2.29         0.40 o
  10   4   1         14.73         14.67         1.17 o
  11   4   1          3.32          2.65         0.57 o
  12   4   1         11.38         12.66         0.80 o
  13   4   1          0.72          1.34         0.52 o
  14   4   1          3.58          4.12         0.64 o
 -10   5   1          0.81          0.82         0.67 o
  -9   5   1          0.03          0.45         0.50 o
  -8   5   1          0.62          1.17         0.49 o
  -7   5   1          2.03          2.91         0.54 o
  -6   5   1          0.00          0.04         0.49 o
  -5   5   1          8.48          7.25         0.60 o
  -4   5   1         36.64         34.72         1.21 o
  -3   5   1         32.73         33.19         1.44 o
  -2   5   1         16.29         15.44         0.89 o
  -1   5   1          6.12          6.14         0.54 o
   0   5   1         11.13          9.02         0.59 o
   1   5   1         81.41         81.92         1.59 o
   2   5   1         51.58         45.97         1.63 o
   3   5   1          8.98          8.87         0.60 o
   4   5   1          1.03          1.49         0.45 o
   5   5   1          1.49          3.03         0.54 o
   6   5   1          7.46          5.68         0.57 o
   7   5   1          5.29          5.77         0.73 o
   8   5   1          0.05          0.07         0.55 o
   9   5   1          1.72          2.24         0.73 o
 -20   0   2         14.45         19.09         3.20 o
 -19   0   2         52.52         48.75         1.78 o
 -18   0   2         72.03         78.34         2.20 o
 -17   0   2         87.95         79.06         2.93 o
 -16   0   2          1.44         -0.50         0.84 o
 -15   0   2         87.76         75.61         2.20 o
 -14   0   2          0.85          1.25         0.29 o
 -13   0   2        441.70        412.82         6.94 o
 -12   0   2        498.12        523.88         8.74 o
 -11   0   2        122.48        103.60         2.06 o
 -10   0   2        212.43        190.28         3.54 o
  -9   0   2       1960.91       1915.60        31.61 o
  -8   0   2        205.39        244.13         5.99 o
  -7   0   2          8.40         21.25         0.71 o
  -6   0   2       1554.99       1522.78        29.79 o
  -5   0   2       3930.20       4198.75        83.38 o
  -4   0   2        456.85        369.73         9.14 o
  -3   0   2       1417.52       1559.72        39.11 o
  -2   0   2        395.79        447.95        14.11 o
  -1   0   2       1223.39       1047.55        20.55 o
   0   0   2       7275.69       7008.65       170.90 o
   1   0   2         39.40         66.55         1.53 o
   2   0   2       3470.32       3445.81        62.71 o
   3   0   2        179.80        159.22         4.03 o
   4   0   2        669.90        651.97        14.18 o
   5   0   2         46.08         56.50         1.30 o
   6   0   2          6.59          8.29         0.49 o
   7   0   2       1303.70       1348.15        27.19 o
   8   0   2         24.79         32.66         0.79 o
   9   0   2         28.25         24.36         0.66 o
  10   0   2       1165.34       1190.71        22.36 o
  11   0   2        350.26        305.43         5.92 o
  12   0   2        110.21        111.46         2.58 o
  13   0   2        136.41        129.36         3.15 o
  14   0   2        407.76        437.86        10.91 o
  15   0   2         16.74         22.16         1.09 o
  16   0   2          3.31          7.67         1.01 o
  17   0   2          0.28          2.43         2.75 o
  18   0   2         28.10         34.08         2.24 o
  19   0   2          1.66          2.83         1.43 o
 -20   1   2          0.67          5.75         1.35 o
 -19   1   2          6.37          5.35         0.82 o
 -18   1   2         24.54         22.29         0.97 o
 -17   1   2          0.77          0.06         0.34 o
 -16   1   2          1.80          2.81         0.28 o
 -15   1   2         47.57         41.14         0.96 o
 -14   1   2         56.60         49.07         0.91 o
 -13   1   2          4.90          1.95         0.23 o
 -12   1   2         83.93         82.98         1.12 o
 -11   1   2         17.91         26.49         0.46 o
 -10   1   2        197.11        180.41         2.13 o
  -9   1   2          0.26          0.23         0.12 o
  -8   1   2          0.69          2.49         0.15 o
  -7   1   2        101.09        112.38         1.51 o
  -6   1   2       3555.60       3858.09        49.98 o
  -5   1   2       1767.18       1828.53        22.71 o
  -4   1   2          0.01          0.24         0.07 o
  -3   1   2         26.55         24.54         0.35 o
  -2   1   2        488.60        521.92         6.46 o
  -1   1   2       1550.75       1607.56        19.42 o
   0   1   2       1023.38        965.18        11.53 o
   1   1   2       1108.78       1092.83        13.78 o
   2   1   2          0.19          0.13         0.07 o
   3   1   2         13.77         14.73         0.24 o
   4   1   2        161.10        164.52         1.98 o
   5   1   2        158.24        144.69         1.68 o
   6   1   2          1.89          2.06         0.12 o
   7   1   2         33.90         31.20         0.46 o
   8   1   2        353.50        353.77         4.19 o
   9   1   2          5.30          5.45         0.22 o
  10   1   2          0.41          1.20         0.20 o
  11   1   2          3.98          6.67         0.30 o
  12   1   2          0.03          0.12         0.29 o
  13   1   2         12.37         12.78         0.49 o
  14   1   2          0.09         -0.33         0.33 o
  15   1   2          0.00         -0.04         0.41 o
  16   1   2          9.98         13.63         1.16 o
  17   1   2         10.13         14.74         0.92 o
  18   1   2         26.95         27.80         1.47 o
  19   1   2          4.37          7.39         1.70 o
 -19   2   2          0.67          0.85         0.67 o
 -18   2   2          5.63          7.04         1.00 o
 -17   2   2         53.77         52.78         2.22 o
 -16   2   2          4.71          1.70         0.88 o
 -15   2   2         28.11         27.26         1.23 o
 -14   2   2         11.00         11.04         0.61 o
 -13   2   2        150.86        147.85         2.99 o
 -12   2   2          6.43          7.06         0.37 o
 -11   2   2          1.22          1.47         0.28 o
 -10   2   2        283.39        276.84         3.51 o
  -9   2   2         18.43         15.96         0.35 o
  -8   2   2        227.18        224.83         2.76 o
  -7   2   2          2.97          5.54         0.22 o
  -6   2   2        236.20        232.58         2.92 o
  -5   2   2        378.92        373.45         4.49 o
  -4   2   2        445.12        462.64         5.53 o
  -3   2   2        300.73        334.43         4.07 o
  -2   2   2        106.26         99.96         1.21 o
  -1   2   2        970.86       1014.09        11.98 o
   0   2   2         40.56         34.09         0.53 o
   1   2   2         12.06         13.01         0.29 o
   2   2   2         56.45         61.55         0.89 o
   3   2   2        697.29        677.85         7.82 o
   4   2   2        424.86        448.18         5.34 o
   5   2   2        161.47        169.98         2.16 o
   6   2   2        186.83        196.81         2.49 o
   7   2   2        136.40        124.62         1.60 o
   8   2   2          0.19          0.86         0.16 o
   9   2   2          3.89          6.75         0.31 o
  10   2   2        306.15        297.45         4.29 o
  11   2   2         19.97         19.51         0.56 o
  12   2   2          2.38          1.60         0.31 o
  13   2   2         14.77         14.98         0.60 o
  14   2   2         30.48         23.88         0.78 o
  15   2   2         40.29         39.28         1.70 o
  16   2   2          0.48          1.61         0.50 o
  17   2   2          2.00          2.77         0.63 o
  18   2   2          9.73          9.24         0.76 o
 -17   3   2          2.25          2.41         1.24 o
 -16   3   2          3.13          3.18         0.55 o
 -15   3   2          0.59          1.75         0.88 o
 -14   3   2        185.93        184.97         6.55 o
 -13   3   2         21.62         21.08         0.72 o
 -12   3   2         31.85         33.54         0.86 o
 -11   3   2          5.91          4.32         0.49 o
 -10   3   2        240.13        242.60         3.98 o
  -9   3   2         96.77         99.72         1.80 o
  -8   3   2         41.20         33.68         0.72 o
  -7   3   2          6.74          6.15         0.35 o
  -6   3   2       1064.72       1041.59        12.68 o
  -5   3   2        405.78        394.74         4.92 o
  -4   3   2         62.11         51.20         0.81 o
  -3   3   2          3.77          3.38         0.29 o
  -2   3   2        414.02        419.47         4.94 o
  -1   3   2        344.04        373.09         4.42 o
   0   3   2         37.50         29.95         0.50 o
   1   3   2         27.63         26.88         0.49 o
   2   3   2        456.85        442.41         5.07 o
   3   3   2        245.77        263.85         3.34 o
   4   3   2          4.73          3.09         0.22 o
   5   3   2         62.32         64.70         0.97 o
   6   3   2         23.33         20.15         0.51 o
   7   3   2          7.04         10.26         0.49 o
   8   3   2         54.66         55.77         1.26 o
   9   3   2         43.07         45.00         1.16 o
  10   3   2         33.50         33.98         1.16 o
  11   3   2         14.71         11.29         0.89 o
  12   3   2         22.72         26.86         0.93 o
  13   3   2          3.21          4.49         0.73 o
  14   3   2          0.05          0.01         0.49 o
  15   3   2         10.53         13.04         1.35 o
  16   3   2         61.65         74.31         4.78 o
 -15   4   2          0.13          0.29         0.73 o
 -14   4   2          7.89          7.07         0.91 o
 -13   4   2          1.27          1.44         0.42 o
 -12   4   2          1.05          0.10         0.37 o
 -11   4   2         14.67         15.74         0.77 o
 -10   4   2          0.15          1.41         0.55 o
  -9   4   2         11.54         11.96         0.68 o
  -8   4   2         18.82         15.90         0.69 o
  -7   4   2         11.69         13.11         0.64 o
  -6   4   2          4.39          4.77         0.46 o
  -5   4   2         19.46         16.41         0.61 o
  -4   4   2          3.71          4.06         0.37 o
  -3   4   2         60.68         58.38         1.19 o
  -2   4   2         30.81         32.07         0.72 o
  -1   4   2         15.83         12.26         0.53 o
   0   4   2          5.21          5.35         0.36 o
   1   4   2          0.71          0.71         0.28 o
   2   4   2         31.95         33.12         0.73 o
   3   4   2         52.52         43.00         0.98 o
   4   4   2         13.93         14.84         0.63 o
   5   4   2          2.69          3.53         0.46 o
   6   4   2          1.78          2.04         0.39 o
   7   4   2         34.57         30.11         1.11 o
   8   4   2         17.64         16.65         0.79 o
   9   4   2          2.30          2.51         0.45 o
  10   4   2          0.00          1.58         0.78 o
  11   4   2          2.42          2.61         0.62 o
  12   4   2          2.67          2.04         0.76 o
  13   4   2          7.54          9.01         1.08 o
 -10   5   2          5.52          4.77         0.68 o
  -9   5   2         11.87         13.57         1.12 o
  -8   5   2          4.25          3.32         0.71 o
  -7   5   2          0.58          0.22         0.92 o
  -6   5   2         63.13         60.70         1.56 o
  -5   5   2         23.92         24.32         0.98 o
  -4   5   2         19.23         23.60         0.89 o
  -3   5   2         41.86         43.19         1.24 o
  -2   5   2         48.29         45.77         1.80 o
  -1   5   2          5.50          6.40         0.60 o
   0   5   2          4.52          4.05         0.53 o
   1   5   2          9.44          9.99         0.71 o
   2   5   2         76.05         74.96         1.62 o
   3   5   2         43.09         48.15         1.23 o
   4   5   2          3.10          4.28         0.50 o
   5   5   2         16.61         16.45         0.84 o
   6   5   2         16.05         15.62         0.86 o
   7   5   2          0.19          0.01         0.52 o
   8   5   2          7.94          7.70         0.68 o
   9   5   2          0.67          1.25         0.62 o
 -20   1   3         75.48         83.44         3.30 o
 -19   1   3         46.35         56.15         2.51 o
 -18   1   3          7.68          8.07         0.93 o
 -17   1   3          5.30          4.53         0.59 o
 -16   1   3        133.34        132.94         2.53 o
 -15   1   3          1.87          3.73         0.35 o
 -14   1   3         58.07         51.96         1.06 o
 -13   1   3         39.33         42.01         0.97 o
 -12   1   3        940.49        930.80        11.64 o
 -11   1   3        505.76        510.18         6.25 o
 -10   1   3         10.96         10.61         0.32 o
  -9   1   3          0.70          0.40         0.12 o
  -8   1   3       1318.30       1289.51        16.89 o
  -7   1   3        546.80        554.34         7.31 o
  -6   1   3          0.83          1.32         0.14 o
  -5   1   3        667.08        729.02         9.72 o
  -4   1   3       3686.86       3857.41        44.74 o
  -3   1   3         73.51         69.84         0.89 o
  -2   1   3          5.17          0.34         0.07 o
  -1   1   3        669.97        770.91         8.86 o
   0   1   3       2641.90       2678.98        34.41 o
   1   1   3         13.08         10.47         0.22 o
   2   1   3        130.43        116.00         1.42 o
   3   1   3       1572.98       1595.32        18.79 o
   4   1   3        431.65        429.72         5.22 o
   5   1   3         57.66         62.38         0.81 o
   6   1   3        148.05        163.55         2.03 o
   7   1   3        449.96        462.91         5.46 o
   8   1   3         62.01         54.52         0.76 o
   9   1   3        505.70        518.37         6.40 o
  10   1   3          0.07          0.11         0.19 o
  11   1   3        333.10        337.52         5.96 o
  12   1   3          0.24          0.49         0.30 o
  13   1   3         60.42         68.45         2.14 o
  14   1   3          0.25          0.54         0.57 o
  15   1   3          7.20          6.74         0.64 o
  16   1   3          5.17          5.35         0.74 o
  17   1   3          9.56         10.38         0.71 o
  18   1   3          8.14          7.35         0.94 o
 -19   2   3          5.42          5.02         1.20 o
 -18   2   3          5.35          2.77         1.12 o
 -17   2   3        129.40        115.73         2.62 o
 -16   2   3          2.11          0.26         0.74 o
 -15   2   3          1.05          0.95         0.52 o
 -14   2   3          0.10          0.25         0.52 o
 -13   2   3        426.40        412.25         7.51 o
 -12   2   3         95.80        105.39         2.06 o
 -11   2   3         34.88         34.20         0.77 o
 -10   2   3         33.97         30.24         0.62 o
  -9   2   3        133.57        126.91         1.78 o
  -8   2   3          9.42         11.54         0.34 o
  -7   2   3        234.63        240.28         3.20 o
  -6   2   3        331.94        311.33         3.76 o
  -5   2   3        717.87        685.83         7.93 o
  -4   2   3         62.89         63.10         0.83 o
  -3   2   3        254.23        232.83         2.82 o
  -2   2   3          0.02          0.30         0.12 o
  -1   2   3        195.53        206.41         2.54 o
   0   2   3         23.55         30.63         0.49 o
   1   2   3          0.13          0.29         0.11 o
   2   2   3         22.17         19.08         0.38 o
   3   2   3        573.89        568.52         6.94 o
   4   2   3         69.16         64.75         0.88 o
   5   2   3         21.48         23.16         0.46 o
   6   2   3         78.71         81.48         1.09 o
   7   2   3         10.31         10.45         0.31 o
   8   2   3          5.15          4.05         0.29 o
   9   2   3         95.25        100.77         1.61 o
  10   2   3         12.78         17.47         0.61 o
  11   2   3         30.61         22.93         0.86 o
  12   2   3         43.21         35.25         1.23 o
  13   2   3         58.28         66.08         2.42 o
  14   2   3          1.88          1.13         0.57 o
  15   2   3          5.37          9.37         1.51 o
  16   2   3          3.03          3.73         0.77 o
  17   2   3         54.90         56.82         2.36 o
 -17   3   3         21.41         17.47         1.27 o
 -16   3   3          3.36          5.31         1.69 o
 -15   3   3         41.94         48.00         2.46 o
 -14   3   3         26.40         27.53         1.14 o
 -13   3   3          4.47          3.28         0.55 o
 -12   3   3         51.82         49.78         1.32 o
 -11   3   3         47.29         43.82         1.25 o
 -10   3   3        133.18        131.09         2.43 o
  -9   3   3         75.46         71.73         1.37 o
  -8   3   3        153.42        156.74         2.42 o
  -7   3   3          0.00          0.67         0.22 o
  -6   3   3          8.61          7.58         0.39 o
  -5   3   3          7.31          6.85         0.31 o
  -4   3   3        230.25        215.28         2.81 o
  -3   3   3          0.07          9.09         0.48 o
  -2   3   3          8.94          9.47         0.32 o
  -1   3   3          0.85          0.92         0.16 o
   0   3   3          2.33          1.75         0.16 o
   1   3   3         69.37         65.42         0.89 o
   2   3   3         44.47         48.40         0.71 o
   3   3   3         21.28         37.42         1.02 o
   4   3   3        113.85         94.27         1.32 o
   5   3   3          0.03         -0.25         0.25 o
   6   3   3          4.67          5.23         0.45 o
   7   3   3         24.34         22.71         0.86 o
   8   3   3        152.61        140.47         2.25 o
   9   3   3         11.41         10.40         0.57 o
  10   3   3         16.38         16.62         0.66 o
  11   3   3         14.49         13.06         0.63 o
  12   3   3          1.72          0.15         0.45 o
  13   3   3          3.23          1.54         1.14 o
  14   3   3         29.70         25.98         1.15 o
  15   3   3          7.37          6.17         0.81 o
 -14   4   3          2.88          1.86         0.96 o
 -13   4   3         33.19         32.08         1.82 o
 -12   4   3          0.08          0.47         0.72 o
 -11   4   3         11.39         13.75         1.25 o
 -10   4   3          1.82          1.40         0.40 o
  -9   4   3         66.37         69.94         1.66 o
  -8   4   3         36.87         36.88         1.03 o
  -7   4   3         37.14         31.96         1.32 o
  -6   4   3          3.37          5.62         0.50 o
  -5   4   3        330.36        326.92         5.96 o
  -4   4   3        173.82        181.22         2.99 o
  -3   4   3          5.95          5.73         0.37 o
  -2   4   3         21.75         24.45         0.64 o
  -1   4   3          1.63          0.71         0.27 o
   0   4   3          2.12          0.69         0.33 o
   1   4   3          0.13          0.87         0.29 o
   2   4   3         23.04         28.72         0.69 o
   3   4   3          7.39          8.92         0.48 o
   4   4   3         24.41         17.42         0.75 o
   5   4   3        179.01        184.99         3.48 o
   6   4   3         78.39         71.75         1.77 o
   7   4   3         44.78         43.90         1.57 o
   8   4   3         14.70         12.24         1.05 o
   9   4   3        109.22        110.29         2.81 o
  10   4   3         32.43         30.21         1.63 o
  11   4   3         19.12         20.08         1.59 o
  12   4   3          1.36          1.84         0.60 o
 -10   5   3          0.04          0.65         0.64 o
  -9   5   3          4.28          2.85         0.75 o
  -8   5   3         15.18         20.47         1.03 o
  -7   5   3         13.58         13.65         0.89 o
  -6   5   3          6.65          6.84         0.63 o
  -5   5   3          1.43          1.81         0.71 o
  -4   5   3          0.50          1.21         0.54 o
  -3   5   3          0.70          0.61         0.55 o
  -2   5   3         12.08         13.04         0.83 o
  -1   5   3         12.74         15.22         0.84 o
   0   5   3         11.12          6.88         0.59 o
   1   5   3         18.89         16.80         1.05 o
   2   5   3          3.14          4.64         0.89 o
   3   5   3          6.99          7.05         0.83 o
   4   5   3          9.48          8.88         0.67 o
   5   5   3          1.80          1.06         0.45 o
   6   5   3          0.25          0.02         0.53 o
   7   5   3          0.07          0.49         0.49 o
   8   5   3          1.02          0.19         0.56 o
 -20   0   4         22.86         26.49         1.66 o
 -19   0   4         73.54         78.20         3.46 o
 -18   0   4        148.34        162.49         6.47 o
 -17   0   4          1.72          1.92         0.52 o
 -16   0   4          9.64          7.19         0.72 o
 -15   0   4        228.55        223.38         5.55 o
 -14   0   4         57.13         52.98         1.46 o
 -13   0   4         97.22         95.30         2.60 o
 -12   0   4       1095.29       1158.67        18.43 o
 -11   0   4       2749.68       2778.45        44.05 o
 -10   0   4        282.93        264.95         4.35 o
  -9   0   4        141.37        131.21         2.22 o
  -8   0   4        244.78        279.47         4.55 o
  -7   0   4       2099.51       2107.51        34.79 o
  -6   0   4        171.14        182.24         3.50 o
  -5   0   4       1574.74       1723.51        28.44 o
  -4   0   4          0.30          1.66         0.15 o
  -3   0   4        405.66        415.69         7.65 o
  -2   0   4        411.18        430.25         8.83 o
  -1   0   4          8.87          2.02         0.15 o
   0   0   4        367.13        313.76         5.80 o
   1   0   4         20.00         15.58         0.76 o
   2   0   4       4854.50       5223.83       110.97 o
   3   0   4        650.92        727.22        11.76 o
   4   0   4        329.10        311.58         5.42 o
   5   0   4         93.12         70.82         1.34 o
   6   0   4        729.99        856.23        16.07 o
   7   0   4         28.48         21.16         0.55 o
   8   0   4         52.33         48.65         1.18 o
   9   0   4         65.69         68.57         1.60 o
  10   0   4        577.57        640.44        13.00 o
  11   0   4          9.54          5.44         0.60 o
  12   0   4         84.53         80.78         3.36 o
  13   0   4         21.82         19.12         1.75 o
  14   0   4         58.37         76.53         5.25 o
  15   0   4         10.01          6.07         1.64 o
  16   0   4          0.41          0.29         0.67 o
  17   0   4          1.54          3.76         0.83 o
 -20   1   4          4.39          2.35         1.26 o
 -19   1   4          7.49          4.34         0.56 o
 -18   1   4         20.03         19.06         1.18 o
 -17   1   4          8.59          7.72         0.55 o
 -16   1   4          4.54          3.99         0.40 o
 -15   1   4         45.89         43.11         0.94 o
 -14   1   4          0.02         -0.13         0.36 o
 -13   1   4          6.36          8.28         0.41 o
 -12   1   4         31.42         26.96         0.55 o
 -11   1   4         18.10         11.99         0.38 o
 -10   1   4         33.84         33.12         0.58 o
  -9   1   4         56.46         62.14         0.91 o
  -8   1   4        229.89        204.34         2.64 o
  -7   1   4         13.41         13.89         0.30 o
  -6   1   4        283.22        301.36         3.79 o
  -5   1   4        269.75        264.69         3.16 o
  -4   1   4        605.28        604.85         7.12 o
  -3   1   4        193.48        190.17         2.34 o
  -2   1   4         32.07         39.60         0.55 o
  -1   1   4        331.48        358.94         4.25 o
   0   1   4        117.98        106.27         1.34 o
   1   1   4        222.80        241.99         2.88 o
   2   1   4         22.70         22.02         0.33 o
   3   1   4          7.12          9.82         0.29 o
   4   1   4         31.32         36.34         0.61 o
   5   1   4         73.66         74.13         0.95 o
   6   1   4        192.55        193.58         2.34 o
   7   1   4         43.24         44.48         0.65 o
   8   1   4        121.73        123.17         1.62 o
   9   1   4         20.45         15.12         0.49 o
  10   1   4         15.24         11.50         0.46 o
  11   1   4          0.02          0.66         0.29 o
  12   1   4          2.69          5.35         0.36 o
  13   1   4          4.33          3.47         0.41 o
  14   1   4          2.73          2.35         0.60 o
  15   1   4         16.92         17.95         0.83 o
  16   1   4          0.71         -0.02         0.80 o
  17   1   4          2.74          4.80         0.62 o
 -19   2   4         31.20         26.67         1.46 o
 -18   2   4         33.95         33.13         1.83 o
 -17   2   4          0.11          0.20         0.93 o
 -16   2   4          2.05          3.25         0.58 o
 -15   2   4        111.72        118.35         3.07 o
 -14   2   4          3.13          5.96         0.48 o
 -13   2   4         56.99         54.27         1.19 o
 -12   2   4         47.89         39.14         0.97 o
 -11   2   4        344.30        347.15         5.99 o
 -10   2   4        161.07        170.73         2.69 o
  -9   2   4          1.32          0.53         0.20 o
  -8   2   4         51.29         52.90         0.83 o
  -7   2   4        181.14        182.12         2.47 o
  -6   2   4         95.25        102.46         1.33 o
  -5   2   4          0.10          0.36         0.13 o
  -4   2   4        353.51        365.32         4.56 o
  -3   2   4        903.86        936.66        11.52 o
  -2   2   4         14.11          8.07         0.25 o
  -1   2   4         16.68         16.97         0.34 o
   0   2   4         15.53         21.41         0.41 o
   1   2   4        251.69        245.21         3.09 o
   2   2   4         95.43         95.09         1.27 o
   3   2   4         14.45         13.31         0.30 o
   4   2   4        115.26        133.18         1.69 o
   5   2   4          1.86          0.74         0.15 o
   6   2   4        230.84        201.91         2.37 o
   7   2   4          4.89          4.20         0.26 o
   8   2   4          2.46          3.56         0.29 o
   9   2   4          0.60          0.15         0.25 o
  10   2   4        270.31        271.73         4.01 o
  11   2   4         51.05         48.38         1.05 o
  12   2   4          0.44          0.80         0.56 o
  13   2   4          0.18          2.82         0.69 o
  14   2   4          4.28          3.86         0.62 o
  15   2   4          0.09          2.09         0.76 o
  16   2   4          2.17          3.00         1.40 o
 -17   3   4          1.32          5.64         1.29 o
 -16   3   4         34.23         33.43         1.64 o
 -15   3   4          1.73          2.03         1.45 o
 -14   3   4         14.38         11.48         1.14 o
 -13   3   4         21.72         23.35         1.24 o
 -12   3   4         52.92         52.75         1.46 o
 -11   3   4          0.10          0.86         0.43 o
 -10   3   4         14.41         14.56         0.70 o
  -9   3   4         77.87         86.56         1.78 o
  -8   3   4          0.06          0.42         0.24 o
  -7   3   4         51.22         44.77         0.86 o
  -6   3   4         49.01         42.84         1.01 o
  -5   3   4        183.77        188.77         2.27 o
  -4   3   4         76.05         71.17         1.10 o
  -3   3   4         21.52         16.96         0.51 o
  -2   3   4        111.28        111.20         1.49 o
  -1   3   4          0.29          1.77         0.21 o
   0   3   4         10.44          9.34         0.39 o
   1   3   4         43.35         35.71         0.69 o
   2   3   4          6.40          6.76         0.35 o
   3   3   4          3.53          8.15         0.42 o
   4   3   4        145.43        151.48         2.21 o
   5   3   4          0.97          1.70         0.25 o
   6   3   4         42.22         47.90         0.98 o
   7   3   4          2.59          1.29         0.31 o
   8   3   4         31.39         32.10         1.11 o
   9   3   4          1.30          1.78         0.38 o
  10   3   4         33.69         34.37         1.40 o
  11   3   4          0.61          0.58         0.44 o
  12   3   4          4.17          5.47         0.69 o
  13   3   4          0.00         -0.40         0.57 o
  14   3   4          1.95          0.94         1.33 o
 -14   4   4         15.21         15.59         1.10 o
 -13   4   4          6.70          8.72         1.06 o
 -12   4   4          2.28          4.37         0.97 o
 -11   4   4          0.90          0.54         0.84 o
 -10   4   4         16.72         17.44         0.84 o
  -9   4   4         32.91         34.45         1.10 o
  -8   4   4         12.66         12.85         0.64 o
  -7   4   4          0.14          1.19         0.41 o
  -6   4   4         23.82         24.14         0.79 o
  -5   4   4         13.81         17.58         0.74 o
  -4   4   4         16.35         18.98         0.64 o
  -3   4   4         28.60         25.87         0.75 o
  -2   4   4          0.33          0.61         0.31 o
  -1   4   4         30.06         35.60         0.90 o
   0   4   4         25.08         24.77         0.92 o
   1   4   4          8.79          8.01         0.69 o
   2   4   4          0.90          1.81         0.45 o
   3   4   4          0.03          0.39         0.48 o
   4   4   4         11.87         14.04         0.61 o
   5   4   4         17.17         15.81         0.65 o
   6   4   4          0.46          1.07         0.43 o
   7   4   4          0.07          0.58         0.70 o
   8   4   4          3.12          5.39         0.56 o
   9   4   4          7.60          6.56         0.69 o
  10   4   4          2.09          2.37         0.87 o
  11   4   4          0.01          1.47         0.61 o
  -9   5   4         49.47         56.65         2.17 o
  -8   5   4         42.69         45.60         1.75 o
  -7   5   4         26.81         29.18         1.10 o
  -6   5   4          0.08          1.14         0.50 o
  -5   5   4          7.17          9.78         0.91 o
  -4   5   4          0.31          0.28         0.49 o
  -3   5   4         24.11         21.74         0.98 o
  -2   5   4         61.19         66.17         1.66 o
  -1   5   4         29.51         27.99         0.99 o
   0   5   4          4.41          3.75         0.55 o
   1   5   4         15.95         16.79         0.90 o
   2   5   4         21.86         20.99         0.90 o
   3   5   4         14.87         10.98         0.75 o
   4   5   4         39.33         41.55         1.21 o
   5   5   4          5.60          6.90         0.71 o
   6   5   4         12.72         14.27         0.90 o
 -19   1   5         64.89         64.95         2.16 o
 -18   1   5        132.37        143.48         3.16 o
 -17   1   5         27.12         31.64         1.27 o
 -16   1   5        119.24        133.01         2.54 o
 -15   1   5          5.38          7.71         0.49 o
 -14   1   5         81.46         80.03         1.44 o
 -13   1   5          0.70          0.33         0.26 o
 -12   1   5        676.72        715.58        10.91 o
 -11   1   5        130.75        131.28         2.06 o
 -10   1   5        236.85        226.35         2.94 o
  -9   1   5        386.84        379.19         4.79 o
  -8   1   5         54.88         62.47         0.89 o
  -7   1   5          1.36          0.19         0.14 o
  -6   1   5          5.99          2.75         0.16 o
  -5   1   5        250.08        241.31         2.90 o
  -4   1   5         49.68         53.62         0.71 o
  -3   1   5         37.82         45.20         0.62 o
  -2   1   5        224.44        191.48         2.32 o
  -1   1   5       1203.69       1218.10        15.15 o
   0   1   5         44.77         48.54         0.75 o
   1   1   5         19.03         30.57         0.50 o
   2   1   5         13.76         11.56         0.36 o
   3   1   5       1833.29       1990.06        22.75 o
   4   1   5         76.86         91.67         1.20 o
   5   1   5          0.15          0.32         0.14 o
   6   1   5         11.45         18.35         0.42 o
   7   1   5        448.05        426.53         5.68 o
   8   1   5         66.75         61.84         1.01 o
   9   1   5        127.61        129.96         1.95 o
  10   1   5          4.17          3.91         0.37 o
  11   1   5        259.05        275.07         4.61 o
  12   1   5         71.39         66.55         1.45 o
  13   1   5          0.31          0.42         0.80 o
  14   1   5          0.54          1.81         0.58 o
  15   1   5          3.19          4.35         0.64 o
  16   1   5          0.06          0.73         1.15 o
 -18   2   5         40.35         36.36         1.61 o
 -17   2   5         10.13          7.11         0.77 o
 -16   2   5          0.63          1.40         0.56 o
 -15   2   5         34.22         35.29         1.21 o
 -14   2   5         19.47         22.68         1.10 o
 -13   2   5         24.25         21.74         0.93 o
 -12   2   5         66.36         69.60         1.26 o
 -11   2   5          0.04          0.59         0.24 o
 -10   2   5         86.94         82.59         1.31 o
  -9   2   5          8.97          7.15         0.36 o
  -8   2   5         76.09         74.53         1.19 o
  -7   2   5         20.76         20.97         0.48 o
  -6   2   5        445.11        433.76         4.96 o
  -5   2   5          0.20          0.40         0.14 o
  -4   2   5         44.85         48.28         0.68 o
  -3   2   5        226.02        231.56         2.85 o
  -2   2   5          1.17          1.72         0.15 o
  -1   2   5         32.99         30.76         0.50 o
   0   2   5          5.01          3.21         0.20 o
   1   2   5        133.13        129.68         1.61 o
   2   2   5         39.96         36.12         0.56 o
   3   2   5        243.29        240.58         2.95 o
   4   2   5        201.48        200.52         2.42 o
   5   2   5         53.40         57.29         0.95 o
   6   2   5         26.67         21.52         0.49 o
   7   2   5         27.48         28.38         0.58 o
   8   2   5        117.22        119.43         1.87 o
   9   2   5          4.33          3.56         0.38 o
  10   2   5          6.45          9.75         0.53 o
  11   2   5          2.45          1.82         0.38 o
  12   2   5         16.63         17.85         1.00 o
  13   2   5          2.21          3.36         0.70 o
  14   2   5          6.45          9.05         1.16 o
  15   2   5          1.16          2.27         0.66 o
 -17   3   5         36.45         37.72         1.82 o
 -16   3   5          0.27         -0.01         0.61 o
 -15   3   5          0.96          2.16         0.68 o
 -14   3   5          6.95          8.95         0.76 o
 -13   3   5         16.34         22.79         1.22 o
 -12   3   5          0.03          1.37         0.43 o
 -11   3   5         33.68         29.59         1.04 o
 -10   3   5         72.15         70.17         1.98 o
  -9   3   5          0.18          0.23         0.36 o
  -8   3   5          3.93          4.35         0.31 o
  -7   3   5          0.11          0.71         0.25 o
  -6   3   5          1.55          1.89         0.28 o
  -5   3   5         26.33         25.37         0.52 o
  -4   3   5         15.53         11.86         0.47 o
  -3   3   5         10.19         11.33         0.39 o
  -2   3   5          8.03          6.62         0.41 o
  -1   3   5        242.59        237.05         3.14 o
   0   3   5        165.97        176.46         2.39 o
   1   3   5         67.08         59.90         0.99 o
   2   3   5          0.13          0.72         0.30 o
   3   3   5        151.23        144.85         2.29 o
   4   3   5         76.65         82.37         1.43 o
   5   3   5        113.96        108.88         1.72 o
   6   3   5         59.69         57.22         1.18 o
   7   3   5          0.01          0.63         0.61 o
   8   3   5          0.25          0.72         0.41 o
   9   3   5         19.79         18.83         0.99 o
  10   3   5         14.55         14.84         0.84 o
  11   3   5          0.35          0.67         0.84 o
  12   3   5          1.75         -0.03         0.82 o
  13   3   5          2.38          2.64         1.34 o
 -13   4   5          1.36          4.03         1.13 o
 -12   4   5          5.04          5.48         1.20 o
 -11   4   5          4.00          3.76         0.93 o
 -10   4   5         78.35         84.25         2.20 o
  -9   4   5         11.31         11.72         0.87 o
  -8   4   5          6.92         12.75         0.75 o
  -7   4   5          2.36          2.70         0.37 o
  -6   4   5         19.38         22.35         1.06 o
  -5   4   5         23.99         19.00         0.68 o
  -4   4   5         52.14         67.34         1.41 o
  -3   4   5          3.55          4.39         0.41 o
  -2   4   5          3.79          4.22         0.57 o
  -1   4   5          1.60          5.09         0.51 o
   0   4   5          4.74          7.13         0.65 o
   1   4   5          3.75          4.34         0.47 o
   2   4   5         29.60         32.28         0.99 o
   3   4   5          0.00         -0.03         0.39 o
   4   4   5          1.02          2.91         0.42 o
   5   4   5         43.82         47.00         1.47 o
   6   4   5         17.66         19.01         1.31 o
   7   4   5          0.01          0.71         0.46 o
   8   4   5          5.54          4.11         0.60 o
   9   4   5         24.73         23.47         1.00 o
  10   4   5          6.39          6.46         0.71 o
  -8   5   5         13.33         15.78         1.05 o
  -7   5   5          3.38          4.05         0.65 o
  -6   5   5          1.26          2.40         0.61 o
  -5   5   5         13.19         12.82         0.83 o
  -4   5   5         16.13         18.52         0.91 o
  -3   5   5          9.39          8.10         0.90 o
  -2   5   5          9.86          8.08         1.36 o
  -1   5   5          5.72          7.97         0.71 o
   0   5   5          0.01         -0.19         0.55 o
   1   5   5          0.84          1.13         0.54 o
   2   5   5          2.66          1.08         0.60 o
   3   5   5         11.29         10.67         1.26 o
   4   5   5          7.43          7.65         1.12 o
 -19   0   6        159.85        187.47         5.64 o
 -18   0   6         26.00         26.66         3.04 o
 -17   0   6          3.32          3.62         2.06 o
 -16   0   6         80.18         80.21         2.89 o
 -15   0   6        161.67        174.94         5.14 o
 -14   0   6         11.96         16.71         1.23 o
 -13   0   6          3.99          5.58         1.02 o
 -12   0   6          1.18          2.30         0.40 o
 -11   0   6        802.80        833.96        15.06 o
 -10   0   6        110.26        121.93         2.51 o
  -9   0   6        144.47        116.32         2.18 o
  -8   0   6        228.63        191.76         3.34 o
  -7   0   6        337.32        328.99         6.41 o
  -6   0   6        300.27        262.79         4.44 o
  -5   0   6        177.01        224.86         4.05 o
  -4   0   6        837.45        786.02        13.88 o
  -3   0   6        185.60        170.78         3.47 o
  -2   0   6         14.86         21.34         0.68 o
  -1   0   6          8.11         10.69         0.59 o
   0   0   6       1913.34       2068.97        50.63 o
   1   0   6        109.59        140.36         2.59 o
   2   0   6        655.99        720.30        10.98 o
   3   0   6         60.01         50.98         0.96 o
   4   0   6        549.86        535.37         9.23 o
   5   0   6         14.82         18.54         0.61 o
   6   0   6         30.28         34.10         0.86 o
   7   0   6         15.65         10.63         0.53 o
   8   0   6          0.76         -0.09         0.38 o
   9   0   6         22.05         27.70         1.07 o
  10   0   6          0.21         -0.62         0.66 o
  11   0   6          0.64          0.40         0.60 o
  12   0   6        123.12        131.29         4.12 o
  13   0   6          0.94          0.51         1.24 o
  14   0   6         45.79         46.92         3.65 o
  15   0   6         25.45         23.48         2.47 o
 -19   1   6          1.55          0.96         0.75 o
 -18   1   6          7.42         11.80         1.10 o
 -17   1   6         71.41         71.58         1.74 o
 -16   1   6          0.03          0.17         0.87 o
 -15   1   6          0.40          0.59         0.38 o
 -14   1   6          4.73          4.28         0.44 o
 -13   1   6         79.90         73.13         1.28 o
 -12   1   6         21.28         22.72         0.54 o
 -11   1   6         32.19         31.29         0.67 o
 -10   1   6         90.11         82.27         1.32 o
  -9   1   6          1.42          2.62         0.26 o
  -8   1   6         52.22         53.25         0.81 o
  -7   1   6          0.06          0.21         0.15 o
  -6   1   6         55.49         51.97         0.72 o
  -5   1   6         10.16         10.91         0.31 o
  -4   1   6        494.29        513.99         6.23 o
  -3   1   6        464.18        449.25         5.46 o
  -2   1   6          0.01          1.37         0.16 o
  -1   1   6          0.72          0.70         0.13 o
   0   1   6         41.66         59.29         0.84 o
   1   1   6        131.14        129.88         1.65 o
   2   1   6         47.20         44.55         0.60 o
   3   1   6         39.96         41.11         0.61 o
   4   1   6         15.81         16.37         0.34 o
   5   1   6         28.47         28.66         0.67 o
   6   1   6         27.73         22.55         0.49 o
   7   1   6          6.49          5.59         0.34 o
   8   1   6         13.51         14.03         0.58 o
   9   1   6         25.26         20.44         0.70 o
  10   1   6          1.08          0.05         0.37 o
  11   1   6          1.21          1.64         0.89 o
  12   1   6          9.93         10.24         1.53 o
  13   1   6         22.33         24.36         1.80 o
  14   1   6          7.62          9.81         0.82 o
  15   1   6          6.39          6.16         0.80 o
 -18   2   6          5.17          8.58         1.02 o
 -17   2   6          2.89          3.11         0.53 o
 -16   2   6          6.59          8.75         0.77 o
 -15   2   6        135.73        152.80         2.96 o
 -14   2   6         25.56         20.23         0.75 o
 -13   2   6         31.47         32.39         1.17 o
 -12   2   6         20.55         29.85         0.80 o
 -11   2   6        158.24        166.17         2.54 o
 -10   2   6          1.77          2.04         0.29 o
  -9   2   6         20.39         21.81         0.55 o
  -8   2   6        349.82        355.30         5.09 o
  -7   2   6         12.46         12.01         0.40 o
  -6   2   6          2.93          2.54         0.20 o
  -5   2   6         15.14         13.69         0.34 o
  -4   2   6        208.36        215.79         2.60 o
  -3   2   6          3.35          2.39         0.22 o
  -2   2   6        104.49         91.11         1.26 o
  -1   2   6         82.68         84.50         1.18 o
   0   2   6        134.30        132.86         1.70 o
   1   2   6          1.64          1.09         0.18 o
   2   2   6         41.86         41.30         0.69 o
   3   2   6          1.13          0.22         0.28 o
   4   2   6        119.53        125.64         1.76 o
   5   2   6          0.40          1.35         0.26 o
   6   2   6          5.87          2.38         0.27 o
   7   2   6          0.13          0.36         0.33 o
   8   2   6         23.21         21.92         0.72 o
   9   2   6          7.00          5.49         0.51 o
  10   2   6         21.66         17.09         0.98 o
  11   2   6          4.44          5.51         0.72 o
  12   2   6         17.64         21.09         1.00 o
  13   2   6          0.64          0.39         0.53 o
  14   2   6          3.56          5.25         0.74 o
 -16   3   6          0.02         -1.05         1.05 o
 -15   3   6          0.00          0.80         0.63 o
 -14   3   6          5.45          7.19         0.80 o
 -13   3   6         35.25         41.58         1.39 o
 -12   3   6          0.03          0.10         0.47 o
 -11   3   6          0.01         -0.47         0.59 o
 -10   3   6          1.39          2.01         0.49 o
  -9   3   6         55.02         63.58         1.25 o
  -8   3   6          9.08          6.69         0.54 o
  -7   3   6         14.21         16.15         0.46 o
  -6   3   6          0.21          1.50         0.22 o
  -5   3   6         25.75         31.64         0.66 o
  -4   3   6         99.26         85.92         1.40 o
  -3   3   6         98.02        105.73         1.59 o
  -2   3   6         40.99         48.63         0.90 o
  -1   3   6         32.35         30.48         0.68 o
   0   3   6        116.08        101.85         1.65 o
   1   3   6        115.66        113.48         1.91 o
   2   3   6          8.31          5.56         0.42 o
   3   3   6          1.35          2.12         0.33 o
   4   3   6        237.97        236.26         3.55 o
   5   3   6        256.98        270.09         4.09 o
   6   3   6          1.79          1.73         0.49 o
   7   3   6          3.18          3.60         0.45 o
   8   3   6         24.27         22.77         0.91 o
   9   3   6         41.25         42.39         1.53 o
  10   3   6          6.76          5.78         0.67 o
  11   3   6          6.21          5.53         0.71 o
  12   3   6          0.93          0.76         1.33 o
 -13   4   6          4.91          6.13         0.76 o
 -12   4   6         23.51         23.26         1.64 o
 -11   4   6         10.56         11.34         1.31 o
 -10   4   6          0.04          0.73         0.69 o
  -9   4   6          6.17          7.64         1.09 o
  -8   4   6         22.71         21.50         1.44 o
  -7   4   6         25.65         28.15         1.03 o
  -6   4   6         13.46         12.05         0.64 o
  -5   4   6          0.36          1.16         0.44 o
  -4   4   6         20.74         21.24         1.12 o
  -3   4   6         11.85         14.50         0.75 o
  -2   4   6         10.08         10.45         0.70 o
  -1   4   6          7.84          9.04         0.64 o
   0   4   6          0.42          0.73         0.40 o
   1   4   6         12.11         13.26         0.70 o
   2   4   6         12.76         10.68         0.70 o
   3   4   6          0.53          0.07         0.49 o
   4   4   6          0.08          0.53         0.47 o
   5   4   6          0.13          2.12         0.69 o
   6   4   6          3.49          4.45         0.63 o
   7   4   6          4.38          4.90         0.62 o
   8   4   6          1.07          0.55         0.72 o
  -5   5   6          8.65          9.86         0.86 o
  -4   5   6          2.45          1.84         0.63 o
  -3   5   6          3.96          5.39         0.65 o
  -2   5   6          1.16          2.64         0.95 o
  -1   5   6          2.91          3.07         0.64 o
   0   5   6          8.75          8.93         1.18 o
   1   5   6          7.49          8.29         0.76 o
 -18   1   7        115.13        114.44         3.33 o
 -17   1   7          3.55          5.92         0.73 o
 -16   1   7         32.52         40.08         1.48 o
 -15   1   7         34.69         32.60         1.24 o
 -14   1   7        144.82        142.47         2.51 o
 -13   1   7         11.58          7.23         0.41 o
 -12   1   7        130.18        136.95         2.43 o
 -11   1   7         36.23         34.54         0.71 o
 -10   1   7        294.58        281.69         3.93 o
  -9   1   7         36.14         35.43         0.67 o
  -8   1   7          6.71          5.14         0.24 o
  -7   1   7        197.25        188.38         2.66 o
  -6   1   7         83.95         74.44         1.11 o
  -5   1   7         10.69          7.91         0.29 o
  -4   1   7          0.00         -0.18         0.18 o
  -3   1   7          0.24          0.74         0.20 o
  -2   1   7        625.42        592.70         7.63 o
  -1   1   7         26.71         27.21         0.52 o
   0   1   7         37.02         34.25         0.59 o
   1   1   7          2.18          1.66         0.25 o
   2   1   7        232.62        226.24         3.04 o
   3   1   7          9.84         10.25         0.46 o
   4   1   7         28.91         24.89         0.52 o
   5   1   7         33.53         38.36         0.72 o
   6   1   7         55.39         51.70         0.92 o
   7   1   7         43.31         45.30         1.38 o
   8   1   7         17.14         17.54         0.61 o
   9   1   7         19.61         24.44         0.79 o
  10   1   7          2.54          3.66         0.50 o
  11   1   7          0.38         -0.37         0.47 o
  12   1   7          3.87          4.81         1.76 o
  13   1   7         60.42         67.03         3.22 o
 -17   2   7         16.84         14.44         1.23 o
 -16   2   7         19.16         17.69         1.06 o
 -15   2   7         23.92         20.05         1.09 o
 -14   2   7          2.94          2.45         0.46 o
 -13   2   7         43.56         42.41         1.30 o
 -12   2   7          1.07          1.67         0.51 o
 -11   2   7         36.29         27.49         1.02 o
 -10   2   7          0.52          0.55         0.33 o
  -9   2   7          0.83          0.55         0.25 o
  -8   2   7         19.94         20.83         0.61 o
  -7   2   7         67.26         57.54         1.10 o
  -6   2   7          5.55          4.96         0.26 o
  -5   2   7          8.73          9.79         0.42 o
  -4   2   7          1.56          1.23         0.17 o
  -3   2   7        254.74        248.77         3.35 o
  -2   2   7        160.53        158.41         2.49 o
  -1   2   7         29.57         29.93         0.71 o
   0   2   7         68.61         66.46         1.11 o
   1   2   7        259.21        266.81         4.02 o
   2   2   7        217.27        221.08         3.32 o
   3   2   7         56.59         54.57         0.96 o
   4   2   7          5.56          7.59         0.39 o
   5   2   7        206.57        208.16         3.28 o
   6   2   7        237.13        236.96         3.70 o
   7   2   7         18.90         18.43         0.68 o
   8   2   7          7.10          6.64         0.62 o
   9   2   7          3.39          3.89         0.46 o
  10   2   7         11.74         10.98         1.06 o
  11   2   7          3.43          2.14         0.59 o
  12   2   7          5.76          4.20         1.01 o
 -15   3   7         34.69         39.08         1.87 o
 -14   3   7          0.10          0.69         0.70 o
 -13   3   7          0.10          0.34         0.53 o
 -12   3   7          0.28         -0.43         0.58 o
 -11   3   7          2.51          5.12         0.66 o
 -10   3   7          7.41          7.84         0.74 o
  -9   3   7          0.01          0.63         0.37 o
  -8   3   7          0.41          1.15         0.43 o
  -7   3   7          9.56         16.31         0.51 o
  -6   3   7          3.27          4.09         0.31 o
  -5   3   7          3.28          4.34         0.31 o
  -4   3   7         31.92         29.77         0.75 o
  -3   3   7         44.15         51.96         1.34 o
  -2   3   7          0.15         -0.09         0.34 o
  -1   3   7         14.78         17.62         0.79 o
   0   3   7          7.51          8.98         0.57 o
   1   3   7          4.57          6.62         0.56 o
   2   3   7         19.19         18.58         0.74 o
   3   3   7         43.94         38.97         1.30 o
   4   3   7         13.01         15.92         1.04 o
   5   3   7          7.48          7.49         0.53 o
   6   3   7         13.73         13.12         0.75 o
   7   3   7          0.09          0.86         0.48 o
   8   3   7          4.56          5.11         0.53 o
   9   3   7          5.67          3.49         0.66 o
  10   3   7          8.06          7.57         0.72 o
 -11   4   7          1.55          1.20         0.77 o
 -10   4   7          6.53          7.13         0.71 o
  -9   4   7         13.01         16.14         1.12 o
  -8   4   7          2.49          0.56         0.53 o
  -7   4   7         67.66         64.31         1.76 o
  -6   4   7         73.76         82.03         1.91 o
  -5   4   7         16.92         12.38         0.86 o
  -4   4   7          1.20          1.36         0.88 o
  -3   4   7        158.96        143.40         3.08 o
  -2   4   7        186.42        192.73         3.64 o
  -1   4   7         44.81         36.98         1.44 o
   0   4   7          4.94          5.21         0.87 o
   1   4   7         19.07         15.56         0.82 o
   2   4   7         44.76         44.59         1.33 o
   3   4   7         36.87         33.91         1.92 o
   4   4   7         12.75         16.10         0.79 o
   5   4   7         19.08         19.84         1.06 o
   6   4   7         27.84         34.16         2.62 o
 -18   0   8         19.33         15.72         3.44 o
 -17   0   8          9.49         12.47         2.38 o
 -16   0   8         86.03         76.88         3.06 o
 -15   0   8          4.19          3.22         2.49 o
 -14   0   8          0.34         -0.47         0.47 o
 -13   0   8        107.73         93.07         3.16 o
 -12   0   8         35.89         32.23         1.14 o
 -11   0   8          0.16          0.54         0.33 o
 -10   0   8        160.30        153.02         3.03 o
  -9   0   8       1151.36       1137.65        21.23 o
  -8   0   8          0.72          0.55         0.61 o
  -7   0   8          4.34          5.41         0.57 o
  -6   0   8         33.54         33.10         1.26 o
  -5   0   8        794.80        787.79        15.87 o
  -4   0   8        131.82        148.67         3.11 o
  -3   0   8        198.53        197.88         4.16 o
  -2   0   8         58.96         57.76         2.01 o
  -1   0   8        755.99        790.22        17.25 o
   0   0   8         14.56         20.26         0.93 o
   1   0   8          0.01          0.24         0.53 o
   2   0   8         21.24         15.26         0.99 o
   3   0   8        175.35        161.64         3.33 o
   4   0   8         20.08         17.90         0.65 o
   5   0   8          8.08          6.87         0.68 o
   6   0   8          0.18          1.66         0.49 o
   7   0   8        112.13        112.95         2.71 o
   8   0   8         49.48         37.00         1.21 o
   9   0   8         21.48         23.49         1.32 o
  10   0   8         11.53         16.46         1.47 o
  11   0   8          2.25          4.77         1.16 o
  12   0   8          1.29          1.58         2.49 o
 -17   1   8         36.68         33.99         1.99 o
 -16   1   8          0.90          1.48         0.53 o
 -15   1   8         18.66         19.28         0.90 o
 -14   1   8          0.98          0.45         0.44 o
 -13   1   8         35.97         31.25         0.89 o
 -12   1   8         59.49         59.36         1.10 o
 -11   1   8         11.67         13.08         0.52 o
 -10   1   8         27.70         19.60         0.64 o
  -9   1   8          7.94          9.44         0.49 o
  -8   1   8         26.41         26.63         0.63 o
  -7   1   8         32.03         30.18         0.75 o
  -6   1   8        176.37        165.16         2.47 o
  -5   1   8         51.43         55.16         1.01 o
  -4   1   8         22.56         19.56         0.57 o
  -3   1   8         20.49         14.58         0.48 o
  -2   1   8         77.59         68.87         1.32 o
  -1   1   8         77.43         74.92         1.49 o
   0   1   8          9.32         12.86         0.70 o
   1   1   8         14.13         14.81         0.58 o
   2   1   8          0.57         -0.13         0.25 o
   3   1   8          3.31          1.87         0.31 o
   4   1   8          1.10          0.58         0.27 o
   5   1   8          0.01          0.06         0.26 o
   6   1   8         24.08         21.85         0.80 o
   7   1   8          4.64          4.97         0.37 o
   8   1   8          7.99          8.60         0.51 o
   9   1   8         11.84         12.26         0.99 o
  10   1   8         18.31         18.01         0.98 o
  11   1   8          8.60          9.35         1.09 o
  12   1   8          1.28          2.12         1.23 o
 -16   2   8          1.86          3.80         0.64 o
 -15   2   8         21.28         24.36         1.43 o
 -14   2   8         11.28         11.77         0.69 o
 -13   2   8         36.63         36.69         1.77 o
 -12   2   8          1.15          0.14         0.43 o
 -11   2   8         18.67         17.12         0.66 o
 -10   2   8          0.47          2.48         0.36 o
  -9   2   8         79.45         85.76         1.62 o
  -8   2   8         18.22         21.78         0.86 o
  -7   2   8         12.52         15.08         0.58 o
  -6   2   8         10.12          5.57         0.36 o
  -5   2   8        113.50        119.28         1.96 o
  -4   2   8          1.39          0.66         0.33 o
  -3   2   8          0.06         -0.30         0.30 o
  -2   2   8        117.35        108.88         2.06 o
  -1   2   8        423.35        440.50         6.79 o
   0   2   8         45.85         41.13         1.00 o
   1   2   8          0.01         -0.17         0.40 o
   2   2   8         13.97          9.70         0.50 o
   3   2   8         67.18         71.91         1.28 o
   4   2   8         33.40         32.81         0.79 o
   5   2   8         34.16         30.66         0.75 o
   6   2   8          9.90         12.33         0.89 o
   7   2   8          9.24          8.66         1.06 o
   8   2   8          1.21         -0.52         0.52 o
   9   2   8          0.13         -0.64         0.79 o
  10   2   8          1.34          1.47         0.95 o
 -14   3   8         26.32         27.94         1.67 o
 -13   3   8          0.42         -0.08         0.83 o
 -12   3   8         19.62         29.57         1.66 o
 -11   3   8         10.38          9.76         0.84 o
 -10   3   8         37.70         33.65         1.03 o
  -9   3   8          0.08          0.79         0.44 o
  -8   3   8          0.02          0.42         0.42 o
  -7   3   8          4.67          8.84         0.57 o
  -6   3   8         44.90         45.61         1.00 o
  -5   3   8         19.06         20.44         0.75 o
  -4   3   8          7.08          3.36         0.34 o
  -3   3   8          5.62          7.51         0.55 o
  -2   3   8         66.27         64.59         1.57 o
  -1   3   8         48.59         52.76         1.47 o
   0   3   8          1.32          3.56         0.84 o
   1   3   8          0.01          0.99         0.49 o
   2   3   8         18.87         18.40         1.00 o
   3   3   8         14.01         12.59         0.84 o
   4   3   8         13.49          6.25         1.03 o
   5   3   8          5.21          3.85         1.03 o
   6   3   8         31.22         28.77         1.62 o
   7   3   8         23.24         25.53         1.99 o
   8   3   8          0.88          2.83         0.90 o
  -9   4   8          9.43         12.61         1.14 o
  -8   4   8          2.81          3.20         0.60 o
  -7   4   8          0.01          0.36         0.69 o
  -6   4   8          1.69          2.87         0.83 o
  -5   4   8          2.82          2.30         0.60 o
  -4   4   8          5.08          5.81         0.58 o
  -3   4   8          0.38          2.11         0.55 o
  -2   4   8          1.13          1.07         0.49 o
  -1   4   8          0.46         -0.49         0.49 o
   0   4   8          0.41          0.97         1.01 o
   1   4   8          1.02         -0.47         0.64 o
   2   4   8          0.05         -0.72         0.72 o
   3   4   8          1.89          0.18         1.15 o
 -16   1   9         19.26         20.52         1.49 o
 -15   1   9         26.32         23.40         1.12 o
 -14   1   9          5.64          5.55         0.61 o
 -13   1   9         16.31         12.31         0.79 o
 -12   1   9        124.26        124.18         2.50 o
 -11   1   9          0.86          2.83         0.43 o
 -10   1   9         17.00         15.13         0.63 o
  -9   1   9        108.42         92.22         1.60 o
  -8   1   9        418.49        428.72         5.80 o
  -7   1   9          0.03          0.33         0.33 o
  -6   1   9          0.56          0.68         0.29 o
  -5   1   9        104.23         92.08         1.76 o
  -4   1   9        319.06        324.67         6.52 o
  -3   1   9        104.98        102.94         2.26 o
  -2   1   9         75.22         76.23         2.11 o
  -1   1   9         96.98         85.31         2.37 o
   0   1   9        423.91        439.99         8.55 o
   1   1   9         57.21         54.26         1.66 o
   2   1   9          4.49          3.43         0.55 o
   3   1   9          0.51         -0.14         0.36 o
   4   1   9         24.21         24.63         0.87 o
   5   1   9          1.65          1.05         0.58 o
   6   1   9          8.35          8.17         0.59 o
   7   1   9          1.74          2.53         0.48 o
   8   1   9          4.77          6.13         0.95 o
   9   1   9          4.61          7.21         0.77 o
  10   1   9          4.90          0.82         1.86 o
 -14   2   9          1.09          3.42         0.73 o
 -13   2   9         21.62         18.82         0.99 o
 -12   2   9          2.52          1.63         0.52 o
 -11   2   9          2.46          5.04         0.74 o
 -10   2   9          0.86          1.24         0.50 o
  -9   2   9          0.94          2.00         0.41 o
  -8   2   9         67.40         70.75         1.35 o
  -7   2   9          9.10         13.90         0.55 o
  -6   2   9          6.10          9.75         0.47 o
  -5   2   9          0.18          0.49         0.29 o
  -4   2   9         57.08         50.20         1.26 o
  -3   2   9         37.97         41.84         1.01 o
  -2   2   9          4.21          3.29         0.49 o
  -1   2   9         29.95         29.92         1.21 o
   0   2   9          0.00         -0.44         0.48 o
   1   2   9         20.32         21.71         0.84 o
   2   2   9         19.80         16.61         0.77 o
   3   2   9         25.38         29.80         1.39 o
   4   2   9          3.52          4.83         0.91 o
   5   2   9          4.49          3.38         0.52 o
   6   2   9          0.54          0.41         0.79 o
   7   2   9         23.43         24.24         1.81 o
   8   2   9         15.16         13.93         1.05 o
 -12   3   9         17.93         22.78         1.39 o
 -11   3   9          2.04          1.86         0.84 o
 -10   3   9          0.04          0.27         0.78 o
  -9   3   9          9.99          7.39         0.69 o
  -8   3   9         38.59         40.57         1.41 o
  -7   3   9         14.05         11.51         0.70 o
  -6   3   9         14.71         18.06         0.98 o
  -5   3   9          2.24          3.49         0.50 o
  -4   3   9          2.47          2.76         0.56 o
  -3   3   9          1.99          1.81         0.69 o
  -2   3   9          9.46          9.75         0.82 o
  -1   3   9          2.49          2.98         0.88 o
   0   3   9          0.07          3.98         0.82 o
   1   3   9          7.00          9.68         1.06 o
   2   3   9         16.13         15.61         0.91 o
   3   3   9          6.75          3.92         0.66 o
   4   3   9          0.01          0.74         1.35 o
   5   3   9          5.49          2.83         2.82 o
 -15   0  10          8.29         10.59         1.48 o
 -14   0  10         34.94         43.46         3.85 o
 -13   0  10          1.08          0.06         1.01 o
 -12   0  10         86.37         80.99         3.40 o
 -11   0  10        131.06        149.02         5.34 o
 -10   0  10         11.28          6.24         1.22 o
  -9   0  10         71.42         68.64         2.41 o
  -8   0  10         67.37         56.04         2.41 o
  -7   0  10        205.06        217.21         7.78 o
  -6   0  10         14.48         14.19         1.60 o
  -5   0  10         38.67         35.07         1.51 o
  -4   0  10          1.55          1.93         0.59 o
  -3   0  10          2.60          3.74         0.64 o
  -2   0  10          0.86          1.32         0.69 o
  -1   0  10         20.17         24.35         2.32 o
   0   0  10         18.98         13.28         1.05 o
   1   0  10         54.94         68.04         2.35 o
   2   0  10         23.65         31.18         1.68 o
   3   0  10         53.20         52.51         3.97 o
   4   0  10         47.80         39.65         1.94 o
   5   0  10         22.96         27.79         3.02 o
   6   0  10          1.18          4.86         1.04 o
   7   0  10          1.75          3.14         1.05 o
   8   0  10         19.24         22.32         1.79 o
 -14   1  10          8.32         13.52         1.15 o
 -13   1  10          0.01          0.66         0.57 o
 -12   1  10          0.32          1.43         0.72 o
 -11   1  10         35.97         32.76         1.19 o
 -10   1  10         37.33         38.45         1.09 o
  -9   1  10         24.82         20.91         1.06 o
  -8   1  10          4.49          5.83         0.49 o
  -7   1  10         14.43         14.09         0.71 o
  -6   1  10          3.50          4.41         0.41 o
  -5   1  10          0.32          0.23         0.39 o
  -4   1  10          0.75          1.99         0.59 o
  -3   1  10          6.93          3.82         0.64 o
  -2   1  10          0.31          0.81         0.59 o
  -1   1  10          2.63          3.05         0.47 o
   0   1  10          0.56          0.46         0.68 o
   1   1  10          8.29          8.27         0.72 o
   2   1  10         11.56          9.35         0.74 o
   3   1  10          5.93          3.72         0.52 o
   4   1  10          1.50          2.03         0.57 o
   5   1  10          0.44          5.16         1.36 o
   6   1  10          0.28          0.18         0.71 o
   7   1  10          1.99          1.65         0.72 o
 -12   2  10          0.48          0.82         0.61 o
 -11   2  10          9.87         11.42         0.99 o
 -10   2  10          0.16          1.04         0.62 o
  -9   2  10         12.15         15.35         0.84 o
  -8   2  10          3.23          2.46         0.43 o
  -7   2  10         11.54         12.86         0.75 o
  -6   2  10          3.53          6.35         0.49 o
  -5   2  10          0.02          0.47         0.41 o
  -4   2  10          3.49          1.80         0.54 o
  -3   2  10          8.23          7.55         0.62 o
  -2   2  10          1.72          1.84         0.75 o
  -1   2  10          5.17          4.66         0.54 o
   0   2  10          7.32          5.78         0.67 o
   1   2  10         24.94         26.29         1.21 o
   2   2  10          1.29          2.67         0.59 o
   3   2  10          7.70          7.81         0.93 o
   4   2  10          3.74          2.56         0.65 o
   5   2  10          0.10          0.30         0.99 o
  -8   3  10         13.35         13.40         1.63 o
  -7   3  10        127.20        144.98         3.26 o
  -6   3  10         49.68         57.14         1.98 o
  -5   3  10          0.26          0.41         0.85 o
  -4   3  10          5.14          3.96         0.96 o
  -3   3  10         45.94         45.44         1.93 o
  -2   3  10         33.41         43.18         1.65 o
  -1   3  10         10.43         10.41         1.57 o
   0   3  10          4.12          6.36         1.14 o
   1   3  10          3.48          3.77         1.37 o
 -11   1  11          2.72          2.64         1.07 o
 -10   1  11         10.46          7.38         0.85 o
  -9   1  11         20.52         28.21         1.60 o
  -8   1  11          2.10          2.96         0.55 o
  -7   1  11          2.79          3.90         1.24 o
  -6   1  11          0.27          4.04         1.23 o
  -5   1  11         35.56         35.91         3.34 o
  -4   1  11          7.04          6.60         0.78 o
  -3   1  11          2.34          1.53         0.54 o
  -2   1  11          0.02         -0.19         0.74 o
  -1   1  11          1.67          3.88         0.69 o
   0   1  11          0.85          4.71         1.76 o
   1   1  11         18.55         15.06         1.30 o
   2   1  11         26.64         28.14         1.83 o
   3   1  11          1.12          2.78         0.69 o
   4   1  11          7.36          5.77         1.23 o
  -9   2  11         40.56         41.29         1.79 o
  -8   2  11         21.01         23.19         1.80 o
  -7   2  11          3.07          3.00         0.77 o
  -6   2  11         87.36         97.77         4.92 o
  -5   2  11         51.92         56.66         1.77 o
  -4   2  11         16.84         12.52         1.64 o
  -3   2  11          4.03          5.51         0.88 o
  -2   2  11          3.99          3.19         1.01 o
  -1   2  11          4.53          4.52         1.04 o
   0   2  11          4.58          4.27         0.71 o
   1   2  11          8.61          9.80         1.03 o
  -7   0  12          1.74          2.35         1.46 o
  -6   0  12          0.07         -0.36         1.02 o
  -5   0  12          7.33          5.48         1.12 o
  -4   0  12         27.41         22.83         4.23 o
  -3   0  12          1.21          1.63         1.38 o
  -2   0  12          0.04         -1.08         1.08 o
  -1   0  12          1.90          2.68         2.30 o
  -5   1  12          0.02          0.12         0.72 o
  -4   1  12          1.71          1.69         0.66 o
  -3   1  12          3.63          3.53         1.04 o
                                                
